# Supplementary material for: DUSP1 and SOX2 expression determine squamous cell carcinoma of the salivary gland progression
Source: Sci Rep. 2024 Jul 1;14:15007. doi: 10.1038/s41598-024-65945-x (PMC11217270; doi:10.1038/s41598-024-65945-x)
Supplement: Supplementary file 2 — Supplementary Information 1. [file 41598_2024_65945_MOESM2_ESM.xlsx]

## Sheet: Cl1
gene_id	s17_RA253_11	s18_RA253_12	s21_R253_T1	s22_RA253_T2	AD1	AT	log2FoldChange	pvalue	padj	gene_name
ENSG00000145824	28838.3	36071.5	1048.54	1032.47	32454.9	1040.5	4.96286	2.96416e-284	5.8305e-280	CXCL14
ENSG00000026025	141.454	105.844	3943.4	4769.11	123.649	4356.26	-5.12479	2.13684e-183	2.10159e-179	VIM
ENSG00000172243	2374.16	3138.46	233.581	253.723	2756.31	243.652	3.50074	1.46767e-90	9.62305e-87	CLEC7A
ENSG00000125538	66.3611	73.7342	1120.67	1080.79	70.0476	1100.73	-3.98047	5.03181e-83	2.47439e-79	IL1B
ENSG00000198074	14778.4	15247.5	2518.73	2975.48	15013	2747.1	2.45085	6.70693e-82	2.63851e-78	AKR1B10
ENSG00000146674	106746	92209.4	20872	20934.9	99477.8	20903.5	2.25066	4.11082e-77	1.34766e-73	IGFBP3
ENSG00000136235	11020.3	14771.8	1896.99	1900.18	12896.1	1898.58	2.7637	8.13802e-77	2.28678e-73	GPNMB
ENSG00000106541	1039.95	920.488	49.8077	69.1972	980.218	59.5025	4.05792	5.53725e-73	1.36147e-69	AGR2
ENSG00000116711	141.454	136.765	1320.76	1209.3	139.109	1265.03	-3.18392	2.11755e-69	4.62802e-66	PLA2G4A
ENSG00000163220	3752.02	4625.04	521.264	663.414	4188.53	592.339	2.82412	2.61196e-68	5.13773e-65	S100A9
ENSG00000072041	95.1758	96.3302	1027.93	961.072	95.753	994.5	-3.3776	3.74396e-65	6.69489e-62	SLC6A15
ENSG00000092929	2678.89	2472.47	426.801	486.577	2575.68	456.689	2.49822	4.90582e-64	8.04146e-61	UNC13D
ENSG00000203711	86.444	110.601	1001.31	1266.42	98.5227	1133.86	-3.53446	1.01048e-62	1.52893e-59	C6orf99
ENSG00000162892	80.3318	92.7624	927.454	911.645	86.5471	919.55	-3.41689	2.75711e-62	3.87374e-59	IL24
ENSG00000186832	11972.9	13060.5	3198	3242.38	12516.7	3220.19	1.95857	2.36171e-60	3.0864e-57	KRT16
ENSG00000107159	5502.73	4048.25	732.517	796.317	4775.49	764.417	2.64455	2.51054e-60	3.0864e-57	CA9
ENSG00000105519	3187.95	3274.04	605.422	715.038	3230.99	660.23	2.29294	3.96026e-58	4.58226e-55	CAPS
ENSG00000052344	1258.24	1265.37	176.903	194.411	1261.81	185.657	2.7674	4.48849e-58	4.90492e-55	PRSS8
ENSG00000174343	826.021	941.895	79.8641	94.4596	883.958	87.1619	3.34752	3.54334e-57	3.66829e-54	CHRNA9
ENSG00000134363	135.342	143.901	1048.54	1064.32	139.621	1056.43	-2.92207	1.36207e-56	1.33959e-53	FST
ENSG00000178934	11904.8	15969.4	1922.75	2550.41	13937.1	2236.58	2.64018	3.79417e-56	3.55387e-53	LGALS7B
ENSG00000178573	3152.15	3452.43	696.45	771.054	3302.29	733.752	2.17096	8.99674e-55	8.04391e-52	MAF
ENSG00000187634	2939.1	3203.87	689.58	740.3	3071.48	714.94	2.10356	3.29014e-52	2.81379e-49	SAMD11
ENSG00000140937	165.03	128.44	1081.17	1087.38	146.735	1084.28	-2.87603	1.06556e-51	8.73317e-49	CDH11
ENSG00000116774	3286.62	2980.29	559.908	702.956	3133.45	631.432	2.31401	1.14066e-51	8.97469e-49	OLFML3
ENSG00000162344	141.454	184.335	1173.06	1134.61	162.895	1153.84	-2.83402	2.2459e-51	1.69911e-48	FGF19
ENSG00000111110	2645.71	2905.37	649.218	562.364	2775.54	605.791	2.1936	6.32202e-51	4.60571e-48	PPM1H
ENSG00000272398	63525.9	65717.4	19258.4	20735	64621.6	19996.7	1.6923	8.88472e-50	6.24152e-47	CD24
ENSG00000118971	246.235	296.126	1476.2	1453.14	271.18	1464.67	-2.43851	3.1734e-48	2.15244e-45	CCND2
ENSG00000111012	215.674	239.042	1216.85	1207.11	227.358	1211.98	-2.41765	1.02885e-45	6.74585e-43	CYP27B1
ENSG00000137834	2828.2	2988.61	759.997	784.235	2908.41	772.116	1.91346	1.95016e-45	1.23741e-42	SMAD6
ENSG00000173267	3249.07	3416.75	589.964	801.809	3332.91	695.886	2.26265	2.96076e-45	1.81994e-42	SNCG
ENSG00000164744	139.708	136.765	855.319	1011.6	138.236	933.458	-2.75362	5.99456e-45	3.57312e-42	SUN3
ENSG00000134516	729.099	572.035	54.1015	67.0004	650.567	60.551	3.43589	1.1918e-44	6.89489e-42	DOCK2
ENSG00000211448	1763.81	2371.39	390.733	380.035	2067.6	385.384	2.42198	2.62979e-44	1.47794e-41	DIO2
ENSG00000243137	1068.76	1202.34	198.372	214.182	1135.55	206.277	2.46174	4.55016e-44	2.48616e-41	PSG4
ENSG00000167653	13411.9	16441.5	3465.07	4166.11	14926.7	3815.59	1.96818	1.20813e-42	6.42266e-40	PSCA
ENSG00000167656	23445.5	24147.9	5970.06	7448.03	23796.7	6709.05	1.8269	1.971e-42	1.02025e-39	LY6D
ENSG00000198691	432.22	481.651	34.3502	25.2625	456.936	29.8063	3.92156	7.97129e-42	4.02039e-39	ABCA4
ENSG00000113083	6187.3	5527.69	1811.97	1737.62	5857.49	1774.79	1.72266	2.9333e-41	1.44245e-38	LOX
ENSG00000170345	1165.68	909.785	153.717	175.739	1037.73	164.728	2.66023	3.94956e-41	1.89483e-38	FOS
ENSG00000129521	1764.68	1762.49	360.677	442.642	1763.58	401.66	2.13781	8.26845e-41	3.87239e-38	EGLN3
ENSG00000145506	83.8245	71.3557	599.41	699.66	77.5901	649.535	-3.05685	8.87988e-41	4.06203e-38	NKD2
ENSG00000109101	571.055	941.895	66.9828	68.0988	756.475	67.5408	3.48323	7.2175e-40	3.22655e-37	FOXN1
ENSG00000022267	1909.63	2168.02	6371.1	6749.47	2038.83	6560.28	-1.6868	2.37416e-39	1.03777e-36	FHL1
ENSG00000143653	2583.72	2608.05	764.291	787.53	2595.88	775.91	1.74258	6.92843e-38	2.96266e-35	SCCPDH
ENSG00000115008	54.1367	42.8134	547.026	463.511	48.475	505.269	-3.37024	7.28524e-38	3.04895e-35	IL1A
ENSG00000162981	3445.54	3790.18	1135.27	1046.74	3617.86	1091.01	1.7284	1.0801e-37	4.42614e-35	FAM84A
ENSG00000238266	76.8392	67.7879	565.919	567.856	72.3135	566.888	-2.96458	1.36544e-37	5.48128e-35	LINC00707
ENSG00000125845	2691.12	2509.34	767.726	773.251	2600.23	770.489	1.75523	1.81429e-37	7.13742e-35	BMP2
ENSG00000139289	3934.51	4061.33	12829.8	11211	3997.92	12020.4	-1.58842	2.84196e-37	1.0961e-34	PHLDA1
ENSG00000135919	2376.77	2237	6627.86	7203.1	2306.89	6915.48	-1.58334	3.85347e-37	1.45765e-34	SERPINE2
ENSG00000172296	1232.92	1183.31	268.79	292.166	1208.12	280.478	2.10889	5.26415e-37	1.95369e-34	SPTLC3
ENSG00000165949	4212.18	4441.89	12271.6	14412.8	4327.04	13342.2	-1.62459	6.81198e-37	2.48133e-34	IFI27
ENSG00000185432	1711.42	1882.6	489.49	466.806	1797.01	478.148	1.90873	7.26158e-37	2.59701e-34	METTL7A
ENSG00000188707	1973.37	2137.1	580.518	586.529	2055.24	583.523	1.81612	2.17972e-36	7.65627e-34	ZBED6CL
ENSG00000131969	808.557	808.698	2568.53	2807.43	808.628	2687.98	-1.73265	2.7691e-36	9.55583e-34	ABHD12B
ENSG00000163207	352.762	412.674	21.4689	31.8527	382.718	26.6608	3.86194	5.00427e-35	1.69714e-32	IVL
ENSG00000183696	3153.9	2844.71	8365.98	8872.62	2999.31	8619.3	-1.52234	1.03116e-34	3.43778e-32	UPP1
ENSG00000145934	564.069	720.692	4078.22	2621.8	642.381	3350.01	-2.38556	5.17045e-34	1.69505e-31	TENM2
ENSG00000128564	879.284	753.992	2639.81	2908.48	816.638	2774.14	-1.76194	7.28618e-34	2.3495e-31	VGF
ENSG00000153956	41.0391	23.7852	536.721	374.543	32.4122	455.632	-3.78594	1.19541e-33	3.79253e-31	CACNA2D1
ENSG00000115590	165.903	160.55	766.009	916.039	163.226	841.024	-2.36303	1.98986e-33	6.21279e-31	IL1R2
ENSG00000126803	54915.5	51518.8	13499.6	18145	53217.2	15822.3	1.7501	3.26667e-33	1.00399e-30	HSPA2
ENSG00000143850	2723.42	3157.49	901.692	732.611	2940.46	817.152	1.84499	4.52016e-33	1.36787e-30	PLEKHA6
ENSG00000188373	502.074	756.37	69.5591	81.2792	629.222	75.4192	3.06253	6.70212e-33	1.99744e-30	C10orf99
ENSG00000181218	3951.98	3737.85	9869.66	10572.9	3844.91	10221.3	-1.41023	5.56557e-32	1.63395e-29	HIST3H2A
ENSG00000223764	1131.63	1242.78	316.021	291.068	1187.2	303.545	1.96526	7.06115e-32	2.04254e-29	LINC02593
ENSG00000073756	90.8099	70.1664	901.692	532.708	80.4882	717.2	-3.14878	1.53856e-31	4.38601e-29	PTGS2
ENSG00000132561	4607.73	4829.59	1710.64	1750.8	4718.66	1730.72	1.447	2.79321e-31	7.84892e-29	MATN2
ENSG00000137747	1662.52	2060.99	506.665	521.725	1861.75	514.195	1.85553	7.54146e-31	2.0893e-28	TMPRSS13
ENSG00000173253	522.157	522.086	1644.51	1785.95	522.121	1715.23	-1.71553	1.23388e-30	3.37088e-28	DMRT2
ENSG00000171346	28436.6	29303.4	10902.7	11946.9	28870	11424.8	1.33748	1.68663e-30	4.54466e-28	KRT15
ENSG00000248588	63.7416	66.5986	476.609	443.741	65.1701	460.175	-2.82262	2.31213e-30	6.14589e-28	AC008517.1
ENSG00000183092	3847.2	3989.97	1398.05	1467.42	3918.58	1432.74	1.45179	4.05025e-30	1.06225e-27	BEGAIN
ENSG00000077150	2416.07	2352.36	6085.13	6291.45	2384.21	6188.29	-1.37578	4.32352e-30	1.11899e-27	NFKB2
ENSG00000112773	10838.7	9678.21	3958	3543.34	10258.4	3750.67	1.45143	4.58611e-30	1.17154e-27	TENT5A
ENSG00000079215	4722.99	5519.36	1751	1824.39	5121.17	1787.69	1.51819	6.20829e-30	1.5656e-27	SLC1A3
ENSG00000189120	2829.95	2870.88	1032.22	992.925	2850.41	1012.57	1.49269	1.47861e-29	3.68155e-27	SP6
ENSG00000171617	5001.53	4306.31	1676.29	1535.52	4653.92	1605.9	1.53496	1.68278e-29	4.13754e-27	ENC1
ENSG00000215012	10558.4	11493	4172.69	3364.3	11025.7	3768.49	1.54818	1.91795e-29	4.6469e-27	RTL10
ENSG00000160471	435.713	476.894	1494.23	1524.53	456.303	1509.38	-1.72765	1.93719e-29	4.6469e-27	COX6B2
ENSG00000179111	609.474	724.26	2090.21	2544.92	666.867	2317.56	-1.79881	2.64504e-29	6.26844e-27	HES7
ENSG00000175197	523.903	588.684	1757.87	1762.88	556.294	1760.38	-1.66406	7.16478e-29	1.67775e-26	DDIT3
ENSG00000120594	4041.91	4108.9	1555.2	1340.01	4075.41	1447.61	1.49222	9.39769e-29	2.17474e-26	PLXDC2
ENSG00000128965	346.649	493.543	1859.2	1576.16	420.096	1717.68	-2.0377	2.98219e-28	6.82089e-26	CHAC1
ENSG00000005469	5445.1	6294.76	1972.56	2217.6	5869.93	2095.08	1.48655	3.94221e-28	8.91301e-26	CROT
ENSG00000117472	8055.89	8917.08	2995.33	3387.37	8486.48	3191.35	1.41124	4.9045e-28	1.0866e-25	TSPAN1
ENSG00000152661	12220	13354.2	5217.79	5156.84	12787.1	5187.31	1.30149	4.91647e-28	1.0866e-25	GJA1
ENSG00000182866	213.054	211.688	831.274	854.53	212.371	842.902	-1.98838	5.33469e-28	1.16593e-25	LCK
ENSG00000196743	23460.4	23011	9757.16	9997.35	23235.7	9877.25	1.23421	5.89539e-28	1.27431e-25	GM2A
ENSG00000183018	668.85	655.283	152.858	130.706	662.066	141.782	2.2193	1.03545e-27	2.21384e-25	SPNS2
ENSG00000135480	2662.3	2429.66	778.89	917.137	2545.98	848.014	1.58803	2.30351e-27	4.87205e-25	KRT7
ENSG00000273760	1207.6	1057.25	310.01	222.969	1132.43	266.489	2.08258	2.43249e-27	5.09011e-25	AC245041.1
ENSG00000132746	1214.58	1251.1	371.841	384.429	1232.84	378.135	1.70536	6.59047e-27	1.36457e-24	ALDH3B2
ENSG00000137975	4484.61	4992.52	1865.21	1711.26	4738.57	1788.24	1.4051	8.39546e-27	1.72019e-24	CLCA2
ENSG00000117407	1509.71	1706.59	4180.41	4323.18	1608.15	4251.8	-1.40361	8.93449e-27	1.81177e-24	ARTN
ENSG00000104081	2423.05	2894.66	916.291	769.956	2658.86	843.123	1.65481	9.60253e-27	1.92736e-24	BMF
ENSG00000138411	369.352	429.323	60.1128	52.7217	399.338	56.4172	2.81687	1.24616e-26	2.47595e-24	HECW2
ENSG00000109654	2561.01	2529.56	919.726	722.726	2545.29	821.226	1.62986	1.66585e-26	3.27672e-24	TRIM2
ENSG00000160867	1343.81	1266.56	3339.69	3473.04	1305.19	3406.37	-1.38323	1.76152e-26	3.4306e-24	FGFR4
ENSG00000152256	2340.97	1755.35	614.868	564.561	2048.16	589.715	1.79658	2.6724e-26	5.15355e-24	PDK1
ENSG00000122641	601.616	558.953	2125.42	1690.39	580.284	1907.9	-1.71693	3.42769e-26	6.5459e-24	INHBA
ENSG00000163286	481.991	627.93	93.6042	105.443	554.96	99.5238	2.48026	4.61957e-26	8.73721e-24	ALPG
ENSG00000179820	539.62	532.789	1630.77	1548.7	536.205	1589.74	-1.56797	5.4324e-26	1.01767e-23	MYADM
ENSG00000113739	2327	2036.02	6405.45	5476.46	2181.51	5940.95	-1.44487	9.52696e-26	1.76788e-23	STC2
ENSG00000171604	4513.43	4709.47	1768.17	1912.26	4611.45	1840.22	1.32567	1.02284e-25	1.88031e-23	CXXC5
ENSG00000115221	1564.72	1890.93	535.004	565.66	1727.82	550.332	1.65019	2.32212e-25	4.22927e-23	ITGB6
ENSG00000064195	3306.7	3332.31	1333.65	1314.75	3319.51	1324.2	1.3257	3.66609e-25	6.51381e-23	DLX3
ENSG00000130054	161.537	135.576	642.348	654.627	148.556	648.488	-2.12009	3.66959e-25	6.51381e-23	FAM155B
ENSG00000214822	3619.3	4284.91	1294.14	1501.47	3952.1	1397.81	1.49986	3.67581e-25	6.51381e-23	KRT16P3
ENSG00000087494	7751.15	7187.89	3069.19	3200.64	7469.52	3134.92	1.25291	5.87741e-25	1.03222e-22	PTHLH
ENSG00000167183	296.005	267.584	25.7626	30.7543	281.795	28.2585	3.32736	6.18106e-25	1.07594e-22	PRR15L
ENSG00000213626	6866.63	5939.17	2560.8	2533.93	6402.9	2547.37	1.33	6.39342e-25	1.10314e-22	LBH
ENSG00000116977	4250.6	4347.94	1760.45	1787.04	4299.27	1773.75	1.27731	7.04766e-25	1.20546e-22	LGALS8
ENSG00000140416	4122.25	4378.86	1623.9	1777.16	4250.55	1700.53	1.32202	1.29116e-24	2.1894e-22	TPM1
ENSG00000137648	4863.57	5387.35	2038.68	2123.15	5125.46	2080.91	1.30038	1.515e-24	2.54702e-22	TMPRSS4
ENSG00000109929	12483.7	13917.9	5508.91	5720.3	13200.8	5614.6	1.23332	1.85293e-24	3.08874e-22	SC5D
ENSG00000154319	163.283	142.711	723.071	608.496	152.997	665.783	-2.11852	2.42914e-24	4.01523e-22	FAM167A
ENSG00000204941	239.249	298.505	26.6214	15.3772	268.877	20.9993	3.65044	2.76429e-24	4.53113e-22	PSG5
ENSG00000155066	10300.8	10808	4746.33	4467.06	10554.4	4606.7	1.1958	5.13446e-24	8.34669e-22	PROM2
ENSG00000167767	11095.4	11456.2	5107.87	4817.44	11275.8	4962.66	1.18384	5.27702e-24	8.50812e-22	KRT80
ENSG00000198203	218.293	321.101	18.8926	23.0657	269.697	20.9792	3.69016	5.67635e-24	9.07754e-22	SULT1C2
ENSG00000081189	74.2196	77.302	435.388	397.609	75.7608	416.499	-2.46134	1.73613e-23	2.754e-21	MEF2C
ENSG00000049283	3260.43	2970.77	1215.14	1266.42	3115.6	1240.78	1.329	2.18614e-23	3.44011e-21	EPN3
ENSG00000105928	1038.2	1164.29	2742	2960.1	1101.24	2851.05	-1.37335	2.89753e-23	4.52336e-21	GSDME
ENSG00000100342	5513.21	4762.99	2005.19	2139.62	5138.1	2072.41	1.31063	5.27436e-23	8.16904e-21	APOL1
ENSG00000163739	3862.91	3123	1306.16	1299.37	3492.96	1302.77	1.42354	8.9929e-23	1.38196e-20	CXCL1
ENSG00000167768	225.278	274.719	18.8926	27.4592	249.999	23.1759	3.44665	2.02849e-22	3.09305e-20	KRT1
ENSG00000134215	9054.8	9487.93	4231.08	4217.73	9271.36	4224.41	1.13393	3.47566e-22	5.25894e-20	VAV3
ENSG00000007516	53.2635	58.2738	347.795	336.101	55.7687	341.948	-2.62084	3.86752e-22	5.80719e-20	BAIAP3
ENSG00000117394	104093	86123.9	40577.8	40646.2	95108.7	40612	1.2277	4.17219e-22	6.21719e-20	SLC2A1
ENSG00000163472	2207.38	2171.59	845.014	900.662	2189.49	872.838	1.32757	6.31699e-22	9.34249e-20	TMEM79
ENSG00000214717	5971.62	6307.84	2782.36	2453.75	6139.73	2618.06	1.22903	6.73217e-22	9.88222e-20	ZBED1
ENSG00000143819	5714.04	5691.8	2265.39	2594.35	5702.92	2429.87	1.23143	7.63036e-22	1.11177e-19	EPHX1
ENSG00000162390	3641.13	3415.56	1520.85	1481.7	3528.34	1501.28	1.23288	8.68928e-22	1.25675e-19	ACOT11
ENSG00000120875	835.626	752.802	2262.82	1984.75	794.214	2123.78	-1.4182	9.05087e-22	1.29949e-19	DUSP4
ENSG00000184897	17005.9	15135.7	34892.9	35671.7	16070.8	35282.3	-1.13437	9.65963e-22	1.37685e-19	H1FX
ENSG00000008311	121.371	132.008	614.868	494.266	126.689	554.567	-2.13448	1.1929e-21	1.68808e-19	AASS
ENSG00000142552	1175.29	1141.69	2718.82	3333.55	1158.49	3026.18	-1.3844	2.82968e-21	3.9757e-19	RCN3
ENSG00000189060	104301	94654.5	214357	208522	99477.9	211439	-1.08778	3.56248e-21	4.96978e-19	H1F0
ENSG00000253669	1009.39	1044.17	356.383	338.297	1026.78	347.34	1.56248	3.62099e-21	5.01584e-19	GASAL1
ENSG00000163297	200.83	217.635	732.517	701.857	209.232	717.187	-1.7799	4.16701e-21	5.73182e-19	ANTXR2
ENSG00000100889	3677.8	4551.3	10734.4	9542.62	4114.55	10138.5	-1.30177	1.04242e-20	1.42392e-18	PCK2
ENSG00000237807	342.284	430.513	72.1353	38.4429	386.398	55.2891	2.78458	1.22967e-20	1.66811e-18	AC022034.1
ENSG00000168907	503.82	573.224	143.412	121.919	538.522	132.665	2.01576	2.60104e-20	3.50428e-18	PLA2G4F
ENSG00000185585	10032.7	10419.1	4736.89	3777.29	10225.9	4257.09	1.26374	3.08599e-20	4.12935e-18	OLFML2A
ENSG00000104856	684.567	561.331	1686.59	1687.09	622.949	1686.84	-1.43419	3.80507e-20	5.05714e-18	RELB
ENSG00000183876	6024.02	6881.07	2943.81	2658.05	6452.54	2800.93	1.2033	4.87302e-20	6.43304e-18	ARSI
ENSG00000188921	200.83	230.717	18.0338	24.1641	215.773	21.099	3.36661	5.66033e-20	7.42257e-18	HACD4
ENSG00000111981	330.059	391.267	1270.1	1012.7	360.663	1141.4	-1.66638	6.31211e-20	8.22246e-18	ULBP1
ENSG00000120738	1411.92	1530.58	571.93	560.168	1471.25	566.049	1.37716	6.40575e-20	8.28955e-18	EGR1
ENSG00000145832	256.713	293.748	39.5027	42.8364	275.23	41.1695	2.7425	1.15756e-19	1.48819e-17	SLC25A48
ENSG00000197635	4380.7	4313.45	1987.16	2022.1	4347.08	2004.63	1.11687	1.21158e-19	1.54752e-17	DPP4
ENSG00000204262	380.703	426.945	93.6042	75.7874	403.824	84.6958	2.24582	1.43681e-19	1.82335e-17	COL5A2
ENSG00000173269	1718.4	2016.99	722.212	737.005	1867.69	729.609	1.35534	1.85399e-19	2.33769e-17	MMRN2
ENSG00000164292	22508.6	24730.7	11509	9901.79	23619.7	10705.4	1.14143	2.13643e-19	2.67666e-17	RHOBTB3
ENSG00000231412	512.552	775.398	1894.41	2627.3	643.975	2260.85	-1.81472	3.08318e-19	3.83837e-17	AC005392.2
ENSG00000143217	3133.82	3475.02	1439.27	1120.34	3304.42	1279.8	1.36668	3.58871e-19	4.43962e-17	NECTIN4
ENSG00000186350	34177.7	35990.6	17648.3	15395.8	35084.2	16522	1.0863	4.51463e-19	5.55018e-17	RXRA
ENSG00000185565	60.2489	78.4912	379.569	336.101	69.3701	357.835	-2.37879	4.59094e-19	5.60894e-17	LSAMP
ENSG00000135069	10265.9	12794.1	26121.6	26244.4	11530	26183	-1.18349	5.46305e-19	6.63323e-17	PSAT1
ENSG00000141448	504.694	472.137	1293.28	1253.24	488.415	1273.26	-1.38128	5.71646e-19	6.89833e-17	GATA6
ENSG00000185499	4736.96	4042.3	1792.22	1974.87	4389.63	1883.54	1.22159	6.00605e-19	7.20359e-17	MUC1
ENSG00000148180	21743.7	22335.5	10953.4	11085.8	22039.6	11019.6	1.00002	6.2006e-19	7.39187e-17	GSN
ENSG00000089558	716.874	1014.44	255.05	218.575	865.657	236.813	1.86527	6.4788e-19	7.67699e-17	KCNH4
ENSG00000114251	531.762	543.492	156.293	116.427	537.627	136.36	1.972	7.53211e-19	8.87165e-17	WNT5A
ENSG00000250508	396.42	411.484	79.0054	101.05	403.952	90.0276	2.17244	9.75402e-19	1.14203e-16	AP000808.1
ENSG00000131459	240.996	241.42	727.365	751.284	241.208	739.324	-1.61572	9.96626e-19	1.15998e-16	GFPT2
ENSG00000162645	1982.1	2367.82	881.94	875.399	2174.96	878.67	1.30662	1.18739e-18	1.37388e-16	GBP2
ENSG00000146938	187.732	159.361	5.15252	14.2788	173.547	9.71565	4.21593	1.28456e-18	1.47762e-16	NLGN4X
ENSG00000134326	1087.1	1047.74	412.202	361.363	1067.42	386.783	1.46276	1.38976e-18	1.58934e-16	CMPK2
ENSG00000243566	8757.92	9028.87	3933.09	4441.8	8893.39	4187.45	1.08695	1.42157e-18	1.61631e-16	UPK3B
ENSG00000072609	2854.4	2878.01	1317.33	1282.89	2866.21	1300.11	1.14025	1.57305e-18	1.77827e-16	CHFR
ENSG00000163453	8010.48	8323.64	3891.01	4062.86	8167.06	3976.94	1.03822	1.69113e-18	1.90083e-16	IGFBP7
ENSG00000183421	14182.1	14800.4	7256.47	6170.63	14491.2	6713.55	1.10972	1.89907e-18	2.12243e-16	RIPK4
ENSG00000112769	303.864	293.748	59.254	39.5412	298.806	49.3976	2.58333	2.20654e-18	2.44966e-16	LAMA4
ENSG00000196358	7933.64	7997.78	3985.48	3819.03	7965.71	3902.25	1.02934	2.21677e-18	2.44966e-16	NTNG2
ENSG00000261780	0	0	1173.92	1246.65	0	1210.28	-12.6563	2.94257e-18	3.23353e-16	LINC02582
ENSG00000131771	360.62	368.671	79.8641	83.476	364.646	81.67	2.15971	3.68066e-18	4.02214e-16	PPP1R1B
ENSG00000198796	740.45	757.559	261.92	215.28	749.005	238.6	1.64638	3.81292e-18	4.14365e-16	ALPK2
ENSG00000102287	2499.89	3211.01	1149.87	1119.24	2855.45	1134.55	1.33051	3.86297e-18	4.17498e-16	GABRE
ENSG00000130475	344.903	386.51	990.143	1013.79	365.706	1001.97	-1.45638	3.98577e-18	4.28416e-16	FCHO1
ENSG00000175745	277.669	217.635	747.975	844.645	247.652	796.31	-1.67859	6.24956e-18	6.68092e-16	NR2F1
ENSG00000179750	1444.23	1082.23	3106.11	3362.1	1263.23	3234.11	-1.35394	6.60604e-18	7.02383e-16	APOBEC3B
ENSG00000159527	160.664	224.77	19.7513	13.1804	192.717	16.4659	3.52614	6.77008e-18	7.15693e-16	PGLYRP3
ENSG00000135378	14925.1	15907.6	7410.19	7885.18	15416.3	7647.69	1.0114	6.80399e-18	7.15693e-16	PRRG4
ENSG00000150347	6696.36	6988.1	3162.79	2306.57	6842.23	2734.68	1.32216	7.15975e-18	7.49108e-16	ARID5B
ENSG00000076356	7877.76	7379.37	3692.64	2928.25	7628.56	3310.45	1.20386	9.66384e-18	1.00576e-15	PLXNA2
ENSG00000168447	257.586	199.796	24.0451	34.0494	228.691	29.0473	2.9939	1.09635e-17	1.13501e-15	SCNN1B
ENSG00000116962	43405.4	44553.3	21825.2	16735.8	43979.3	19280.5	1.18955	1.75031e-17	1.79315e-15	NID1
ENSG00000206337	1773.41	1886.17	4102.27	3749.83	1829.79	3926.05	-1.10212	1.79213e-17	1.82648e-15	HCP5
ENSG00000279400	271.557	293.748	56.6778	41.738	282.652	49.2079	2.51059	1.90925e-17	1.93582e-15	AC008957.3
ENSG00000164379	910.719	880.053	301.423	342.691	895.386	322.057	1.47774	1.98117e-17	1.99845e-15	FOXQ1
ENSG00000227471	186.859	216.446	23.1864	25.2625	201.652	24.2244	3.05931	2.24328e-17	2.25129e-15	AKR1B15
ENSG00000154277	8753.55	7610.08	16605.7	20594.4	8181.82	18600.1	-1.1845	2.27057e-17	2.26711e-15	UCHL1
ENSG00000153071	115.259	116.548	455.14	422.872	115.903	439.006	-1.92238	2.57649e-17	2.55958e-15	DAB2
ENSG00000111859	1288.8	1561.5	571.93	508.544	1425.15	540.237	1.39686	2.68722e-17	2.65616e-15	NEDD9
ENSG00000198246	1062.65	1106.01	422.507	429.462	1084.33	425.984	1.34783	3.66115e-17	3.60074e-15	SLC29A3
ENSG00000127920	71.6001	65.4094	291.976	405.298	68.5047	348.637	-2.34143	4.6617e-17	4.54452e-15	GNG11
ENSG00000134321	788.475	827.726	300.564	270.199	808.1	285.381	1.4992	4.66697e-17	4.54452e-15	RSAD2
ENSG00000156113	268.937	242.609	729.941	761.169	255.773	745.555	-1.54052	4.74107e-17	4.59393e-15	KCNMA1
ENSG00000188089	310.849	346.075	75.5704	63.7053	328.462	69.6379	2.23116	5.15399e-17	4.96956e-15	PLA2G4E
ENSG00000071537	50792.4	44652	23829.6	19237.9	47722.2	21533.7	1.148	5.18687e-17	4.97686e-15	SEL1L
ENSG00000164294	1259.99	1409.27	2842.48	3012.82	1334.63	2927.65	-1.13416	5.56479e-17	5.31356e-15	GPX8
ENSG00000175175	256.713	288.99	954.935	735.907	272.852	845.421	-1.63561	6.45556e-17	6.13434e-15	PPM1E
ENSG00000154380	13102.8	13602.8	6942.17	5933.38	13352.8	6437.78	1.05219	6.92885e-17	6.55243e-15	ENAH
ENSG00000008513	387.688	306.829	1009.89	952.285	347.259	981.09	-1.4941	7.83945e-17	7.37808e-15	ST3GAL1
ENSG00000153976	894.128	788.48	310.869	237.247	841.304	274.058	1.61476	7.8781e-17	7.37916e-15	HS3ST3A1
ENSG00000109321	1106.31	1038.23	2407.09	2286.8	1072.27	2346.94	-1.1296	1.10324e-16	1.02847e-14	AREG
ENSG00000157064	1204.1	1416.41	532.428	509.643	1310.26	521.035	1.32866	1.59919e-16	1.47681e-14	NMNAT2
ENSG00000091656	45.405	30.9208	321.174	213.083	38.1629	267.129	-2.79361	1.71893e-16	1.57997e-14	ZFHX4
ENSG00000075461	2442.26	2376.14	1135.27	1121.43	2409.2	1128.35	1.09439	1.95449e-16	1.78813e-14	CACNG4
ENSG00000175662	26901.6	29992	14762.8	12611.5	28446.8	13687.2	1.05526	2.07206e-16	1.88692e-14	TOM1L2
ENSG00000143753	4980.57	4641.69	2244.78	2439.48	4811.13	2342.13	1.03917	2.50766e-16	2.26265e-14	DEGS1
ENSG00000107731	4423.49	5344.54	2164.92	1494.88	4884.02	1829.9	1.4148	2.59042e-16	2.32665e-14	UNC5B
ENSG00000167608	772.757	938.327	316.021	276.789	855.542	296.405	1.52547	3.27191e-16	2.92539e-14	TMC4
ENSG00000213937	334.425	319.911	58.3953	82.3776	327.168	70.3864	2.2274	3.5305e-16	3.1423e-14	CLDN9
ENSG00000081181	447.064	579.17	1292.42	1393.83	513.117	1343.13	-1.39179	3.6709e-16	3.25255e-14	ARG2
ENSG00000186594	2264.14	2541.45	1120.67	1074.2	2402.79	1097.44	1.12962	4.5225e-16	3.98913e-14	MIR22HG
ENSG00000250208	258.459	224.77	702.461	695.267	241.615	698.864	-1.52884	4.74935e-16	4.17053e-14	FZD10-DT
ENSG00000144857	549.225	685.014	201.807	177.936	617.12	189.871	1.69591	5.10572e-16	4.46354e-14	BOC
ENSG00000158246	1078.37	1125.04	443.117	461.315	1101.7	452.216	1.28488	6.57131e-16	5.71936e-14	TENT5B
ENSG00000095585	198.21	233.095	24.0451	37.3445	215.653	30.6948	2.82781	6.79591e-16	5.88879e-14	BLNK
ENSG00000037280	72.4733	79.6805	352.089	306.445	76.0769	329.267	-2.11871	8.05312e-16	6.94758e-14	FLT4
ENSG00000182179	537.874	657.661	200.09	160.362	597.768	180.226	1.72352	1.04034e-15	8.89719e-14	UBA7
ENSG00000163283	12370.2	12191.1	5225.52	6463.9	12280.7	5844.71	1.07157	1.12494e-15	9.53776e-14	ALPP
ENSG00000237424	323.074	312.776	804.653	873.203	317.925	838.928	-1.3985	1.13603e-15	9.54944e-14	FOXD2-AS1
ENSG00000105255	325.693	298.505	783.184	991.826	312.099	887.505	-1.50455	1.14851e-15	9.61328e-14	FSD1
ENSG00000237187	312.596	354.4	854.46	898.465	333.498	876.463	-1.3964	1.18988e-15	9.91731e-14	NR2F1-AS1
ENSG00000254338	557.084	775.398	155.434	214.182	666.241	184.808	1.85307	1.22246e-15	1.01459e-13	MAFA-AS1
ENSG00000168453	24847	23594.9	13055.6	11072.6	24221	12064.1	1.00541	1.45985e-15	1.20652e-13	HR
ENSG00000101000	1071.38	851.511	2139.16	2665.74	961.447	2402.45	-1.3186	1.48009e-15	1.21813e-13	PROCR
ENSG00000270168	2824.71	3489.29	1240.9	1465.22	3157	1353.06	1.22256	1.52699e-15	1.24703e-13	AC004233.2
ENSG00000196407	775.377	855.079	318.598	284.477	815.228	301.538	1.43196	1.52788e-15	1.24703e-13	THEM5
ENSG00000067992	2692.86	2818.55	1371.43	1267.52	2755.71	1319.47	1.06164	1.5613e-15	1.26904e-13	PDK3
ENSG00000130513	83.8245	114.169	419.931	367.953	98.9968	393.942	-2.00394	1.85776e-15	1.48614e-13	GDF15
ENSG00000084636	3392.27	3464.32	1753.58	1606.91	3428.3	1680.24	1.02818	1.85862e-15	1.48614e-13	COL16A1
ENSG00000164088	496.835	683.825	1516.56	1533.32	590.33	1524.94	-1.3732	2.64303e-15	2.10479e-13	PPM1M
ENSG00000164684	1190.13	1296.29	549.603	469.003	1243.21	509.303	1.28481	2.7367e-15	2.1706e-13	ZNF704
ENSG00000189334	38885	40025.8	16616	21100.7	39455.4	18858.4	1.06513	3.9777e-15	3.12965e-13	S100A14
ENSG00000107187	256.713	241.42	42.0789	53.82	249.066	47.9495	2.38618	4.03234e-15	3.16e-13	LHX3
ENSG00000103811	13877.3	14715.9	6452.68	7707.25	14296.6	7079.96	1.01407	4.50278e-15	3.51467e-13	CTSH
ENSG00000164741	1239.03	1403.33	586.529	493.167	1321.18	539.848	1.28829	4.56089e-15	3.54595e-13	DLC1
ENSG00000067113	1988.21	2408.25	978.98	979.744	2198.23	979.362	1.16548	4.75683e-15	3.68374e-13	PLPP1
ENSG00000114019	5308.89	5381.41	2782.36	2236.28	5345.15	2509.32	1.09011	4.90748e-15	3.78549e-13	AMOTL2
ENSG00000271601	121.371	120.115	452.563	391.019	120.743	421.791	-1.80557	5.6935e-15	4.35763e-13	LIX1L
ENSG00000038427	68.9806	72.5449	366.688	272.395	70.7628	319.542	-2.17933	5.83705e-15	4.433e-13	VCAN
ENSG00000115844	674.089	629.119	229.287	240.543	651.604	234.915	1.47357	6.4415e-15	4.87324e-13	DLX2
ENSG00000153233	225.278	223.581	612.292	646.939	224.43	629.615	-1.48753	6.72723e-15	5.05056e-13	PTPRR
ENSG00000130595	273.303	376.996	66.1241	76.8858	325.149	71.5049	2.18578	7.03505e-15	5.26157e-13	TNNT3
ENSG00000196890	263.698	258.07	698.167	699.66	260.884	698.914	-1.42115	7.45622e-15	5.55545e-13	HIST3H2BB
ENSG00000166535	192.971	244.988	40.3614	21.9674	218.979	31.1644	2.78908	9.12912e-15	6.77622e-13	A2ML1
ENSG00000075223	1769.05	2040.77	897.398	775.448	1904.91	836.423	1.18533	9.19316e-15	6.7981e-13	SEMA3C
ENSG00000079689	158.044	291.369	25.7626	31.8527	224.707	28.8076	2.96558	1.06655e-14	7.82802e-13	SCGN
ENSG00000143847	1154.33	788.48	343.502	305.346	971.407	324.424	1.58301	1.14503e-14	8.37274e-13	PPFIA4
ENSG00000171658	207.815	265.205	753.127	638.152	236.51	695.64	-1.56308	1.36294e-14	9.89263e-13	NMRAL2P
ENSG00000154451	168.522	122.494	588.247	453.626	145.508	520.936	-1.83351	1.3779e-14	9.96444e-13	GBP5
ENSG00000163623	216.547	239.042	602.845	685.382	227.794	644.113	-1.50106	1.41141e-14	1.01694e-12	NKX6-1
ENSG00000116675	1554.25	1792.22	781.466	674.398	1673.23	727.932	1.19847	1.70326e-14	1.22274e-12	DNAJC6
ENSG00000170525	12230.5	11914	6565.17	5336.97	12072.3	5951.07	1.02015	1.78065e-14	1.27365e-12	PFKFB3
ENSG00000237036	179.873	262.827	676.698	685.382	221.35	681.04	-1.62965	1.88557e-14	1.34381e-12	ZEB1-AS1
ENSG00000091490	864.44	1051.31	2362.43	2018.8	957.874	2190.62	-1.1959	1.89982e-14	1.34908e-12	SEL1L3
ENSG00000258955	194.717	223.581	35.2089	37.3445	209.149	36.2767	2.52781	2.24967e-14	1.58039e-12	LINC00519
ENSG00000260822	1467.8	1689.94	723.93	690.873	1578.87	707.402	1.15684	2.48578e-14	1.74005e-12	AC004656.1
ENSG00000101255	3823.62	4344.37	9790.66	7719.33	4084	8754.99	-1.10071	2.59469e-14	1.80984e-12	TRIB3
ENSG00000163993	812.923	952.598	305.716	367.953	882.761	336.835	1.39143	3.99446e-14	2.76659e-12	S100P
ENSG00000089280	25876.5	21181.9	9594	12120.5	23529.2	10857.2	1.11606	4.06101e-14	2.80281e-12	FUS
ENSG00000136286	285.527	271.152	750.551	695.267	278.339	722.909	-1.37635	4.23993e-14	2.91606e-12	MYO1G
ENSG00000118503	1502.73	1239.21	3578.43	2783.26	1370.97	3180.85	-1.21351	4.45836e-14	3.045e-12	TNFAIP3
ENSG00000148516	18.3366	9.51409	136.542	161.46	13.9254	149.001	-3.37959	4.58225e-14	3.11878e-12	ZEB1
ENSG00000074181	13440.7	15475.9	7049.51	4531.87	14458.3	5790.69	1.31958	6.23583e-14	4.21508e-12	NOTCH3
ENSG00000151491	3472.61	3321.61	1802.52	1555.29	3397.11	1678.91	1.01611	6.38435e-14	4.30069e-12	EPS8
ENSG00000173546	1824.93	1717.29	4838.22	3426.91	1771.11	4132.56	-1.22264	8.49101e-14	5.66164e-12	CSPG4
ENSG00000104976	1118.53	1057.25	2119.41	2375.77	1087.89	2247.59	-1.04576	9.42684e-14	6.26439e-12	SNAPC2
ENSG00000106031	1009.39	1063.2	437.106	464.61	1036.29	450.858	1.2011	1.01408e-13	6.67973e-12	HOXA13
ENSG00000111087	451.43	566.088	1252.06	1169.76	508.759	1210.91	-1.25495	1.12188e-13	7.35577e-12	GLI1
ENSG00000166073	423.489	456.676	1062.28	981.941	440.082	1022.11	-1.21768	1.15766e-13	7.56518e-12	GPR176
ENSG00000047365	4.36586	5.94631	130.531	98.8531	5.15608	114.692	-4.50298	1.3356e-13	8.58686e-12	ARAP2
ENSG00000067798	17.4634	10.7034	188.926	116.427	14.0834	152.676	-3.41438	1.40371e-13	8.99378e-12	NAV3
ENSG00000162433	8399.04	6910.8	3569.84	3990.37	7654.92	3780.11	1.01856	1.51896e-13	9.70062e-12	AK4
ENSG00000138639	1976.86	2131.16	1041.67	868.809	2054.01	955.239	1.10262	1.5839e-13	1.00501e-11	ARHGAP24
ENSG00000135253	268.937	355.589	81.5816	68.0988	312.263	74.8402	2.05282	1.60788e-13	1.01695e-11	KCP
ENSG00000125744	697.665	682.636	1415.23	1525.63	690.15	1470.43	-1.09049	1.72221e-13	1.08576e-11	RTN2
ENSG00000172062	879.284	872.918	1720.08	2001.23	876.101	1860.66	-1.08586	1.8066e-13	1.13533e-11	SMN1
ENSG00000169583	1178.78	1286.78	498.077	582.135	1232.78	540.106	1.19184	1.83686e-13	1.15067e-11	CLIC3
ENSG00000146054	1356.91	1571.01	2822.72	3306.09	1463.96	3064.41	-1.06639	2.15035e-13	1.3343e-11	TRIM7
ENSG00000126337	121.371	101.087	6.87003	6.59021	111.229	6.73012	4.04661	3.03669e-13	1.87247e-11	KRT36
ENSG00000174669	895.875	974.005	361.535	421.773	934.94	391.654	1.25681	3.45784e-13	2.11887e-11	SLC29A2
ENSG00000153294	152.805	167.686	24.9039	20.869	160.245	22.8864	2.79911	3.9044e-13	2.38508e-11	ADGRF4
ENSG00000115738	2380.27	2378.52	1035.66	1254.34	2379.39	1145	1.05664	3.94215e-13	2.40069e-11	ID2
ENSG00000110042	2507.75	2437.99	1312.18	1124.73	2472.87	1218.45	1.02015	4.24162e-13	2.57508e-11	DTX4
ENSG00000182963	810.304	861.025	1912.45	1636.57	835.664	1774.51	-1.08788	4.39343e-13	2.65088e-11	GJC1
ENSG00000128512	337.044	382.942	1198.82	810.596	359.993	1004.71	-1.48437	4.42376e-13	2.66102e-11	DOCK4
ENSG00000205978	8430.48	9008.65	4685.36	3423.61	8719.57	4054.49	1.10407	4.47816e-13	2.68469e-11	NYNRIN
ENSG00000186577	514.298	495.922	1065.71	1200.52	505.11	1133.12	-1.16423	4.49041e-13	2.68469e-11	SMIM29
ENSG00000189431	969.221	896.703	395.886	416.281	932.962	406.084	1.20155	5.70522e-13	3.40065e-11	RASSF10
ENSG00000168961	1168.3	831.294	369.264	391.019	999.799	380.142	1.398	5.90099e-13	3.50672e-11	LGALS9
ENSG00000110888	922.943	985.898	1910.73	1906.77	954.42	1908.75	-1.00076	6.32623e-13	3.7481e-11	CAPRIN2
ENSG00000170379	701.157	424.566	167.457	155.968	562.862	161.713	1.8017	6.8685e-13	4.04501e-11	TCAF2
ENSG00000125848	0	0	255.05	302.051	0	278.551	-10.5359	7.59658e-13	4.44716e-11	FLRT3
ENSG00000101955	830.387	811.076	1592.13	1876.01	820.731	1734.07	-1.07812	8.40698e-13	4.87803e-11	SRPX
ENSG00000172818	1027.72	1004.93	478.326	409.691	1016.32	444.009	1.19275	8.53466e-13	4.93755e-11	OVOL1
ENSG00000116157	866.187	794.426	360.677	343.789	830.307	352.233	1.23721	8.59823e-13	4.95974e-11	GPX7
ENSG00000272841	1490.5	1192.83	528.134	621.676	1341.67	574.905	1.22567	1.02523e-12	5.87936e-11	AL139393.2
ENSG00000276600	339.664	356.778	92.7454	113.132	348.221	102.939	1.7627	1.08903e-12	6.20904e-11	RAB7B
ENSG00000213859	6741.76	5219.67	2869.96	2989.76	5980.71	2929.86	1.03009	1.2269e-12	6.93481e-11	KCTD11
ENSG00000040199	3359.09	3262.14	1805.1	1452.04	3310.62	1628.57	1.02246	1.28849e-12	7.24388e-11	PHLPP2
ENSG00000151150	4068.11	4057.76	2231.04	1755.19	4062.93	1993.12	1.02649	1.2954e-12	7.25943e-11	ANK3
ENSG00000165025	1361.28	1209.48	617.444	576.643	1285.38	597.044	1.10639	1.49266e-12	8.27061e-11	SYK
ENSG00000107833	1696.57	1491.33	2960.98	3558.71	1593.95	3259.85	-1.03082	1.51344e-12	8.36216e-11	NPM3
ENSG00000115414	430.474	409.106	1280.4	891.875	419.79	1086.14	-1.37238	1.6153e-12	8.89998e-11	FN1
ENSG00000138735	1423.27	1409.27	716.201	635.955	1416.27	676.078	1.06557	1.7163e-12	9.43006e-11	PDE5A
ENSG00000125775	311.722	332.993	85.0167	101.05	322.358	93.0333	1.7966	1.87292e-12	1.02334e-10	SDCBP2
ENSG00000163347	1617.11	2129.97	844.155	842.448	1873.54	843.302	1.1503	2.0934e-12	1.13124e-10	CLDN1
ENSG00000080031	1088.85	1128.61	2578.84	2062.74	1108.73	2320.79	-1.0668	2.1221e-12	1.14361e-10	PTPRH
ENSG00000082556	337.918	381.753	115.932	105.443	359.835	110.688	1.69693	2.19536e-12	1.17986e-10	OPRK1
ENSG00000121742	498.581	493.543	191.502	168.05	496.062	179.776	1.46167	2.34851e-12	1.2553e-10	GJB6
ENSG00000196104	2.61952	2.37852	115.073	95.558	2.49902	105.316	-5.39002	2.52634e-12	1.3467e-10	SPOCK3
ENSG00000226088	142.327	128.44	377.852	461.315	135.384	419.583	-1.62715	2.74808e-12	1.457e-10	AL158839.1
ENSG00000149557	181.62	205.742	496.36	559.069	193.681	527.715	-1.44833	2.80762e-12	1.48058e-10	FEZ1
ENSG00000113763	426.108	479.272	1104.36	951.187	452.69	1027.77	-1.1859	3.33545e-12	1.74027e-10	UNC5A
ENSG00000126368	334.425	352.021	837.285	761.169	343.223	799.227	-1.22129	3.40266e-12	1.77064e-10	NR1D1
ENSG00000047648	26.1952	54.706	231.864	209.788	40.4506	220.826	-2.47792	3.50087e-12	1.81216e-10	ARHGAP6
ENSG00000198003	112.639	132.008	356.383	415.183	122.324	385.783	-1.66057	3.70506e-12	1.90283e-10	CCDC151
ENSG00000147689	1548.13	1714.91	838.144	705.152	1631.52	771.648	1.07795	3.80769e-12	1.95045e-10	FAM83A
ENSG00000137460	1259.99	1268.94	618.303	442.642	1264.46	530.473	1.24979	3.8785e-12	1.98156e-10	FHDC1
ENSG00000189057	1877.32	1435.44	716.201	771.054	1656.38	743.628	1.15741	3.90952e-12	1.99223e-10	FAM111B
ENSG00000164309	1003.27	1132.18	501.512	362.461	1067.73	431.987	1.30104	4.24356e-12	2.15687e-10	CMYA5
ENSG00000173227	681.947	611.28	268.79	253.723	646.614	261.257	1.30759	4.42462e-12	2.23733e-10	SYT12
ENSG00000074935	705.523	906.217	1779.34	1692.59	805.87	1735.96	-1.1101	4.56737e-12	2.2977e-10	TUBE1
ENSG00000154134	510.806	485.219	1011.61	1212.6	498.012	1112.11	-1.15711	4.82345e-12	2.42034e-10	ROBO3
ENSG00000186197	565.816	557.764	233.581	190.018	561.79	211.799	1.40356	5.34878e-12	2.67711e-10	EDARADD
ENSG00000260220	404.279	614.848	172.61	118.624	509.563	145.617	1.79782	5.85436e-12	2.92272e-10	CCDC187
ENSG00000157514	1483.52	2126.4	4504.17	3710.29	1804.96	4107.23	-1.18804	6.04303e-12	3.00927e-10	TSC22D3
ENSG00000262454	322.201	336.561	96.1805	106.542	329.381	101.361	1.70234	6.28224e-12	3.1205e-10	MIR193BHG
ENSG00000132530	1361.28	1473.49	718.777	559.069	1417.39	638.923	1.14658	6.34892e-12	3.14568e-10	XAF1
ENSG00000198125	363.24	393.645	93.6042	135.099	378.443	114.352	1.73396	6.46377e-12	3.19453e-10	MB
ENSG00000196154	4688.93	4741.58	2042.12	2656.95	4715.26	2349.53	1.00586	7.44506e-12	3.66111e-10	S100A4
ENSG00000198948	1595.29	2122.83	826.121	866.612	1859.06	846.367	1.13423	7.83546e-12	3.84348e-10	MFAP3L
ENSG00000172137	61.9952	84.4375	262.779	292.166	73.2164	277.472	-1.93212	8.61883e-12	4.19635e-10	CALB2
ENSG00000178445	70.7269	66.5986	255.05	261.412	68.6628	258.231	-1.9085	8.95348e-12	4.33781e-10	GLDC
ENSG00000139269	35.8001	51.1382	243.886	181.231	43.4691	212.558	-2.30681	1.10967e-11	5.3498e-10	INHBE
ENSG00000070669	201.703	356.778	997.872	744.694	279.241	871.283	-1.65039	1.13388e-11	5.45315e-10	ASNS
ENSG00000126233	115.259	110.601	10.305	13.1804	112.93	11.7427	3.27827	1.26817e-11	6.06931e-10	SLURP1
ENSG00000101665	866.187	924.056	422.507	394.314	895.121	408.411	1.13039	1.57508e-11	7.50165e-10	SMAD7
ENSG00000132639	24.4488	16.6497	133.107	152.673	20.5492	142.89	-2.77651	1.8871e-11	8.92291e-10	SNAP25
ENSG00000116852	84.6977	93.9516	482.62	254.821	89.3247	368.721	-2.0516	2.26785e-11	1.06211e-09	KIF21B
ENSG00000213347	1700.94	1390.25	2860.51	3376.38	1545.59	3118.45	-1.01092	2.37587e-11	1.10742e-09	MXD3
ENSG00000030419	885.397	937.138	435.388	310.838	911.267	373.113	1.28368	2.3938e-11	1.11052e-09	IKZF2
ENSG00000180638	730.845	837.24	361.535	284.477	784.043	323.006	1.27473	2.52604e-11	1.16092e-09	SLC47A2
ENSG00000186897	279.415	313.965	658.664	741.398	296.69	700.031	-1.24006	2.81778e-11	1.2878e-09	C1QL4
ENSG00000105141	91.6831	102.276	3.43502	0	96.9798	1.71751	5.67479	2.82178e-11	1.2878e-09	CASP14
ENSG00000170835	417.376	455.487	170.892	135.099	436.432	152.996	1.50633	2.90933e-11	1.32469e-09	CEL
ENSG00000130822	803.318	894.324	368.405	398.708	848.821	383.557	1.14615	3.32031e-11	1.49795e-09	PNCK
ENSG00000128805	1211.96	1366.46	529.851	662.316	1289.21	596.084	1.1144	3.59766e-11	1.61936e-09	ARHGAP22
ENSG00000078114	838.245	971.626	424.225	395.412	904.936	409.818	1.14048	3.87217e-11	1.73498e-09	NEBL
ENSG00000144749	664.484	693.339	1485.64	1277.4	678.912	1381.52	-1.0264	4.16566e-11	1.85381e-09	LRIG1
ENSG00000205221	204.322	183.146	48.0902	38.4429	193.734	43.2666	2.15697	6.12806e-11	2.70874e-09	VIT
ENSG00000259768	573.674	500.679	1101.78	1119.24	537.177	1110.51	-1.04542	7.22985e-11	3.16025e-09	AC004943.2
ENSG00000150394	245.361	287.801	655.229	608.496	266.581	631.863	-1.24925	8.19348e-11	3.54991e-09	CDH8
ENSG00000132274	658.372	806.319	309.151	319.625	732.345	314.388	1.21853	8.59013e-11	3.71358e-09	TRIM22
ENSG00000011347	1824.93	2165.64	1071.73	864.416	1995.29	968.07	1.0411	8.97379e-11	3.87093e-09	SYT7
ENSG00000279141	970.094	1119.09	419.931	525.02	1044.59	472.475	1.14617	9.59213e-11	4.1286e-09	LINC01451
ENSG00000091128	103.907	98.7087	5.15252	13.1804	101.308	9.16647	3.51172	1.10871e-10	4.73064e-09	LAMB4
ENSG00000152669	317.835	357.968	723.071	780.94	337.901	752.005	-1.15599	1.13317e-10	4.81413e-09	CCNO
ENSG00000107736	1301.9	1246.35	679.274	568.955	1274.12	624.115	1.02801	1.17889e-10	4.99757e-09	CDH23
ENSG00000140022	18806.4	20091.4	11145.8	7445.84	19448.9	9295.8	1.06473	1.21506e-10	5.13983e-09	STON2
ENSG00000165078	96.9221	132.008	10.305	16.4755	114.465	13.3903	3.11274	1.26183e-10	5.31482e-09	CPA6
ENSG00000064042	743.943	694.529	341.784	291.068	719.236	316.426	1.18275	1.28875e-10	5.40505e-09	LIMCH1
ENSG00000091622	3719.71	3961.43	2188.96	1576.16	3840.57	1882.56	1.02727	1.40825e-10	5.88115e-09	PITPNM3
ENSG00000177181	2109.58	1616.21	938.618	864.416	1862.9	901.517	1.04781	1.44031e-10	6.00229e-09	RIMKLA
ENSG00000095752	371.098	382.942	751.41	965.465	377.02	858.438	-1.18602	1.6721e-10	6.92425e-09	IL11
ENSG00000123342	157.171	135.576	23.1864	29.6559	146.373	26.4211	2.48109	1.7202e-10	7.10848e-09	MMP19
ENSG00000179148	438.332	455.487	989.285	878.694	446.91	933.99	-1.06497	1.96501e-10	8.06926e-09	ALOXE3
ENSG00000172244	376.337	360.346	771.161	802.907	368.342	787.034	-1.09416	2.02594e-10	8.28487e-09	C5orf34
ENSG00000052850	1147.35	1089.36	589.964	485.479	1118.36	537.721	1.05459	2.15804e-10	8.80675e-09	ALX4
ENSG00000006047	207.815	210.499	529.851	486.577	209.157	508.214	-1.28198	2.35949e-10	9.54963e-09	YBX2
ENSG00000119938	691.552	591.063	286.824	268.002	641.308	277.413	1.20952	2.53386e-10	1.01716e-08	PPP1R3C
ENSG00000122691	454.05	426.945	865.624	987.433	440.497	926.528	-1.07067	2.58201e-10	1.03438e-08	TWIST1
ENSG00000117461	1969.88	2466.53	1193.67	1012.7	2218.2	1103.18	1.00573	2.81857e-10	1.12003e-08	PIK3R3
ENSG00000258539	168.522	170.064	42.0789	24.1641	169.293	33.1215	2.33574	2.99748e-10	1.18872e-08	AC068896.1
ENSG00000189058	111.766	114.169	18.0338	10.9837	112.968	14.5088	2.93949	3.21243e-10	1.26377e-08	APOD
ENSG00000204923	151.932	155.793	417.354	387.724	153.863	402.539	-1.38894	3.88998e-10	1.50326e-08	FBXO48
ENSG00000196159	87.3172	105.844	425.083	255.92	96.5807	340.502	-1.82632	3.9106e-10	1.50827e-08	FAT4
ENSG00000197467	57.6294	70.1664	212.971	251.526	63.8979	232.249	-1.86736	4.06213e-10	1.56059e-08	COL13A1
ENSG00000106823	48.0245	60.6523	209.536	207.592	54.3384	208.564	-1.94965	4.11235e-10	1.57484e-08	ECM2
ENSG00000164236	902.86	907.406	2255.95	1591.54	905.133	1923.74	-1.08884	4.11523e-10	1.57484e-08	ANKRD33B
ENSG00000183032	266.318	355.589	101.333	96.6564	310.953	98.9947	1.64672	5.65202e-10	2.10431e-08	SLC25A21
ENSG00000235649	247.108	200.985	63.5478	59.3119	224.046	61.4298	1.86757	5.65926e-10	2.10431e-08	MXRA5Y
ENSG00000130234	176.381	252.123	48.949	57.1151	214.252	53.0321	2.01445	6.1052e-10	2.26157e-08	ACE2
ENSG00000151692	201.703	244.988	645.783	488.774	223.345	567.278	-1.35082	6.169e-10	2.28091e-08	RNF144A
ENSG00000153093	236.63	278.287	583.094	598.611	257.458	590.852	-1.20195	6.33282e-10	2.33708e-08	ACOXL
ENSG00000182612	817.289	770.641	357.242	397.609	793.965	377.425	1.07511	6.39746e-10	2.35652e-08	TSPAN10
ENSG00000213513	158.044	210.499	33.4914	48.3282	184.272	40.9098	2.17903	6.71551e-10	2.46905e-08	IMPDH1P5
ENSG00000235823	548.352	670.743	1175.63	1289.48	609.548	1232.56	-1.01812	6.8479e-10	2.51302e-08	OLMALINC
ENSG00000124635	346.649	330.615	724.788	712.841	338.632	718.815	-1.08503	7.5001e-10	2.73198e-08	HIST1H2BJ
ENSG00000095596	203.449	183.146	48.0902	51.6233	193.298	49.8568	1.95864	8.18899e-10	2.97191e-08	CYP26A1
ENSG00000171097	438.332	479.272	917.149	928.121	458.802	922.635	-1.00943	8.5475e-10	3.09061e-08	KYAT1
ENSG00000007216	63.7416	101.087	6.87003	2.19674	82.4144	4.53338	4.12062	9.58354e-10	3.44622e-08	SLC13A2
ENSG00000254615	417.376	390.078	772.879	990.728	403.727	881.803	-1.1244	1.03293e-09	3.69412e-08	AC027031.2
ENSG00000107719	289.02	261.637	639.772	588.725	275.329	614.249	-1.15615	1.10635e-09	3.92107e-08	PALD1
ENSG00000162391	341.41	244.988	89.3104	94.4596	293.199	91.885	1.67914	1.2025e-09	4.23133e-08	FAM151A
ENSG00000197847	491.596	454.298	162.305	213.083	472.947	187.694	1.3392	1.2266e-09	4.30845e-08	SLC22A20P
ENSG00000150471	0	0	117.649	91.1645	0	104.407	-9.12375	1.38376e-09	4.81745e-08	ADGRL3
ENSG00000187266	550.972	451.919	995.296	1051.14	501.445	1023.22	-1.02548	1.43119e-09	4.93885e-08	EPOR
ENSG00000105137	1397.08	1147.64	593.399	675.496	1272.36	634.448	1.00658	1.46272e-09	5.03882e-08	SYDE1
ENSG00000143801	748.309	632.687	304.858	329.51	690.498	317.184	1.12524	1.79897e-09	6.15405e-08	PSEN2
ENSG00000113532	12.2244	13.0819	103.05	94.4596	12.6531	98.7551	-2.96925	2.07857e-09	7.06141e-08	ST8SIA4
ENSG00000000971	0.873172	1.18926	97.898	98.8531	1.03122	98.3755	-6.60743	2.42542e-09	8.11361e-08	CFH
ENSG00000180730	26.1952	52.3275	160.587	203.198	39.2613	181.893	-2.2351	2.95095e-09	9.78841e-08	SHISA2
ENSG00000175575	199.956	223.581	455.14	555.774	211.769	505.457	-1.25602	3.08275e-09	1.01741e-07	PAAF1
ENSG00000127561	340.537	368.671	687.862	812.792	354.604	750.327	-1.08157	3.14021e-09	1.03464e-07	SYNGR3
ENSG00000143369	414.757	361.535	786.619	800.71	388.146	793.664	-1.02917	3.64523e-09	1.19304e-07	ECM1
ENSG00000157570	59.3757	74.9235	239.592	210.887	67.1496	225.24	-1.75552	3.98943e-09	1.29921e-07	TSPAN18
ENSG00000155629	16.5903	35.6778	156.293	129.607	26.1341	142.95	-2.4852	4.06916e-09	1.31858e-07	PIK3AP1
ENSG00000253931	594.63	853.89	324.609	286.674	724.26	305.642	1.24033	4.07362e-09	1.31858e-07	AC105118.1
ENSG00000225383	21.8293	13.0819	97.0392	136.198	17.4556	116.618	-2.712	4.82461e-09	1.54058e-07	SFTA1P
ENSG00000273055	195.591	221.203	67.8416	37.3445	208.397	52.593	1.96981	5.83073e-09	1.84094e-07	AC005046.1
ENSG00000258441	433.967	467.38	200.09	186.723	450.673	193.406	1.21813	6.27568e-09	1.97508e-07	LINC00641
ENSG00000163093	60.2489	64.2201	208.677	207.592	62.2345	208.134	-1.74416	6.55087e-09	2.05511e-07	BBS5
ENSG00000266369	441.825	397.213	768.585	1072.01	419.519	920.296	-1.13008	6.98331e-09	2.18034e-07	AC090774.2
ENSG00000269516	78.5855	102.276	12.0226	9.88531	90.431	10.9539	3.03293	7.43063e-09	2.31633e-07	CYP4F23P
ENSG00000188610	323.074	255.691	623.455	644.742	289.382	634.099	-1.12673	7.55652e-09	2.35185e-07	FAM72B
ENSG00000253154	115.259	160.55	27.4801	28.5576	137.904	28.0188	2.29614	7.63025e-09	2.37104e-07	AC100801.1
ENSG00000119138	536.128	643.39	1344.81	1052.24	589.759	1198.52	-1.0265	8.06254e-09	2.50142e-07	KLF9
ENSG00000167748	48.0245	61.8416	196.655	190.018	54.933	193.336	-1.82518	1.01166e-08	3.0996e-07	KLK1
ENSG00000120129	310.849	359.157	755.704	649.135	335.003	702.42	-1.07209	1.08155e-08	3.29037e-07	DUSP1
ENSG00000233922	192.098	215.256	516.111	431.659	203.677	473.885	-1.22255	1.08397e-08	3.29037e-07	LINC01694
ENSG00000155761	276.796	337.75	117.649	105.443	307.273	111.546	1.45682	1.15706e-08	3.48003e-07	SPAG17
ENSG00000121743	114.386	105.844	334.055	272.395	110.115	303.225	-1.4611	1.27755e-08	3.82487e-07	GJA3
ENSG00000164509	266.318	266.395	712.766	512.938	266.356	612.852	-1.20443	1.29581e-08	3.86778e-07	IL31RA
ENSG00000232533	129.229	148.658	321.174	396.511	138.944	358.842	-1.37067	1.43151e-08	4.25345e-07	AC093673.1
ENSG00000127863	39.2927	29.7315	151.999	144.985	34.5121	148.492	-2.09401	1.44504e-08	4.28072e-07	TNFRSF19
ENSG00000148600	247.981	348.454	110.779	87.8694	298.217	99.3244	1.57743	1.52076e-08	4.47805e-07	CDHR1
ENSG00000154553	142.327	132.008	334.055	354.773	137.168	344.414	-1.3254	1.52528e-08	4.48463e-07	PDLIM3
ENSG00000154263	126.61	158.172	338.349	387.724	142.391	363.037	-1.35495	1.55207e-08	4.54981e-07	ABCA10
ENSG00000183114	321.327	411.484	705.037	867.711	366.406	786.374	-1.10449	1.63457e-08	4.78452e-07	FAM43B
ENSG00000070808	234.01	406.727	89.3104	108.738	320.369	99.0244	1.69273	1.65443e-08	4.83546e-07	CAMK2A
ENSG00000260581	117.878	97.5194	16.3163	20.869	107.699	18.5927	2.54642	1.66445e-08	4.85753e-07	AC011374.1
ENSG00000158813	236.63	183.146	511.817	465.708	209.888	488.763	-1.21453	1.74561e-08	5.07181e-07	EDA
ENSG00000006283	315.215	385.321	885.375	656.824	350.268	771.1	-1.14338	1.76504e-08	5.12069e-07	CACNA1G
ENSG00000140807	178.127	168.875	535.004	359.166	173.501	447.085	-1.3673	1.91055e-08	5.51845e-07	NKD1
ENSG00000130226	79.4587	55.8953	6.01128	1.09837	67.677	3.55482	4.17547	1.96111e-08	5.64788e-07	DPP6
ENSG00000113296	69.8538	96.3302	263.637	237.247	83.092	250.442	-1.60287	2.0557e-08	5.87728e-07	THBS4
ENSG00000175463	256.713	336.561	114.214	93.3613	296.637	103.788	1.5074	2.16726e-08	6.17825e-07	TBC1D10C
ENSG00000247095	959.616	696.907	309.151	421.773	828.262	365.462	1.18571	2.36766e-08	6.71064e-07	MIR210HG
ENSG00000170214	72.4733	64.2201	222.417	206.493	68.3467	214.455	-1.6463	2.50087e-08	7.05771e-07	ADRA1B
ENSG00000198108	29.6879	53.5168	155.434	184.526	41.6023	169.98	-2.05043	2.68717e-08	7.54018e-07	CHSY3
ENSG00000181577	122.244	135.576	361.535	299.854	128.91	330.695	-1.36389	2.79158e-08	7.79976e-07	C6orf223
ENSG00000162062	771.011	562.521	1216	1512.45	666.766	1364.22	-1.02882	2.80382e-08	7.82285e-07	TEDC2
ENSG00000141579	199.956	230.717	70.4178	68.0988	215.337	69.2583	1.63359	2.93737e-08	8.16076e-07	ZNF750
ENSG00000188624	55.883	78.4912	6.01128	3.2951	67.1871	4.65319	3.81521	2.97186e-08	8.24491e-07	IGFL3
ENSG00000285517	121.371	129.629	333.197	303.15	125.5	318.173	-1.34505	3.01649e-08	8.35696e-07	LINC00941
ENSG00000154342	623.445	470.947	239.592	249.33	547.196	244.461	1.16592	3.41992e-08	9.40837e-07	WNT3A
ENSG00000198189	242.742	217.635	469.738	541.495	230.188	505.617	-1.13144	3.43496e-08	9.43654e-07	HSD17B11
ENSG00000162782	57.6294	68.9771	1.71751	1.09837	63.3033	1.40794	5.45597	3.45564e-08	9.48011e-07	TDRD5
ENSG00000170390	103.034	104.655	300.564	258.116	103.845	279.34	-1.42968	3.84209e-08	1.04964e-06	DCLK2
ENSG00000069431	0	0	78.1466	53.82	0	65.9833	-8.46274	3.9734e-08	1.07802e-06	ABCC9
ENSG00000132321	240.122	266.395	88.4517	93.3613	253.258	90.9065	1.47802	4.05942e-08	1.09683e-06	IQCA1
ENSG00000163218	75.0928	137.954	13.7401	18.6723	106.524	16.2062	2.72111	4.13436e-08	1.11495e-06	PGLYRP4
ENSG00000230088	41.9123	58.2738	199.231	160.362	50.093	179.796	-1.85777	4.48742e-08	1.20092e-06	KRT16P5
ENSG00000167617	137.961	147.468	327.185	365.757	142.715	346.471	-1.28032	4.54287e-08	1.21411e-06	CDC42EP5
ENSG00000151835	673.216	589.874	1467.61	1061.02	631.545	1264.32	-1.00136	4.77795e-08	1.27175e-06	SACS
ENSG00000163536	96.0489	147.468	305.716	360.265	121.759	332.991	-1.46085	4.81535e-08	1.27997e-06	SERPINI1
ENSG00000143546	281.161	365.103	109.921	134.001	323.132	121.961	1.40668	4.93292e-08	1.30769e-06	S100A8
ENSG00000218358	34.0537	36.8671	151.999	132.903	35.4604	142.451	-2.011	5.33972e-08	1.41172e-06	RAET1K
ENSG00000127329	164.156	137.954	41.2202	37.3445	151.055	39.2824	1.94254	5.5919e-08	1.47049e-06	PTPRB
ENSG00000183486	181.62	167.686	52.384	50.5249	174.653	51.4545	1.76324	5.68145e-08	1.49005e-06	MX2
ENSG00000163141	165.03	248.556	45.514	69.1972	206.793	57.3556	1.8558	5.83035e-08	1.52504e-06	BNIPL
ENSG00000147408	607.728	525.653	243.027	291.068	566.691	267.047	1.08991	5.84867e-08	1.5278e-06	CSGALNACT1
ENSG00000274641	48.0245	48.7597	170.033	165.854	48.3921	167.943	-1.796	6.33506e-08	1.64829e-06	HIST1H2BO
ENSG00000169291	334.425	343.696	152.858	120.82	339.061	136.839	1.30381	6.53367e-08	1.6888e-06	SHE
ENSG00000227496	179	199.796	53.2428	63.7053	189.398	58.474	1.69896	6.81239e-08	1.75622e-06	AC099066.2
ENSG00000181690	686.313	832.483	410.484	305.346	759.398	357.915	1.08014	7.01875e-08	1.80234e-06	PLAG1
ENSG00000226744	6.98538	10.7034	97.0392	60.4102	8.84436	78.7247	-3.1835	7.06879e-08	1.81282e-06	AC005326.1
ENSG00000119698	248.854	235.474	553.038	474.495	242.164	513.766	-1.08527	7.99441e-08	2.02661e-06	PPP4R4
ENSG00000172346	73.3465	84.4375	8.58754	12.082	78.892	10.3348	2.94579	8.3569e-08	2.11558e-06	CSDC2
ENSG00000230074	115.259	73.7342	337.49	238.346	94.4965	287.918	-1.5987	8.42962e-08	2.12851e-06	AL162231.2
ENSG00000189423	337.918	375.807	155.434	149.378	356.862	152.406	1.22516	8.91806e-08	2.24607e-06	USP32P3
ENSG00000261888	105.654	116.548	20.6101	25.2625	111.101	22.9363	2.28211	9.08101e-08	2.28214e-06	AC144831.1
ENSG00000230638	147.566	174.821	47.2315	42.8364	161.194	45.0339	1.83436	9.08446e-08	2.28214e-06	AL445933.1
ENSG00000205238	144.947	184.335	52.384	30.7543	164.641	41.5692	1.9684	9.41859e-08	2.35704e-06	SPDYE2
ENSG00000204531	633.923	583.927	218.982	327.314	608.925	273.148	1.16259	9.61682e-08	2.39447e-06	POU5F1
ENSG00000177335	444.445	451.919	224.135	179.034	448.182	201.584	1.14845	9.95342e-08	2.4689e-06	C8orf31
ENSG00000177875	26.1952	27.353	115.073	124.116	26.7741	119.594	-2.16034	1.03725e-07	2.55672e-06	CCDC184
ENSG00000104055	68.1074	91.5731	10.305	10.9837	79.8403	10.6444	2.90581	1.05637e-07	2.60059e-06	TGM5
ENSG00000162654	206.069	210.499	67.8416	73.5907	208.284	70.7161	1.5603	1.06027e-07	2.60694e-06	GBP4
ENSG00000061337	497.708	418.62	226.711	173.542	458.164	200.127	1.19235	1.08853e-07	2.66974e-06	LZTS1
ENSG00000175264	91.6831	104.655	261.061	258.116	98.169	259.589	-1.40716	1.0911e-07	2.67271e-06	CHST1
ENSG00000196092	105.654	134.387	30.9151	17.5739	120.02	24.2445	2.28624	1.2372e-07	2.98597e-06	PAX5
ENSG00000136378	184.239	200.985	462.868	391.019	192.612	426.944	-1.15205	1.28454e-07	3.09263e-06	ADAMTS7
ENSG00000224189	245.361	222.392	457.716	540.397	233.877	499.056	-1.08976	1.29536e-07	3.11487e-06	HAGLR
ENSG00000253671	93.4294	116.548	20.6101	20.869	104.989	20.7395	2.33708	1.37901e-07	3.29589e-06	AC027117.1
ENSG00000134258	64.6147	47.5704	0.858754	4.39347	56.0926	2.62611	4.50952	1.51626e-07	3.60638e-06	VTCN1
ENSG00000181856	97.7953	103.466	250.756	271.297	100.631	261.027	-1.37601	1.64976e-07	3.89099e-06	SLC2A4
ENSG00000275713	130.976	127.251	297.988	324.019	129.113	311.003	-1.26655	1.66889e-07	3.93138e-06	HIST1H2BH
ENSG00000225177	190.352	214.067	442.258	425.068	202.209	433.663	-1.10402	1.69542e-07	3.98911e-06	FLJ46906
ENSG00000270343	95.1758	96.3302	19.7513	15.3772	95.753	17.5642	2.43695	1.75033e-07	4.09381e-06	UNGP3
ENSG00000230943	138.834	247.366	48.0902	57.1151	193.1	52.6027	1.87423	1.774e-07	4.14426e-06	LINC02541
ENSG00000146477	103.034	127.251	13.7401	30.7543	115.143	22.2472	2.39483	1.78591e-07	4.16713e-06	SLC22A3
ENSG00000116254	210.435	197.417	77.2879	56.0168	203.926	66.6523	1.60605	1.84842e-07	4.29262e-06	CHD5
ENSG00000164520	284.654	274.719	109.921	115.329	279.687	112.625	1.31392	1.88793e-07	4.37919e-06	RAET1E
ENSG00000179133	131.849	130.819	30.9151	36.2461	131.334	33.5806	1.9728	1.95175e-07	4.50597e-06	C10orf67
ENSG00000070915	50.644	55.8953	2.57626	1.09837	53.2696	1.83732	4.80211	1.96107e-07	4.5198e-06	SLC12A3
ENSG00000185275	158.917	152.225	51.5252	28.5576	155.571	40.0414	1.9425	1.96923e-07	4.53038e-06	CD24P4
ENSG00000169474	373.718	393.645	177.762	170.247	383.682	174.005	1.1392	2.03741e-07	4.68177e-06	SPRR1A
ENSG00000152270	189.478	181.957	429.377	382.232	185.718	405.805	-1.12782	2.09609e-07	4.81097e-06	PDE3B
ENSG00000142227	216.547	258.07	468.021	527.217	237.308	497.619	-1.07109	2.26621e-07	5.17659e-06	EMP3
ENSG00000205076	80.3318	143.901	23.1864	18.6723	112.116	20.9293	2.4074	2.27302e-07	5.18079e-06	LGALS7
ENSG00000146232	335.298	271.152	565.919	685.382	303.225	625.65	-1.03964	2.30944e-07	5.25165e-06	NFKBIE
ENSG00000065989	168.522	168.875	358.959	387.724	168.699	373.342	-1.14529	2.61913e-07	5.9013e-06	PDE4A
ENSG00000149090	351.015	486.408	191.502	164.755	418.712	178.129	1.22709	2.63313e-07	5.9218e-06	PAMR1
ENSG00000282936	489.85	523.275	266.214	163.657	506.562	214.935	1.22962	2.63425e-07	5.9218e-06	AC004706.3
ENSG00000137672	488.103	444.784	218.982	233.952	466.443	226.467	1.04479	3.14162e-07	6.93555e-06	TRPC6
ENSG00000075043	273.303	214.067	544.45	484.38	243.685	514.415	-1.07383	3.16477e-07	6.97881e-06	KCNQ2
ENSG00000173482	49.7708	63.0308	194.078	162.558	56.4008	178.318	-1.67081	3.3975e-07	7.43541e-06	PTPRM
ENSG00000170153	69.8538	88.0053	284.248	186.723	78.9296	235.485	-1.58715	3.40021e-07	7.43541e-06	RNF150
ENSG00000213889	262.825	278.287	490.349	623.873	270.556	557.111	-1.04122	3.52179e-07	7.663e-06	PPM1N
ENSG00000162039	183.366	240.231	441.4	471.2	211.798	456.3	-1.11269	3.53704e-07	7.67921e-06	MEIOB
ENSG00000182459	23.5756	9.51409	113.356	85.6727	16.5449	99.5141	-2.55273	3.73301e-07	8.08681e-06	TEX19
ENSG00000156510	199.956	212.878	72.9941	74.689	206.417	73.8416	1.48271	3.79794e-07	8.2094e-06	HKDC1
ENSG00000149150	82.0782	145.09	340.067	283.379	113.584	311.723	-1.47085	3.89223e-07	8.35157e-06	SLC43A1
ENSG00000229896	8.73172	11.8926	71.2766	75.7874	10.3122	73.532	-2.85092	3.99853e-07	8.53976e-06	AL157373.2
ENSG00000204103	452.303	602.955	254.191	244.936	527.629	249.564	1.07657	4.18204e-07	8.89305e-06	MAFB
ENSG00000272347	6.11221	5.94631	62.689	59.3119	6.02926	61.0005	-3.33755	4.19056e-07	8.90155e-06	AC116351.2
ENSG00000074410	282.035	239.042	504.947	548.086	260.538	526.517	-1.0107	4.32658e-07	9.1608e-06	CA12
ENSG00000179841	305.61	293.748	133.107	121.919	299.679	127.513	1.23141	4.49386e-07	9.50476e-06	AKAP5
ENSG00000241255	17.4634	34.4886	91.8867	162.558	25.976	127.223	-2.31277	4.5281e-07	9.55663e-06	AL136126.1
ENSG00000073464	394.674	332.993	165.74	161.46	363.833	163.6	1.15483	4.68428e-07	9.87564e-06	CLCN4
ENSG00000161509	325.693	349.643	135.683	161.46	337.668	148.572	1.18704	4.9233e-07	1.03132e-05	GRIN2C
ENSG00000128714	222.659	206.931	417.354	476.692	214.795	447.023	-1.05438	5.25377e-07	1.09472e-05	HOXD13
ENSG00000154734	130.976	116.548	316.88	274.592	123.762	295.736	-1.25498	5.64516e-07	1.16762e-05	ADAMTS1
ENSG00000273521	110.893	86.8161	22.3276	18.6723	98.8545	20.4999	2.26682	6.0874e-07	1.25513e-05	AL162274.1
ENSG00000107099	362.366	437.648	188.067	182.329	400.007	185.198	1.10798	6.13314e-07	1.26323e-05	DOCK8
ENSG00000091844	122.244	153.415	340.925	302.051	137.829	321.488	-1.22907	6.17111e-07	1.26973e-05	RGS17
ENSG00000183496	103.034	104.655	253.332	258.116	103.845	255.724	-1.30043	6.48307e-07	1.32697e-05	MEX3B
ENSG00000182175	254.093	208.121	458.575	492.069	231.107	475.322	-1.03529	7.18244e-07	1.45834e-05	RGMA
ENSG00000175711	187.732	162.929	346.078	433.855	175.33	389.967	-1.14786	7.18419e-07	1.45834e-05	B3GNTL1
ENSG00000177359	173.761	153.415	329.762	403.101	163.588	366.431	-1.15847	7.27526e-07	1.47378e-05	AC024940.1
ENSG00000151023	228.771	216.446	78.1466	92.2629	222.608	85.2048	1.39034	8.67417e-07	1.72519e-05	ENKUR
ENSG00000137745	381.576	442.405	185.491	206.493	411.991	195.992	1.07189	8.80403e-07	1.74572e-05	MMP13
ENSG00000167772	1321.98	801.562	433.671	562.364	1061.77	498.018	1.09627	9.3162e-07	1.8325e-05	ANGPTL4
ENSG00000074317	96.0489	73.7342	203.525	261.412	84.8916	232.468	-1.4432	9.41103e-07	1.84745e-05	SNCB
ENSG00000162913	192.971	246.177	84.1579	77.9841	219.574	81.071	1.43226	9.52638e-07	1.86637e-05	OBSCN-AS1
ENSG00000162551	9.60489	8.32483	49.8077	93.3613	8.96486	71.5845	-2.9837	9.701e-07	1.89304e-05	ALPL
ENSG00000168779	209.561	252.123	454.281	476.692	230.842	465.486	-1.01553	1.07171e-06	2.07078e-05	SHOX2
ENSG00000165617	102.161	89.1946	263.637	221.87	95.6779	242.754	-1.34105	1.13563e-06	2.17717e-05	DACT1
ENSG00000236120	204.322	179.578	64.4066	73.5907	191.95	68.9986	1.4814	1.16237e-06	2.21915e-05	AC110995.1
ENSG00000151617	44.5318	44.0027	128.813	166.952	44.2672	147.883	-1.73686	1.20095e-06	2.2808e-05	EDNRA
ENSG00000134202	275.049	350.832	109.062	149.378	312.941	129.22	1.27913	1.25013e-06	2.36443e-05	GSTM3
ENSG00000257698	247.108	267.584	456.857	579.938	257.346	518.398	-1.00996	1.26454e-06	2.38939e-05	AC084033.3
ENSG00000260442	151.059	93.9516	290.259	329.51	122.505	309.885	-1.32674	1.27682e-06	2.41027e-05	ATP2A1-AS1
ENSG00000198838	141.454	181.957	42.9377	58.2135	161.705	50.5756	1.68146	1.35785e-06	2.5444e-05	RYR3
ENSG00000100628	267.191	172.443	76.4291	79.0825	219.817	77.7558	1.50521	1.4322e-06	2.66774e-05	ASB2
ENSG00000178172	152.805	98.7087	28.3389	36.2461	125.757	32.2925	1.97411	1.46216e-06	2.71584e-05	SPINK6
ENSG00000277268	302.118	271.152	493.784	663.414	286.635	578.599	-1.00923	1.47258e-06	2.73262e-05	LHX1-DT
ENSG00000164746	47.1513	41.6241	161.446	130.706	44.3877	146.076	-1.71625	1.52228e-06	2.8091e-05	C7orf57
ENSG00000113070	154.551	145.09	309.151	348.183	149.821	328.667	-1.13044	1.55829e-06	2.86659e-05	HBEGF
ENSG00000104967	130.976	152.225	341.784	293.264	141.601	317.524	-1.17056	1.56964e-06	2.87655e-05	NOVA2
ENSG00000255406	542.24	448.351	211.253	272.395	495.296	241.824	1.04017	1.67048e-06	3.05091e-05	AP000911.3
ENSG00000187140	97.7953	122.494	253.332	274.592	110.145	263.962	-1.26648	1.67478e-06	3.05311e-05	FOXD3
ENSG00000254901	390.308	362.725	154.576	197.706	376.516	176.141	1.1014	1.6883e-06	3.06921e-05	BORCS8
ENSG00000167741	245.361	317.533	26.6214	6.59021	281.447	16.6058	4.06631	1.73161e-06	3.14105e-05	GGT6
ENSG00000251432	159.791	225.96	68.7003	64.8037	192.875	66.752	1.52479	1.79188e-06	3.2336e-05	AC108062.1
ENSG00000101825	13918.4	11097	4608.07	2909.58	12507.7	3758.83	1.73433	1.86895e-06	3.36343e-05	MXRA5
ENSG00000125740	209.561	241.42	97.898	75.7874	225.491	86.8427	1.36879	1.97073e-06	3.52723e-05	FOSB
ENSG00000225205	247.981	287.801	120.226	106.542	267.891	113.384	1.2357	1.99769e-06	3.56575e-05	AC078883.1
ENSG00000144452	819.909	987.087	544.45	337.199	903.498	440.825	1.03029	2.03531e-06	3.61975e-05	ABCA12
ENSG00000250378	38.4196	78.4912	7.72879	2.19674	58.4554	4.96276	3.49784	2.17711e-06	3.84759e-05	AC114296.1
ENSG00000205847	146.693	146.279	50.6665	42.8364	146.486	46.7514	1.64298	2.27317e-06	4.01016e-05	OR7E91P
ENSG00000111432	212.181	197.417	388.157	440.446	204.799	414.301	-1.01349	2.27547e-06	4.01061e-05	FZD10
ENSG00000169035	193.844	217.635	389.874	442.642	205.74	416.258	-1.01812	2.30865e-06	4.06182e-05	KLK7
ENSG00000167080	136.215	183.146	58.3953	39.5412	159.681	48.9683	1.6916	2.32627e-06	4.08917e-05	B4GALNT2
ENSG00000187486	151.932	174.821	334.914	356.97	163.377	345.942	-1.08526	2.38685e-06	4.18816e-05	KCNJ11
ENSG00000165716	232.264	231.906	90.1692	101.05	232.085	95.6095	1.28212	2.49114e-06	4.35176e-05	FAM69B
ENSG00000225833	46.2781	60.6523	2.57626	7.68858	53.4652	5.13242	3.42863	2.59714e-06	4.52887e-05	GS1-594A7.3
ENSG00000197632	6.98538	3.56778	55.819	51.6233	5.27658	53.7212	-3.30753	2.75089e-06	4.78003e-05	SERPINB2
ENSG00000279348	110.893	121.305	36.9264	24.1641	116.099	30.5453	1.91236	2.9358e-06	5.05224e-05	AC012513.3
ENSG00000184828	217.42	249.745	98.7567	93.3613	233.582	96.059	1.2786	2.9795e-06	5.1185e-05	ZBTB7C
ENSG00000172915	74.2196	92.7624	249.039	187.821	83.491	218.43	-1.39676	3.18073e-06	5.42158e-05	NBEA
ENSG00000163209	71.6001	52.3275	11.1638	3.2951	61.9638	7.22945	3.05653	3.31679e-06	5.63396e-05	SPRR3
ENSG00000129028	239.249	141.522	402.756	467.905	190.386	435.33	-1.1829	3.47615e-06	5.89956e-05	THAP10
ENSG00000169994	227.898	275.909	98.7567	113.132	251.903	105.944	1.24985	3.50987e-06	5.95166e-05	MYO7B
ENSG00000179023	35.8001	51.1382	2.57626	2.19674	43.4691	2.3865	4.17257	3.52124e-06	5.96065e-05	KLHDC7A
ENSG00000184838	40.1659	34.4886	104.768	161.46	37.3272	133.114	-1.8246	3.59258e-06	6.07619e-05	PRR16
ENSG00000157890	76.8392	103.466	247.321	207.592	90.1524	227.456	-1.34546	3.65575e-06	6.15656e-05	MEGF11
ENSG00000112320	19.2098	23.7852	85.0167	101.05	21.4975	93.0333	-2.12112	3.71873e-06	6.24657e-05	SOBP
ENSG00000267248	46.2781	67.7879	141.694	207.592	57.033	174.643	-1.62263	3.85531e-06	6.46496e-05	AC025048.2
ENSG00000188732	77.7123	101.087	199.231	257.018	89.3998	228.125	-1.35638	3.92403e-06	6.55782e-05	FAM221A
ENSG00000204528	415.63	445.973	241.31	177.936	430.801	209.623	1.03352	4.09806e-06	6.82547e-05	PSORS1C3
ENSG00000266634	152.805	225.96	76.4291	47.2298	189.382	61.8295	1.60023	4.26095e-06	7.04311e-05	MIR3972
ENSG00000196542	75.966	121.305	27.4801	10.9837	98.6353	19.2319	2.32734	4.492e-06	7.37104e-05	SPTSSB
ENSG00000165887	488.976	400.781	200.948	243.838	444.879	222.393	1.0057	4.55126e-06	7.45406e-05	ANKRD2
ENSG00000006059	154.551	190.282	65.2653	58.2135	172.417	61.7394	1.47568	4.67318e-06	7.62201e-05	KRT33A
ENSG00000262823	106.527	142.711	42.0789	25.2625	124.619	33.6707	1.87023	4.83035e-06	7.8523e-05	AC127521.1
ENSG00000244219	147.566	186.714	328.903	376.74	167.14	352.822	-1.08217	4.85009e-06	7.87789e-05	TMEM225B
ENSG00000111254	48.0245	53.5168	175.186	130.706	50.7706	152.946	-1.59781	4.93235e-06	7.9983e-05	AKAP3
ENSG00000144583	6.11221	3.56778	45.514	54.9184	4.83999	50.2162	-3.33926	5.06225e-06	8.20218e-05	MARCH4
ENSG00000181143	238.376	305.64	129.672	58.2135	272.008	93.9427	1.51956	5.26504e-06	8.4888e-05	MUC16
ENSG00000166780	96.0489	116.548	246.462	244.936	106.298	245.699	-1.21442	5.6587e-06	9.04197e-05	C16orf45
ENSG00000140465	151.932	271.152	497.219	443.741	211.542	470.48	-1.16313	5.98414e-06	9.50024e-05	CYP1A1
ENSG00000213782	141.454	179.578	58.3953	53.82	160.516	56.1077	1.51084	6.33683e-06	0.000100117	DDX47
ENSG00000255135	194.717	191.471	349.513	429.462	193.094	389.487	-1.00987	6.36134e-06	0.00010041	AP002360.1
ENSG00000164107	6.11221	3.56778	33.4914	72.4923	4.83999	52.9918	-3.41377	6.3872e-06	0.000100589	HAND2
ENSG00000261730	114.386	64.2201	15.4576	21.9674	89.3028	18.7125	2.27311	6.42332e-06	0.000101077	AL034346.1
ENSG00000048052	151.932	166.497	334.055	319.625	159.214	326.84	-1.04049	7.0292e-06	0.000109996	HDAC9
ENSG00000143365	50.644	99.8979	12.8813	13.1804	75.271	13.0309	2.52279	7.45859e-06	0.000115702	RORC
ENSG00000120693	355.381	341.318	182.056	163.657	348.35	172.856	1.00947	7.60133e-06	0.000117637	SMAD9
ENSG00000237009	165.903	155.793	285.106	429.462	160.848	357.284	-1.14675	7.75539e-06	0.000119646	GLIS3-AS1
ENSG00000238273	66.3611	91.5731	18.0338	14.2788	78.9671	16.1563	2.27628	7.89968e-06	0.000121605	AC108058.1
ENSG00000245080	33.1805	51.1382	1.71751	0	42.1594	0.858754	5.47116	7.90091e-06	0.000121605	MIR3150BHG
ENSG00000152611	65.4879	84.4375	13.7401	16.4755	74.9627	15.1078	2.31388	8.37471e-06	0.000127896	CAPSL
ENSG00000166147	64.6147	46.3812	222.417	125.214	55.498	173.816	-1.64246	9.20362e-06	0.000139044	FBN1
ENSG00000142973	51.5172	77.302	4.29377	14.2788	64.4096	9.28628	2.83239	9.5362e-06	0.000143298	CYP4B1
ENSG00000227630	374.591	318.722	162.305	180.132	346.656	171.218	1.0218	9.70752e-06	0.000145317	LINC01132
ENSG00000177494	130.976	107.034	244.745	291.068	119.005	267.906	-1.16355	9.8651e-06	0.000147236	ZBED2
ENSG00000172020	20.083	26.1637	83.2991	102.148	23.1234	92.7237	-2.0125	9.92029e-06	0.000147939	GAP43
ENSG00000260944	12.2244	11.8926	62.689	70.2956	12.0585	66.4923	-2.46043	1.00854e-05	0.000149947	FOXC2-AS1
ENSG00000161681	8.73172	8.32483	77.2879	42.8364	8.52828	60.0621	-2.81925	1.0119e-05	0.000150332	SHANK1
ENSG00000183742	144.073	153.415	60.9715	34.0494	148.744	47.5105	1.6317	1.03269e-05	0.000153306	MACC1
ENSG00000163637	145.82	174.821	66.1241	45.0331	160.321	55.5786	1.51651	1.0608e-05	0.000157044	PRICKLE2
ENSG00000213654	41.0391	45.1919	122.802	139.493	43.1155	131.147	-1.60694	1.07254e-05	0.000158266	GPSM3
ENSG00000250920	0.873172	1.18926	34.3502	47.2298	1.03122	40.79	-5.33147	1.08252e-05	0.000159499	AC105460.1
ENSG00000064205	58.5025	71.3557	14.5988	3.2951	64.9291	8.94696	2.80896	1.08558e-05	0.000159788	WISP2
ENSG00000267372	97.7953	117.737	275.66	219.674	107.766	247.667	-1.20787	1.10589e-05	0.000162456	AC005330.1
ENSG00000176046	421.742	638.633	260.202	268.002	530.188	264.102	1.00212	1.11227e-05	0.000163028	NUPR1
ENSG00000170426	89.9367	89.1946	24.9039	19.7706	89.5657	22.3372	1.99599	1.15199e-05	0.000167973	SDR9C7
ENSG00000262583	37.5464	63.0308	139.118	162.558	50.2886	150.838	-1.59956	1.15648e-05	0.000168379	TMEM231P1
ENSG00000254245	0.873172	2.37852	44.6552	32.951	1.62585	38.8031	-4.66086	1.16244e-05	0.000169122	PCDHGA3
ENSG00000239713	13.0976	15.4604	69.5591	72.4923	14.279	71.0257	-2.32206	1.1714e-05	0.000170173	APOBEC3G
ENSG00000053438	271.557	244.988	132.248	81.2792	258.272	106.764	1.26672	1.18197e-05	0.000171582	NNAT
ENSG00000273295	222.659	290.18	123.661	95.558	256.419	109.609	1.21769	1.21143e-05	0.000174826	AP000350.6
ENSG00000260097	175.508	231.906	78.1466	85.6727	203.707	81.9097	1.31256	1.21524e-05	0.000175119	SPDYE6
ENSG00000180861	88.1904	115.358	24.9039	30.7543	101.774	27.8291	1.87325	1.31066e-05	0.000186952	LINC01559
ENSG00000210144	303.864	290.18	134.824	152.673	297.022	143.749	1.05022	1.33724e-05	0.000190192	MT-TY
ENSG00000153162	60.2489	65.4094	177.762	152.673	62.8291	165.218	-1.39934	1.41481e-05	0.0002005	BMP6
ENSG00000267244	217.42	242.609	106.486	96.6564	230.015	101.571	1.17543	1.51927e-05	0.00021301	AC012615.6
ENSG00000276603	123.99	122.494	47.2315	19.7706	123.242	33.501	1.85851	1.56646e-05	0.000219148	AL109614.1
ENSG00000151012	1076.62	1637.61	5748.5	3821.22	1357.12	4784.86	-1.81842	1.67372e-05	0.000232501	SLC7A11
ENSG00000232233	73.3465	55.8953	158.87	182.329	64.6209	170.599	-1.39049	1.74431e-05	0.000241623	LINC02043
ENSG00000203727	33.1805	55.8953	164.022	115.329	44.5379	139.675	-1.66863	1.84998e-05	0.000254469	SAMD5
ENSG00000210077	66.3611	36.8671	6.87003	6.59021	51.6141	6.73012	2.94475	1.9761e-05	0.000270493	MT-TV
ENSG00000164362	0.873172	0	47.2315	43.9347	0.436586	45.5831	-6.49926	1.98911e-05	0.000271519	TERT
ENSG00000207864	103.034	158.172	48.949	26.3608	130.603	37.6549	1.77459	2.01054e-05	0.00027395	MIR27B
ENSG00000101331	72.4733	82.059	187.208	185.624	77.2662	186.416	-1.27462	2.0311e-05	0.00027591	CCM2L
ENSG00000237330	205.195	200.985	86.7342	88.9678	203.09	87.851	1.20991	2.04773e-05	0.000277977	RNF223
ENSG00000284116	41.0391	35.6778	2.57626	3.2951	38.3585	2.93568	3.72367	2.06439e-05	0.000279852	AL772307.1
ENSG00000079150	63.7416	64.2201	142.553	196.608	63.9808	169.581	-1.40303	2.07913e-05	0.000281269	FKBP7
ENSG00000089199	93.4294	55.8953	186.35	204.296	74.6624	195.323	-1.37262	2.11264e-05	0.000285409	CHGB
ENSG00000172508	213.054	274.719	122.802	59.3119	243.887	91.0569	1.40738	2.28903e-05	0.000306503	CARNS1
ENSG00000161849	25.322	23.7852	0	0	24.5536	0	7.10347	2.31984e-05	0.000309785	KRT84
ENSG00000152784	97.7953	101.087	218.124	224.067	99.4412	221.095	-1.15341	2.37623e-05	0.000316456	PRDM8
ENSG00000203724	323.074	275.909	135.683	158.165	299.491	146.924	1.03258	2.59082e-05	0.000341685	C1orf53
ENSG00000251191	4.36586	5.94631	46.3727	42.8364	5.15608	44.6045	-3.13301	2.5923e-05	0.000341685	LINC00589
ENSG00000241484	532.635	516.139	321.174	163.657	524.387	242.415	1.10666	2.60999e-05	0.000343573	ARHGAP8
ENSG00000165125	196.464	171.254	67.8416	83.476	183.859	75.6588	1.28792	2.63263e-05	0.000345918	TRPV6
ENSG00000104361	237.503	240.231	117.649	103.247	238.867	110.448	1.10983	2.72666e-05	0.000356732	NIPAL2
ENSG00000109193	53.2635	59.4631	6.87003	12.082	56.3633	9.47604	2.59335	2.8255e-05	0.000368063	SULT1E1
ENSG00000214575	11.3512	17.8389	58.3953	82.3776	14.5951	70.3864	-2.2867	2.86142e-05	0.000372249	CPEB1
ENSG00000101230	36.6732	14.2711	103.909	99.9515	25.4722	101.93	-1.96968	2.92235e-05	0.000378424	ISM1
ENSG00000176659	7.85855	5.94631	42.9377	57.1151	6.90243	50.0264	-2.83877	3.02806e-05	0.000390826	C20orf197
ENSG00000225492	112.639	128.44	269.649	239.444	120.54	254.547	-1.08333	3.07624e-05	0.000395746	GBP1P1
ENSG00000124116	252.347	176.011	82.4404	97.7548	214.179	90.0976	1.25738	3.1072e-05	0.000399207	WFDC3
ENSG00000164265	199.083	223.581	81.5816	103.247	211.332	92.4141	1.1968	3.15029e-05	0.000403951	SCGB3A2
ENSG00000180155	77.7123	86.8161	14.5988	26.3608	82.2642	20.4798	2.02298	3.70951e-05	0.000467789	LYNX1
ENSG00000260953	7.85855	22.596	100.474	54.9184	15.2273	77.6963	-2.39559	3.71012e-05	0.000467789	AC009093.4
ENSG00000236924	7.85855	14.2711	61.8303	57.1151	11.0648	59.4727	-2.45623	3.93878e-05	0.000493791	AL162411.1
ENSG00000244621	10.4781	7.13557	64.4066	45.0331	8.80682	54.7198	-2.6195	3.99753e-05	0.0005002	RPS17P11
ENSG00000189056	119.625	134.387	360.677	215.28	127.006	287.978	-1.18751	4.05537e-05	0.000506793	RELN
ENSG00000223773	271.557	274.719	135.683	136.198	273.138	135.94	1.00656	4.08343e-05	0.000509651	CD99P1
ENSG00000010361	132.722	147.468	275.66	285.576	140.095	280.618	-1.00458	4.09203e-05	0.000510401	FUZ
ENSG00000135697	122.244	155.793	55.819	43.9347	139.019	49.8769	1.46923	4.17535e-05	0.000518819	BCO1
ENSG00000175879	94.3026	92.7624	178.621	258.116	93.5325	218.369	-1.21911	4.19373e-05	0.000520446	HOXD8
ENSG00000173678	59.3757	53.5168	8.58754	12.082	56.4462	10.3348	2.46434	4.31003e-05	0.000532527	SPDYE2B
ENSG00000106038	77.7123	79.6805	24.9039	8.78694	78.6964	16.8454	2.19396	4.34704e-05	0.000536425	EVX1
ENSG00000042062	60.2489	51.1382	12.8813	4.39347	55.6936	8.63739	2.65298	4.38031e-05	0.000539854	RIPOR3
ENSG00000228288	267.191	310.397	133.107	153.772	288.794	143.439	1.01027	4.4456e-05	0.000546531	PCAT6
ENSG00000233589	98.6685	72.5449	183.773	220.772	85.6067	202.273	-1.23005	4.55067e-05	0.000556665	AL138789.1
ENSG00000262152	236.63	343.696	151.999	108.738	290.163	130.369	1.14476	4.70098e-05	0.000573269	LINC00514
ENSG00000167105	33.1805	24.9745	91.0279	105.443	29.0775	98.2356	-1.7438	4.72296e-05	0.000575592	TMEM92
ENSG00000181333	27.9415	24.9745	98.7567	84.5743	26.458	91.6655	-1.79004	4.8453e-05	0.000589771	HEPHL1
ENSG00000198569	218.293	211.688	107.344	88.9678	214.991	98.156	1.12749	5.36234e-05	0.000643547	SLC34A3
ENSG00000225595	27.0683	21.4067	89.3104	84.5743	24.2375	86.9424	-1.83399	5.42233e-05	0.000649952	LINC01623
ENSG00000174992	119.625	115.358	30.0564	48.3282	117.491	39.1923	1.5969	5.47519e-05	0.000655091	ZG16
ENSG00000184012	124.864	128.44	49.8077	41.738	126.652	45.7729	1.46313	5.62151e-05	0.00066934	TMPRSS2
ENSG00000137261	114.386	117.737	35.2089	45.0331	116.061	40.121	1.53878	5.91126e-05	0.000696255	KIAA0319
ENSG00000168702	102.161	107.034	33.4914	35.1478	104.597	34.3196	1.6084	6.01588e-05	0.000707729	LRP1B
ENSG00000225762	117.005	107.034	36.0677	40.6396	112.019	38.3536	1.55108	6.1622e-05	0.000721491	LINC01389
ENSG00000105877	424.362	267.584	189.785	124.116	345.973	156.95	1.13869	6.51417e-05	0.000757739	DNAH11
ENSG00000106772	106.527	122.494	45.514	29.6559	114.51	37.585	1.59395	6.57667e-05	0.000763654	PRUNE2
ENSG00000228748	88.1904	129.629	33.4914	36.2461	108.91	34.8688	1.63974	6.78829e-05	0.000784522	AL450306.1
ENSG00000003989	13.9708	15.4604	71.2766	59.3119	14.7156	65.2942	-2.15641	6.81147e-05	0.000786739	SLC7A2
ENSG00000137875	234.01	202.174	100.474	104.345	218.092	102.41	1.09364	7.15345e-05	0.000820028	BCL2L10
ENSG00000093100	71.6001	57.0845	18.0338	7.68858	64.3423	12.8612	2.29826	7.37776e-05	0.000839818	AC016026.1
ENSG00000262681	147.566	193.85	79.8641	56.0168	170.708	67.9404	1.31778	7.59286e-05	0.000858836	AC005722.2
ENSG00000243978	31.4342	38.0564	104.768	104.345	34.7453	104.556	-1.59655	7.62634e-05	0.000862128	RTL9
ENSG00000101282	100.415	110.601	227.57	215.28	105.508	221.425	-1.07287	7.7607e-05	0.000876309	RSPO4
ENSG00000019186	6.11221	8.32483	39.5027	54.9184	7.21852	47.2105	-2.72266	7.92124e-05	0.000890348	CYP24A1
ENSG00000285437	148.439	178.389	70.4178	65.9021	163.414	68.16	1.2571	8.15515e-05	0.000911431	POLR2J3
ENSG00000010310	127.483	136.765	231.005	313.035	132.124	272.02	-1.04047	8.22907e-05	0.000918127	GIPR
ENSG00000139970	24.4488	11.8926	74.7116	76.8858	18.1707	75.7987	-2.03216	8.39664e-05	0.000933646	RTN1
ENSG00000115718	159.791	183.146	79.0054	67.0004	171.468	73.0029	1.22596	8.41465e-05	0.000934065	PROC
ENSG00000186523	95.1758	89.1946	191.502	208.69	92.1852	200.096	-1.11515	9.04365e-05	0.000995459	FAM86B1
ENSG00000253250	61.1221	72.5449	165.74	152.673	66.8335	159.206	-1.25862	9.17307e-05	0.00100801	C8orf88
ENSG00000102243	34.9269	24.9745	0.858754	1.09837	29.9507	0.978561	4.95747	9.30563e-05	0.00102201	VGLL1
ENSG00000091428	83.8245	79.6805	183.773	181.231	81.7525	182.502	-1.15721	9.39541e-05	0.0010307	RAPGEF4
ENSG00000170775	86.444	126.062	236.157	220.772	106.253	228.465	-1.11478	9.63935e-05	0.0010522	GPR37
ENSG00000236526	89.0636	115.358	40.3614	17.5739	102.211	28.9677	1.79572	0.000100528	0.00109057	AL035448.1
ENSG00000137101	34.0537	63.0308	121.084	151.575	48.5423	136.33	-1.50561	0.000101442	0.00109877	CD72
ENSG00000257732	16.5903	15.4604	60.1128	73.5907	16.0253	66.8517	-2.05511	0.000103416	0.00111891	AC089983.1
ENSG00000246898	80.3318	54.706	158.87	171.345	67.5189	165.107	-1.27804	0.000103547	0.00111972	LINC00920
ENSG00000258881	40.1659	22.596	102.192	101.05	31.3809	101.621	-1.67564	0.000103974	0.00112372	AC007040.2
ENSG00000135960	82.0782	89.1946	246.462	154.87	85.6364	200.666	-1.23496	0.000104506	0.00112823	EDAR
ENSG00000090932	112.639	77.302	197.513	227.362	94.9706	212.438	-1.15031	0.000106801	0.00115174	DLL3
ENSG00000164841	27.9415	16.6497	85.8754	77.9841	22.2956	81.9298	-1.85886	0.000108081	0.00116426	TMEM74
ENSG00000174871	106.527	124.872	36.9264	46.1315	115.7	41.5289	1.48167	0.000110467	0.00118737	CNIH2
ENSG00000159556	77.7123	103.466	200.948	195.51	90.589	198.229	-1.1381	0.00011091	0.00119083	ISL2
ENSG00000058335	150.186	153.415	69.5591	56.0168	151.8	62.7879	1.26805	0.000117459	0.0012543	RASGRF1
ENSG00000257671	70.7269	65.4094	18.8926	15.3772	68.0682	17.1349	1.98437	0.000121612	0.00129373	KRT7-AS
ENSG00000156140	75.966	89.1946	207.818	162.558	82.5803	185.188	-1.17242	0.000129697	0.00136864	ADAMTS3
ENSG00000128656	60.2489	51.1382	121.943	162.558	55.6936	142.251	-1.3445	0.000130447	0.00137507	CHN1
ENSG00000236651	79.4587	58.2738	16.3163	18.6723	68.8662	17.4943	1.98598	0.00013344	0.00140212	DLX2-DT
ENSG00000274026	123.117	162.929	250.756	321.822	143.023	286.289	-1.00517	0.000134723	0.00141334	FAM27E3
ENSG00000153292	186.859	199.796	91.0279	90.0662	193.327	90.5471	1.09299	0.000137155	0.00143655	ADGRF1
ENSG00000251396	35.8001	38.0564	121.084	92.2629	36.9282	106.674	-1.53574	0.000138062	0.00144374	LINC01301
ENSG00000265203	85.5709	107.034	27.4801	35.1478	96.3022	31.314	1.62429	0.000139001	0.00145202	RBP3
ENSG00000273382	168.522	209.31	70.4178	96.6564	188.916	83.5371	1.18085	0.000139192	0.00145325	AL356488.3
ENSG00000183242	122.244	104.655	204.383	270.199	113.45	237.291	-1.05778	0.000142706	0.00148503	WT1-AS
ENSG00000263639	21.8293	38.0564	1.71751	2.19674	29.9428	1.95712	3.94265	0.000152081	0.00157113	MSMB
ENSG00000225886	103.034	84.4375	36.9264	18.6723	93.7359	27.7993	1.73859	0.000156609	0.00161536	AL445490.1
ENSG00000129465	123.117	115.358	52.384	34.0494	119.238	43.2167	1.45443	0.000160138	0.00164745	RIPK3
ENSG00000047936	48.8976	90.3839	19.7513	12.082	69.6407	15.9167	2.10674	0.000160251	0.00164775	ROS1
ENSG00000170477	50.644	52.3275	6.87003	13.1804	51.4857	10.0252	2.38406	0.000161476	0.00165774	KRT4
ENSG00000257515	31.4342	29.7315	3.43502	1.09837	30.5829	2.26669	3.69832	0.0001657	0.00169579	AC011601.1
ENSG00000258279	36.6732	48.7597	115.932	114.23	42.7165	115.081	-1.43971	0.000166941	0.00170761	LINC00592
ENSG00000273284	27.0683	45.1919	100.474	110.935	36.1301	105.705	-1.56494	0.00017236	0.00175301	AP001033.2
ENSG00000168491	34.9269	47.5704	109.921	114.23	41.2487	112.075	-1.45217	0.000187395	0.00188642	CCDC110
ENSG00000269954	20.9561	14.2711	61.8303	75.7874	17.6136	68.8088	-1.94777	0.000189758	0.00190582	AC022239.1
ENSG00000235138	48.0245	70.1664	16.3163	8.78694	59.0954	12.5516	2.20955	0.000189807	0.00190582	AL445931.1
ENSG00000184368	67.2343	65.4094	16.3163	18.6723	66.3218	17.4943	1.92752	0.000193153	0.00193547	MAP7D2
ENSG00000171303	60.2489	57.0845	14.5988	13.1804	58.6667	13.8896	2.07579	0.000202834	0.0020191	KCNK3
ENSG00000227953	41.9123	38.0564	4.29377	7.68858	39.9843	5.99117	2.76481	0.000203036	0.00202009	LINC01341
ENSG00000279406	45.405	71.3557	13.7401	12.082	58.3803	12.9111	2.16594	0.000203349	0.00202121	AL359183.1
ENSG00000148677	77.7123	79.6805	19.7513	27.4592	78.6964	23.6053	1.74676	0.000210468	0.00208036	ANKRD1
ENSG00000215784	72.4733	76.1127	151.141	181.231	74.293	166.186	-1.16079	0.000213164	0.00210278	FAM72D
ENSG00000132837	55.883	85.6268	172.61	155.968	70.7549	164.289	-1.22839	0.00021456	0.00211442	DMGDH
ENSG00000256124	21.8293	20.2174	72.1353	74.689	21.0234	73.4122	-1.80045	0.000214908	0.00211574	LINC01152
ENSG00000114646	215.674	168.875	93.6042	86.7711	192.274	90.1876	1.09419	0.000221898	0.00217584	CSPG5
ENSG00000279382	196.464	222.392	117.649	69.1972	209.428	93.4232	1.15351	0.00022373	0.00218943	AC018665.1
ENSG00000247151	61.1221	64.2201	140.836	150.476	62.6711	145.656	-1.21744	0.000223866	0.00218968	CSTF3-DT
ENSG00000082497	168.522	178.389	60.9715	92.2629	173.456	76.6172	1.18676	0.000224436	0.00219199	SERTAD4
ENSG00000255320	204.322	181.957	101.333	80.1809	193.14	90.7569	1.08634	0.000224664	0.00219312	AP000759.1
ENSG00000006210	29.6879	19.0282	107.344	63.7053	24.358	85.5248	-1.80159	0.00022493	0.00219463	CX3CL1
ENSG00000183625	53.2635	53.5168	10.305	13.1804	53.3901	11.7427	2.19371	0.00022585	0.00220143	CCR3
ENSG00000233695	243.615	218.824	133.966	80.1809	231.22	107.073	1.1031	0.000226179	0.00220354	GAS6-AS1
ENSG00000256043	173.761	208.121	79.8641	98.8531	190.941	89.3586	1.09729	0.000229941	0.00223466	CTSO
ENSG00000110675	28.8147	22.596	89.3104	76.8858	25.7053	83.0981	-1.68528	0.00023015	0.00223558	ELMOD1
ENSG00000112175	111.766	101.087	39.5027	39.5412	106.427	39.522	1.4308	0.000240259	0.00232231	BMP5
ENSG00000228509	51.5172	47.5704	120.226	127.411	49.5438	123.818	-1.31806	0.00024633	0.00237515	AC006460.1
ENSG00000132932	10.4781	10.7034	54.1015	47.2298	10.5907	50.6657	-2.26083	0.000252411	0.00242207	ATP8A2
ENSG00000197142	30.561	33.2993	2.57626	4.39347	31.9302	3.48487	3.22092	0.000267201	0.00254591	ACSL5
ENSG00000272468	27.9415	19.0282	84.1579	73.5907	23.4848	78.8743	-1.73482	0.000267566	0.00254744	AL021807.1
ENSG00000136059	148.439	134.387	56.6778	64.8037	141.413	60.7407	1.22404	0.000267782	0.00254827	VILL
ENSG00000149781	156.298	134.387	55.819	69.1972	145.342	62.5081	1.22476	0.000271094	0.00257232	FERMT3
ENSG00000225051	17.4634	14.2711	61.8303	62.607	15.8673	62.2186	-1.96242	0.000271728	0.00257585	HMGB3P22
ENSG00000271992	89.0636	109.412	158.011	297.658	99.2378	227.834	-1.19855	0.000282577	0.00265947	AL354872.2
ENSG00000171811	74.2196	67.7879	166.598	149.378	71.0038	157.988	-1.15244	0.000283653	0.00266758	CFAP46
ENSG00000198723	51.5172	44.0027	122.802	117.525	47.7599	120.164	-1.32643	0.000292021	0.00273656	TEX45
ENSG00000164082	27.9415	34.4886	96.1805	85.6727	31.215	90.9266	-1.55159	0.000304637	0.00283588	GRM2
ENSG00000164128	16.5903	11.8926	62.689	54.9184	14.2414	58.8037	-2.03293	0.000305367	0.00284133	NPY1R
ENSG00000237686	86.444	70.1664	179.48	161.46	78.3052	170.47	-1.11756	0.000309155	0.00286844	AL109615.3
ENSG00000163635	80.3318	65.4094	21.4689	21.9674	72.8706	21.7181	1.75039	0.000320435	0.00296191	ATXN7
ENSG00000248161	54.1367	66.5986	131.389	149.378	60.3677	140.384	-1.22241	0.00033573	0.00308014	AC098487.1
ENSG00000165178	101.288	126.062	196.655	262.51	113.675	229.582	-1.01646	0.000340788	0.00312071	NCF1C
ENSG00000118777	106.527	83.2483	192.361	199.903	94.8876	196.132	-1.04035	0.000342149	0.00313027	ABCG2
ENSG00000249958	3.49269	15.4604	54.1015	47.2298	9.47654	50.6657	-2.47783	0.000348695	0.00317983	CCT7P2
ENSG00000235741	43.6586	41.6241	3.43502	10.9837	42.6414	7.20935	2.60663	0.000357232	0.00324861	AC099796.1
ENSG00000110375	113.512	90.3839	36.0677	39.5412	101.948	37.8045	1.43726	0.000359472	0.00326747	UPK2
ENSG00000198768	165.03	196.228	91.8867	79.0825	180.629	85.4846	1.07335	0.000361614	0.00328239	APCDD1L
ENSG00000103534	68.1074	68.9771	151.999	150.476	68.5423	151.238	-1.14227	0.000366245	0.00331373	TMC5
ENSG00000223901	64.6147	110.601	34.3502	13.1804	87.608	23.7653	1.85439	0.000368184	0.00332973	AP001469.1
ENSG00000128886	30.561	32.1101	103.909	77.9841	31.3355	90.9467	-1.5424	0.000374831	0.00338208	ELL3
ENSG00000166183	102.161	99.8979	39.5027	36.2461	101.03	37.8744	1.41352	0.000379256	0.00341573	ASPG
ENSG00000260804	127.483	145.09	42.9377	69.1972	136.287	56.0674	1.2902	0.000390176	0.00350126	LINC01963
ENSG00000137033	20.9561	15.4604	62.689	69.1972	18.2083	65.9431	-1.84307	0.000392362	0.00351446	IL33
ENSG00000284664	15.7171	19.0282	63.5478	62.607	17.3726	63.0774	-1.86855	0.000405206	0.00361797	AL161756.3
ENSG00000240053	117.005	174.821	58.3953	64.8037	145.913	61.5995	1.24074	0.00040687	0.00363119	LY6G5B
ENSG00000166482	207.815	241.42	133.107	56.0168	224.618	94.5618	1.23488	0.000422773	0.00376457	MFAP4
ENSG00000243742	54.1367	97.5194	19.7513	24.1641	75.828	21.9577	1.78573	0.000449343	0.0039706	RPLP0P2
ENSG00000128573	6.11221	7.13557	40.3614	37.3445	6.62389	38.853	-2.56146	0.000459556	0.00404994	FOXP2
ENSG00000114771	53.2635	68.9771	20.6101	8.78694	61.1203	14.6985	2.02762	0.000460945	0.00406036	AADAC
ENSG00000260855	48.0245	41.6241	10.305	7.68858	44.8243	8.99681	2.30799	0.000461261	0.00406132	AL591848.4
ENSG00000006747	39.2927	41.6241	4.29377	9.88531	40.4584	7.08954	2.54364	0.000471878	0.00413445	SCIN
ENSG00000168754	35.8001	33.2993	6.87003	2.19674	34.5497	4.53338	2.88625	0.000483035	0.00421531	FAM178B
ENSG00000261033	20.083	23.7852	82.4404	61.5086	21.9341	71.9745	-1.72432	0.000491993	0.00427451	AC005730.2
ENSG00000214860	158.044	137.954	66.1241	69.1972	147.999	67.6606	1.13248	0.000497069	0.0043091	EVPLL
ENSG00000204323	82.0782	84.4375	26.6214	30.7543	83.2579	28.6878	1.54082	0.000501003	0.00433365	SMIM5
ENSG00000198535	110.02	86.8161	41.2202	30.7543	98.4179	35.9872	1.44749	0.000502576	0.00434344	C2CD4A
ENSG00000272121	41.0391	61.8416	124.519	124.116	51.4403	124.317	-1.28568	0.000517981	0.00445505	AC006058.3
ENSG00000254024	61.1221	61.8416	12.8813	20.869	61.4818	16.8752	1.88023	0.00052905	0.00453241	AP001207.3
ENSG00000105409	53.2635	42.8134	97.0392	147.181	48.0385	122.11	-1.3349	0.000548139	0.00466951	ATP1A3
ENSG00000160870	43.6586	53.5168	12.0226	9.88531	48.5877	10.9539	2.13902	0.000569345	0.00482301	CYP3A7
ENSG00000170370	64.6147	76.1127	143.412	160.362	70.3637	151.887	-1.11361	0.000570909	0.00483417	EMX2
ENSG00000241489	105.654	129.629	52.384	43.9347	117.642	48.1594	1.28092	0.000579062	0.00489058	AC244197.3
ENSG00000248367	25.322	23.7852	61.8303	93.3613	24.5536	77.5958	-1.65304	0.000589852	0.00496677	AC008610.1
ENSG00000197245	166.776	192.66	67.8416	102.148	179.718	84.9949	1.08637	0.000595599	0.00500873	FAM110D
ENSG00000258791	5.23903	5.94631	34.3502	36.2461	5.59267	35.2982	-2.66438	0.000605579	0.00508397	LINC00520
ENSG00000099256	81.205	96.3302	30.0564	34.0494	88.7676	32.0529	1.47024	0.000605889	0.0050844	PRTFDC1
ENSG00000250155	39.2927	66.5986	15.4576	7.68858	52.9457	11.5731	2.16484	0.000606897	0.00509069	AC008957.1
ENSG00000233052	35.8001	52.3275	103.909	117.525	44.0638	110.717	-1.33991	0.000611864	0.00512579	AL513304.1
ENSG00000167757	42.7854	60.6523	116.791	129.607	51.7189	123.199	-1.26179	0.00061227	0.00512701	KLK11
ENSG00000275898	3.49269	4.75704	25.7626	37.3445	4.12487	31.5536	-2.94964	0.000644136	0.00535962	AC125603.4
ENSG00000181240	55.883	57.0845	118.508	139.493	56.4838	129	-1.1901	0.00066709	0.00551463	SLC25A41
ENSG00000187688	42.7854	68.9771	118.508	147.181	55.8813	132.845	-1.26051	0.000667164	0.00551463	TRPV2
ENSG00000258077	9.60489	19.0282	44.6552	70.2956	14.3165	57.4754	-2.02757	0.000679457	0.00558146	AC078923.1
ENSG00000214212	61.1221	83.2483	130.531	191.116	72.1852	160.823	-1.15989	0.00068682	0.00562907	C19orf38
ENSG00000007174	6.11221	1.18926	26.6214	37.3445	3.65073	31.9829	-3.05141	0.000700994	0.00572377	DNAH9
ENSG00000273287	7.85855	5.94631	34.3502	42.8364	6.90243	38.5933	-2.46644	0.000715971	0.0058197	AL008718.2
ENSG00000248866	82.9514	99.8979	41.2202	20.869	91.4246	31.0446	1.53934	0.000734851	0.00594836	USP46-AS1
ENSG00000272899	89.0636	143.901	43.7965	48.3282	116.482	46.0623	1.334	0.00074107	0.00599397	ATP6V1FNB
ENSG00000117009	114.386	88.0053	29.1976	47.2298	101.195	38.2137	1.42036	0.00074315	0.00600319	KMO
ENSG00000284700	192.971	164.118	91.8867	86.7711	178.545	89.3289	1.00044	0.000747879	0.00602484	AL049637.2
ENSG00000215187	32.3074	24.9745	65.2653	106.542	28.6409	85.9035	-1.57072	0.000753053	0.00605379	FAM166B
ENSG00000225684	40.1659	39.2456	91.8867	109.837	39.7058	100.862	-1.34194	0.000761512	0.0061014	FAM225B
ENSG00000135477	97.7953	115.358	42.9377	43.9347	106.577	43.4362	1.29278	0.000781767	0.00624588	KRT87P
ENSG00000107796	25.322	40.4349	84.1579	96.6564	32.8784	90.4071	-1.47341	0.000784007	0.00625882	ACTA2
ENSG00000128710	107.4	132.008	55.819	45.0331	119.704	50.4261	1.23881	0.00078724	0.00628146	HOXD10
ENSG00000171360	80.3318	30.9208	5.15252	17.5739	55.6263	11.3632	2.33265	0.000796934	0.00635157	KRT38
ENSG00000107807	44.5318	36.8671	7.72879	8.78694	40.6994	8.25787	2.30897	0.000797888	0.0063566	TLX1
ENSG00000060566	6.98538	8.32483	36.0677	42.8364	7.6551	39.452	-2.37243	0.000819516	0.00650782	CREB3L3
ENSG00000257298	92.5563	132.008	53.2428	32.951	112.282	43.0969	1.36583	0.000820141	0.00651016	AC008147.2
ENSG00000232316	21.8293	22.596	0.858754	0	22.2126	0.429377	5.5307	0.000829755	0.00656792	LINC02518
ENSG00000258667	63.7416	51.1382	14.5988	17.5739	57.4399	16.0864	1.84562	0.000831832	0.00658171	HIF1A-AS2
ENSG00000186442	61.1221	59.4631	9.44629	23.0657	60.2926	16.256	1.91671	0.000840473	0.00664207	KRT3
ENSG00000229124	15.7171	13.0819	46.3727	63.7053	14.3995	55.039	-1.92301	0.000849385	0.00669904	VIM-AS1
ENSG00000172602	24.4488	24.9745	63.5478	85.6727	24.7117	74.6103	-1.59137	0.000870342	0.00683691	RND1
ENSG00000172572	64.6147	47.5704	16.3163	14.2788	56.0926	15.2976	1.87496	0.000878968	0.00689091	PDE3A
ENSG00000254363	39.2927	35.6778	3.43502	9.88531	37.4853	6.66016	2.53233	0.000894985	0.00699696	AC011379.2
ENSG00000242808	28.8147	26.1637	72.9941	84.5743	27.4892	78.7842	-1.51365	0.000897347	0.00701264	SOX2-OT
ENSG00000257302	62.8684	47.5704	115.932	138.394	55.2194	127.163	-1.19294	0.000913858	0.00711905	FAHD2P1
ENSG00000064989	12.2244	5.94631	39.5027	48.3282	9.08536	43.9154	-2.23928	0.000952296	0.00736018	CALCRL
ENSG00000144821	41.9123	28.5423	91.0279	95.558	35.2273	93.293	-1.39177	0.000997731	0.00765121	MYH15
ENSG00000266010	8.73172	9.51409	31.7739	54.9184	9.12291	43.3462	-2.24636	0.00102213	0.00780788	GATA6-AS1
ENSG00000233030	118.751	91.5731	43.7965	42.8364	105.162	43.3164	1.28323	0.00103066	0.00786391	AC243772.2
ENSG00000234290	103.034	127.251	54.1015	43.9347	115.143	49.0181	1.22367	0.00108626	0.00820851	AC116366.1
ENSG00000137198	83.8245	68.9771	137.401	183.427	76.4008	160.414	-1.06157	0.00109813	0.00829062	GMPR
ENSG00000235295	45.405	23.7852	6.87003	4.39347	34.5951	5.63175	2.61005	0.00111911	0.00843115	LINC01634
ENSG00000261159	133.595	127.251	58.3953	62.607	130.423	60.5011	1.11065	0.00112252	0.00844683	AC112484.3
ENSG00000167780	13.0976	17.8389	55.819	53.82	15.4683	54.8195	-1.83866	0.00113693	0.00854218	SOAT2
ENSG00000261092	50.644	42.8134	96.1805	127.411	46.7287	111.796	-1.24988	0.00113882	0.0085466	LINC02178
ENSG00000270276	13.9708	34.4886	86.7342	65.9021	24.2297	76.3181	-1.68623	0.00116758	0.00872581	HIST2H4B
ENSG00000099994	126.61	124.872	48.949	64.8037	125.741	56.8763	1.15133	0.00117778	0.00879202	SUSD2
ENSG00000115461	36.6732	54.706	9.44629	12.082	45.6896	10.7642	2.08811	0.00117971	0.00879308	IGFBP5
ENSG00000134240	14.8439	27.353	0	1.09837	21.0985	0.549184	5.4221	0.00118353	0.00881641	HMGCS2
ENSG00000259318	68.9806	101.087	38.6439	15.3772	85.0339	27.0105	1.62967	0.00119821	0.00891406	AL356801.1
ENSG00000283283	91.6831	148.658	57.5365	39.5412	120.17	48.5389	1.29355	0.0012055	0.00895816	AC013268.4
ENSG00000133678	139.708	155.793	77.2879	64.8037	147.75	71.0458	1.05062	0.00120962	0.00897861	TMEM254
ENSG00000197959	77.7123	79.6805	164.881	150.476	78.6964	157.679	-1.00451	0.00121563	0.00901637	DNM3
ENSG00000131096	18.3366	17.8389	61.8303	57.1151	18.0878	59.4727	-1.7171	0.00124068	0.00917851	PYY
ENSG00000244541	73.3465	47.5704	11.1638	23.0657	60.4585	17.1148	1.84668	0.00125021	0.0092207	LINC01213
ENSG00000158186	128.356	141.522	62.689	64.8037	134.939	63.7464	1.08103	0.00126187	0.00928236	MRAS
ENSG00000178597	164.156	129.629	65.2653	75.7874	146.893	70.5264	1.06551	0.00126474	0.00929995	PSAPL1
ENSG00000255774	25.322	30.9208	4.29377	3.2951	28.1214	3.79444	2.87474	0.00127202	0.00933608	AP000439.2
ENSG00000235865	49.7708	76.1127	23.1864	13.1804	62.9418	18.1834	1.76968	0.00128668	0.00942252	GSN-AS1
ENSG00000179388	33.1805	30.9208	6.87003	3.2951	32.0507	5.08257	2.62871	0.00128944	0.00942807	EGR3
ENSG00000237437	104.781	103.466	50.6665	35.1478	104.123	42.9071	1.27036	0.00131811	0.00961695	ASS1P12
ENSG00000204758	20.9561	19.0282	78.1466	50.5249	19.9922	64.3358	-1.68755	0.00134265	0.00974533	AC008429.1
ENSG00000174827	42.7854	72.5449	13.7401	18.6723	57.6652	16.2062	1.83276	0.00134537	0.00975791	PDZK1
ENSG00000235531	0.873172	0	19.7513	20.869	0.436586	20.3102	-5.33798	0.00135422	0.00980043	MSC-AS1
ENSG00000227811	18.3366	14.2711	54.1015	58.2135	16.3039	56.1575	-1.77323	0.00136183	0.00984576	INKA2-AS1
ENSG00000068976	78.5855	104.655	26.6214	42.8364	91.6202	34.7289	1.40691	0.00136199	0.00984576	PYGM
ENSG00000214546	40.1659	51.1382	7.72879	14.2788	45.6521	11.0038	2.06941	0.00136651	0.00987484	AC087491.1
ENSG00000179331	46.2781	53.5168	114.214	110.935	49.8974	112.575	-1.17887	0.00141271	0.0101606	RAB39A
ENSG00000259031	65.4879	40.4349	18.8926	6.59021	52.9614	12.7414	2.03308	0.00146673	0.0104456	AL845552.2
ENSG00000110446	105.654	61.8416	30.9151	29.6559	83.7477	30.2855	1.47395	0.00146753	0.0104475	SLC15A3
ENSG00000091262	137.088	143.901	65.2653	71.3939	140.494	68.3296	1.04117	0.00147077	0.0104667	ABCC6
ENSG00000227507	15.7171	14.2711	44.6552	62.607	14.9941	53.6311	-1.83071	0.00149053	0.0105767	LTB
ENSG00000253715	78.5855	120.115	47.2315	27.4592	99.3504	37.3453	1.39387	0.00149884	0.0106281	AC083841.2
ENSG00000263897	34.9269	39.2456	8.58754	6.59021	37.0863	7.58887	2.27717	0.00151574	0.0107324	MIR4669
ENSG00000227006	45.405	42.8134	14.5988	3.2951	44.1092	8.94696	2.2615	0.00152382	0.0107741	AL136988.2
ENSG00000273100	73.3465	73.7342	30.0564	21.9674	73.5403	26.0119	1.49064	0.00155981	0.0109694	AL596442.2
ENSG00000100027	61.9952	60.6523	139.118	120.82	61.3238	129.969	-1.08479	0.00156142	0.0109769	YPEL1
ENSG00000197353	50.644	64.2201	21.4689	10.9837	57.432	16.2263	1.80095	0.00156268	0.0109779	LYPD2
ENSG00000260284	19.2098	34.4886	66.1241	87.8694	26.8492	76.9968	-1.53618	0.00159302	0.0111432	TPSP2
ENSG00000118004	61.1221	102.276	188.067	149.378	81.6993	168.723	-1.06081	0.00164683	0.0114677	COLEC11
ENSG00000237846	28.8147	22.596	77.2879	68.0988	25.7053	72.6933	-1.49258	0.00164827	0.0114685	AL773545.3
ENSG00000241769	133.595	167.686	67.8416	80.1809	150.641	74.0112	1.0253	0.00165332	0.0114996	LINC00893
ENSG00000162931	74.2196	101.087	36.9264	30.7543	87.6534	33.8404	1.3635	0.0016755	0.0116128	TRIM17
ENSG00000105649	43.6586	52.3275	102.192	115.329	47.9931	108.76	-1.18447	0.00172989	0.0118809	RAB3A
ENSG00000165376	63.7416	85.6268	32.6327	17.5739	74.6842	25.1033	1.55313	0.00173755	0.0119145	CLDN2
ENSG00000157782	30.561	35.6778	85.8754	82.3776	33.1194	84.1265	-1.3508	0.00174421	0.0119542	CABP1
ENSG00000116785	6.11221	2.37852	30.0564	28.5576	4.24536	29.307	-2.74008	0.00175104	0.0119829	CFHR3
ENSG00000103154	11.3512	14.2711	43.7965	51.6233	12.8112	47.7099	-1.90469	0.00176195	0.0120339	NECAB2
ENSG00000113205	149.312	145.09	85.0167	56.0168	147.201	70.5167	1.05363	0.0018372	0.0124355	PCDHB3
ENSG00000137090	14.8439	22.596	56.6778	61.5086	18.7199	59.0932	-1.67353	0.00188805	0.0127141	DMRT1
ENSG00000229666	39.2927	47.5704	97.0392	104.345	43.4316	100.692	-1.21842	0.00188914	0.0127171	MAST4-AS1
ENSG00000236404	13.9708	15.4604	46.3727	56.0168	14.7156	51.1947	-1.80051	0.00191348	0.0128589	VLDLR-AS1
ENSG00000209082	129.229	96.3302	45.514	54.9184	112.78	50.2162	1.17623	0.00192031	0.0128828	MT-TL1
ENSG00000272631	147.566	161.74	89.3104	63.7053	154.653	76.5079	1.00697	0.00195354	0.0130391	AC067750.1
ENSG00000145362	43.6586	29.7315	104.768	80.1809	36.6951	92.4744	-1.32456	0.00198268	0.0132067	ANK2
ENSG00000205890	129.229	145.09	77.2879	51.6233	137.16	64.4556	1.07925	0.00200273	0.0133042	AC108134.1
ENSG00000182578	22.7025	34.4886	3.43502	5.49184	28.5955	4.46343	2.69334	0.00201365	0.0133632	CSF1R
ENSG00000162105	172.015	130.819	85.0167	62.607	151.417	73.8118	1.03444	0.00203166	0.0134691	SHANK2
ENSG00000269439	64.6147	115.358	176.903	183.427	89.9865	180.165	-1.01434	0.00203507	0.013471	AC010618.3
ENSG00000079393	36.6732	47.5704	8.58754	12.082	42.1218	10.3348	2.03471	0.00203537	0.013471	DUSP13
ENSG00000274828	62.8684	90.3839	169.175	139.493	76.6261	154.334	-1.02189	0.00205208	0.0135724	AC068473.5
ENSG00000150625	10.4781	5.94631	41.2202	35.1478	8.21219	38.184	-2.19351	0.00206196	0.013624	GPM6A
ENSG00000257042	45.405	38.0564	8.58754	12.082	41.7307	10.3348	2.02808	0.00208217	0.0137253	AC008011.2
ENSG00000234719	48.8976	52.3275	111.638	109.837	50.6126	110.737	-1.13194	0.00212136	0.0139369	NPIPB2
ENSG00000104432	2.61952	2.37852	19.7513	26.3608	2.49902	23.0561	-3.19634	0.00212289	0.0139423	IL7
ENSG00000112218	66.3611	54.706	121.943	132.903	60.5336	127.423	-1.06697	0.00212571	0.0139562	GPR63
ENSG00000111644	11.3512	19.0282	48.949	54.9184	15.1897	51.9337	-1.79266	0.00216139	0.0141479	ACRBP
ENSG00000280407	71.6001	107.034	42.0789	25.2625	89.3168	33.6707	1.39001	0.00217319	0.0142063	AC132872.4
ENSG00000188816	66.3611	58.2738	123.661	135.099	62.3174	129.38	-1.04888	0.0021812	0.0142479	HMX2
ENSG00000269901	38.4196	32.1101	10.305	2.19674	35.2648	6.25089	2.45216	0.00218174	0.0142479	AC010531.5
ENSG00000261064	34.9269	54.706	14.5988	6.59021	44.8165	10.5945	2.05038	0.00219116	0.0142996	LINC02256
ENSG00000250320	34.0537	33.2993	80.7229	86.7711	33.6765	83.747	-1.31258	0.00222982	0.0145185	AC113383.1
ENSG00000250644	101.288	74.9235	40.3614	29.6559	88.1057	35.0087	1.3286	0.00223272	0.0145326	AC068580.4
ENSG00000162728	18.3366	29.7315	2.57626	3.2951	24.0341	2.93568	3.03816	0.00225808	0.0146686	KCNJ9
ENSG00000120156	14.8439	24.9745	0.858754	2.19674	19.9092	1.52775	3.74755	0.00226029	0.0146732	TEK
ENSG00000271755	14.8439	23.7852	71.2766	49.4266	19.3146	60.3516	-1.66503	0.0022627	0.0146792	AL031118.1
ENSG00000246859	81.205	126.062	47.2315	39.5412	103.633	43.3864	1.24562	0.00227804	0.0147592	STARD4-AS1
ENSG00000107551	71.6001	55.8953	141.694	123.017	63.7477	132.356	-1.04861	0.00235259	0.0151375	RASSF4
ENSG00000175768	107.4	134.387	60.1128	52.7217	120.893	56.4172	1.09286	0.00235668	0.0151539	TOMM5
ENSG00000171408	50.644	70.1664	18.8926	20.869	60.4052	19.8808	1.60098	0.00239278	0.0153296	PDE7B
ENSG00000225968	27.0683	14.2711	62.689	64.8037	20.6697	63.7464	-1.60232	0.00239299	0.0153296	ELFN1
ENSG00000249853	4.36586	2.37852	21.4689	29.6559	3.37219	25.5624	-2.88475	0.00241191	0.0154334	HS3ST5
ENSG00000214353	61.9952	73.7342	25.7626	23.0657	67.8647	24.4142	1.46895	0.0024675	0.0157226	VAC14-AS1
ENSG00000204866	79.4587	66.5986	31.7739	21.9674	73.0286	26.8706	1.43552	0.00249677	0.0158475	IGFL2
ENSG00000255274	48.0245	42.8134	14.5988	9.88531	45.4189	12.2421	1.88076	0.00251298	0.0159401	SMIM35
ENSG00000237753	56.7562	68.9771	133.107	124.116	62.8667	128.611	-1.03932	0.00252016	0.015979	FLJ42351
ENSG00000232324	41.0391	16.6497	107.344	62.607	28.8444	84.9756	-1.53963	0.00252107	0.015979	AC008440.3
ENSG00000255642	121.371	116.548	53.2428	60.4102	118.959	56.8265	1.0695	0.00253734	0.0160584	PABPC1P4
ENSG00000152433	36.6732	41.6241	79.8641	106.542	39.1487	93.2029	-1.25193	0.00254784	0.016099	ZNF547
ENSG00000256008	6.11221	16.6497	36.9264	53.82	11.3809	45.3732	-2.02928	0.00259566	0.016353	AC125616.1
ENSG00000228204	23.5756	23.7852	60.1128	72.4923	23.6804	66.3025	-1.48331	0.00259867	0.016353	AC004830.1
ENSG00000231995	64.6147	38.0564	17.1751	12.082	51.3356	14.6286	1.80841	0.00259886	0.016353	AL590399.4
ENSG00000131126	4.36586	5.94631	25.7626	32.951	5.15608	29.3568	-2.5228	0.00260331	0.0163758	TEX101
ENSG00000109846	72.4733	39.2456	10.305	21.9674	55.8595	16.1362	1.81934	0.00261641	0.0164424	CRYAB
ENSG00000147174	55.883	55.8953	105.627	131.804	55.8891	118.715	-1.08407	0.0026526	0.0166115	GCNA
ENSG00000243766	112.639	177.2	70.4178	69.1972	144.92	69.8075	1.04703	0.00267448	0.0167325	HOTTIP
ENSG00000224689	19.2098	27.353	2.57626	3.2951	23.2814	2.93568	2.99391	0.00270775	0.0169073	ZNF812P
ENSG00000198400	20.083	15.4604	60.9715	50.5249	17.7717	55.7482	-1.64166	0.00278108	0.0172949	NTRK1
ENSG00000259994	35.8001	23.7852	66.9828	91.1645	29.7926	79.0737	-1.39142	0.00279034	0.017317	AL353796.1
ENSG00000163817	19.2098	9.51409	40.3614	63.7053	14.3619	52.0334	-1.82693	0.00279198	0.0173189	SLC6A20
ENSG00000155269	45.405	77.302	24.0451	14.2788	61.3535	19.1619	1.65774	0.0028137	0.0174262	GPR78
ENSG00000230836	82.9514	161.74	55.819	49.4266	122.345	52.6228	1.2066	0.00285879	0.0176665	LINC01293
ENSG00000253227	24.4488	19.0282	1.71751	3.2951	21.7385	2.50631	3.15159	0.00286556	0.0176972	AC090192.2
ENSG00000229847	42.7854	27.353	89.3104	84.5743	35.0692	86.9424	-1.29641	0.00287686	0.0177565	EMX2OS
ENSG00000154721	2.61952	0	14.5988	25.2625	1.30976	19.9306	-3.78703	0.00290833	0.0179107	JAM2
ENSG00000283686	73.3465	129.629	53.2428	15.3772	101.488	34.31	1.53958	0.002916	0.0179467	AC083841.4
ENSG00000206535	57.6294	64.2201	121.943	126.312	60.9247	124.128	-1.02953	0.00293251	0.0180371	LNP1
ENSG00000285873	18.3366	21.4067	0	3.2951	19.8717	1.64755	3.70319	0.00297938	0.0183196	AL445253.1
ENSG00000248409	106.527	122.494	62.689	41.738	114.51	52.2135	1.12188	0.00303404	0.0185708	AP000344.2
ENSG00000261087	30.561	41.6241	66.1241	115.329	36.0926	90.7264	-1.33312	0.00314708	0.0191354	AP003469.4
ENSG00000161912	54.1367	45.1919	87.5929	135.099	49.6643	111.346	-1.15477	0.00329193	0.0198573	ADCY10P1
ENSG00000148346	27.9415	29.7315	6.87003	3.2951	28.8365	5.08257	2.47555	0.00329205	0.0198573	LCN2
ENSG00000224715	17.4634	14.2711	70.4178	36.2461	15.8673	53.332	-1.74853	0.00335878	0.0201978	Z82186.1
ENSG00000143631	73.3465	76.1127	36.0677	19.7706	74.7296	27.9191	1.40514	0.00337002	0.0202469	FLG
ENSG00000113555	129.229	160.55	86.7342	54.9184	144.89	70.8263	1.02069	0.00339685	0.0203622	PCDH12
ENSG00000115592	35.8001	55.8953	16.3163	7.68858	45.8477	12.0025	1.90546	0.00339795	0.0203622	PRKAG3
ENSG00000227540	40.1659	74.9235	115.932	132.903	57.5447	124.417	-1.12693	0.00340697	0.0204003	DNAJC9-AS1
ENSG00000267270	42.7854	60.6523	109.921	110.935	51.7189	110.428	-1.10461	0.00343338	0.020521	PARD6G-AS1
ENSG00000198711	115.259	155.793	73.8528	59.3119	135.526	66.5824	1.01613	0.0034367	0.0205346	SSBP3-AS1
ENSG00000132821	12.2244	7.13557	31.7739	48.3282	9.67999	40.051	-2.02165	0.00344257	0.020551	VSTM2L
ENSG00000285531	73.3465	88.0053	30.0564	36.2461	80.6759	33.1513	1.28485	0.00344555	0.0205621	Z83840.1
ENSG00000154678	35.8001	49.949	105.627	87.8694	42.8745	96.7481	-1.18663	0.00349864	0.0208161	PDE1C
ENSG00000263033	6.11221	9.51409	33.4914	35.1478	7.81315	34.3196	-2.15504	0.00353462	0.0209909	AC007220.1
ENSG00000261513	53.2635	35.6778	12.0226	13.1804	44.4707	12.6015	1.82837	0.00360618	0.0213334	AC009097.4
ENSG00000198963	52.3903	58.2738	131.389	99.9515	55.3321	115.67	-1.07034	0.00361283	0.0213599	RORB
ENSG00000122733	13.9708	23.7852	81.5816	38.4429	18.878	60.0123	-1.69321	0.00364425	0.0215133	PHF24
ENSG00000266651	121.371	107.034	55.819	54.9184	114.202	55.3687	1.04622	0.0036629	0.0215975	AC093484.4
ENSG00000274441	14.8439	26.1637	3.43502	0	20.5038	1.71751	3.47296	0.00369272	0.021749	AC008957.2
ENSG00000049249	5.23903	5.94631	31.7739	26.3608	5.59267	29.0674	-2.38645	0.00372154	0.0218907	TNFRSF9
ENSG00000121895	14.8439	3.56778	36.9264	45.0331	9.20586	40.9798	-2.10351	0.00373337	0.0219472	TMEM156
ENSG00000246763	8.73172	9.51409	53.2428	24.1641	9.12291	38.7034	-2.09651	0.00378128	0.022156	RGMB-AS1
ENSG00000218416	41.0391	70.1664	22.3276	10.9837	55.6028	16.6556	1.71344	0.00378932	0.0221965	AC110619.1
ENSG00000089692	107.4	111.791	42.9377	60.4102	109.595	51.674	1.0918	0.00382344	0.0223564	LAG3
ENSG00000101198	20.083	21.4067	3.43502	1.09837	20.7448	2.26669	3.14369	0.00386096	0.0225423	NKAIN4
ENSG00000255559	15.7171	20.2174	46.3727	62.607	17.9673	54.4898	-1.60645	0.00387139	0.0225965	ZNF252P-AS1
ENSG00000168405	83.8245	67.7879	33.4914	27.4592	75.8062	30.4753	1.31305	0.00390146	0.0227315	CMAHP
ENSG00000283897	87.3172	103.466	33.4914	50.5249	95.3915	42.0082	1.19006	0.00391412	0.0227918	AC011416.3
ENSG00000197915	30.561	39.2456	11.1638	3.2951	34.9033	7.22945	2.23103	0.00392503	0.0228351	HRNR
ENSG00000005471	24.4488	47.5704	9.44629	6.59021	36.0096	8.01825	2.14558	0.00393797	0.02289	ABCB4
ENSG00000268628	86.444	93.9516	39.5027	40.6396	90.1978	40.0712	1.1698	0.0039844	0.0230824	AL121761.1
ENSG00000258245	1.74634	2.37852	15.4576	24.1641	2.06243	19.8108	-3.27924	0.0040258	0.0232699	RPL10P13
ENSG00000205584	36.6732	35.6778	119.367	60.4102	36.1755	89.8885	-1.31911	0.00404605	0.0233663	AC211476.1
ENSG00000235560	49.7708	57.0845	110.779	109.837	53.4277	110.308	-1.0502	0.00414141	0.0237913	AC002310.1
ENSG00000153208	7.85855	9.51409	30.0564	41.738	8.68632	35.8972	-2.05175	0.00415433	0.0238483	MERTK
ENSG00000197249	36.6732	49.949	16.3163	5.49184	43.3111	10.9041	1.95585	0.00415496	0.0238483	SERPINA1
ENSG00000253405	25.322	26.1637	3.43502	5.49184	25.7429	4.46343	2.54674	0.00418412	0.0239775	EVX1-AS
ENSG00000251152	16.5903	21.4067	1.71751	2.19674	18.9985	1.95712	3.28808	0.00421994	0.0241367	AC025539.1
ENSG00000178826	44.5318	57.0845	16.3163	16.4755	50.8082	16.3959	1.62792	0.00422964	0.0241789	TMEM139
ENSG00000185052	24.4488	23.7852	4.29377	3.2951	24.117	3.79444	2.65718	0.00425631	0.0242882	SLC24A3
ENSG00000188599	44.5318	52.3275	103.05	102.148	48.4296	102.599	-1.08821	0.0042785	0.0243862	NPIPP1
ENSG00000124657	30.561	21.4067	50.6665	93.3613	25.9839	72.0139	-1.45317	0.004346	0.0246926	OR2B6
ENSG00000224116	23.5756	30.9208	64.4066	74.689	27.2482	69.5478	-1.35933	0.00436586	0.0247378	INHBA-AS1
ENSG00000136695	113.512	115.358	48.0902	63.7053	114.435	55.8978	1.03977	0.00436635	0.0247378	IL36RN
ENSG00000146966	57.6294	85.6268	30.0564	25.2625	71.6281	27.6594	1.36206	0.00453027	0.02557	DENND2A
ENSG00000229563	24.4488	20.2174	62.689	59.3119	22.3331	61.0005	-1.44347	0.0045443	0.0256342	LINC01204
ENSG00000197935	48.8976	55.8953	95.3217	124.116	52.3965	109.719	-1.06693	0.00458146	0.0258142	ZNF311
ENSG00000130711	28.8147	38.0564	66.9828	94.4596	33.4355	80.7212	-1.27629	0.00465335	0.0261294	PRDM12
ENSG00000120645	40.1659	45.1919	13.7401	10.9837	42.6789	12.3619	1.77858	0.00467764	0.0262583	IQSEC3
ENSG00000228812	35.8001	36.8671	7.72879	10.9837	36.3336	9.35623	1.96878	0.00471901	0.0264684	LAMA5-AS1
ENSG00000188710	54.1367	74.9235	23.1864	25.2625	64.5301	24.2244	1.41051	0.00472901	0.0265165	QRFP
ENSG00000162426	32.3074	24.9745	65.2653	79.0825	28.6409	72.1739	-1.32231	0.00475224	0.0266069	SLC45A1
ENSG00000142178	108.273	14.2711	18.8926	8.78694	61.2722	13.8398	2.14289	0.00475438	0.0266069	SIK1
ENSG00000166407	66.3611	86.8161	29.1976	34.0494	76.5886	31.6235	1.2756	0.00480711	0.0268548	LMO1
ENSG00000111913	39.2927	60.6523	12.8813	18.6723	49.9725	15.7768	1.66741	0.00486009	0.0271046	RIPOR2
ENSG00000143167	25.322	20.2174	2.57626	4.39347	22.7697	3.48487	2.73434	0.00487143	0.0271602	GPA33
ENSG00000101605	13.9708	21.4067	66.9828	40.6396	17.6887	53.8112	-1.62587	0.00487952	0.0271975	MYOM1
ENSG00000241106	29.6879	22.596	5.15252	4.39347	26.1419	4.773	2.45117	0.0048979	0.0272691	HLA-DOB
ENSG00000109625	23.5756	33.2993	3.43502	7.68858	28.4375	5.5618	2.37858	0.00491684	0.0273513	CPZ
ENSG00000006756	28.8147	36.8671	8.58754	6.59021	32.8409	7.58887	2.10028	0.00492408	0.0273761	ARSD
ENSG00000224614	54.1367	63.0308	27.4801	9.88531	58.5838	18.6827	1.62273	0.0049256	0.0273768	TNK2-AS1
ENSG00000184908	15.7171	21.4067	1.71751	2.19674	18.5619	1.95712	3.25364	0.00493341	0.0274125	CLCNKB
ENSG00000128713	94.3026	91.5731	42.9377	42.8364	92.9379	42.887	1.11618	0.00494302	0.0274426	HOXD11
ENSG00000136630	14.8439	19.0282	49.8077	51.6233	16.9361	50.7155	-1.59145	0.00495392	0.0274793	HLX
ENSG00000112041	66.3611	90.3839	36.0677	28.5576	78.3725	32.3126	1.26746	0.00504238	0.0278841	TULP1
ENSG00000231628	34.9269	79.6805	20.6101	15.3772	57.3037	17.9936	1.65313	0.00505638	0.0279379	AL133406.2
ENSG00000265205	55.0098	41.6241	20.6101	6.59021	48.317	13.6002	1.80436	0.00520951	0.0286312	AC010761.3
ENSG00000254428	55.0098	85.6268	29.1976	25.2625	70.3183	27.2301	1.35814	0.00523567	0.0287509	AP003392.1
ENSG00000250033	8.73172	13.0819	70.4178	18.6723	10.9068	44.545	-2.05406	0.0054192	0.0295855	SLC7A11-AS1
ENSG00000258479	43.6586	57.0845	17.1751	16.4755	50.3716	16.8253	1.57632	0.00556733	0.0302512	LINC00640
ENSG00000224093	33.1805	34.4886	11.1638	4.39347	33.8346	7.77864	2.09106	0.00559193	0.0303346	AL109613.1
ENSG00000215115	3.49269	3.56778	271.366	7.68858	3.53024	139.527	-5.30571	0.00560005	0.0303597	CXorf49
ENSG00000184774	47.1513	77.302	21.4689	24.1641	62.2266	22.8165	1.44297	0.00568479	0.0307282	MGAT4EP
ENSG00000171790	113.512	88.0053	49.8077	46.1315	100.759	47.9696	1.07317	0.00570426	0.0308165	SLFNL1
ENSG00000174448	34.0537	38.0564	10.305	8.78694	36.055	9.546	1.91006	0.005788	0.0311832	STARD6
ENSG00000140986	27.0683	28.5423	64.4066	72.4923	27.8053	68.4494	-1.29995	0.00586106	0.0314906	RPL3L
ENSG00000272777	69.8538	57.0845	17.1751	30.7543	63.4692	23.9647	1.42299	0.00587326	0.0315217	AC019131.2
ENSG00000131142	7.85855	2.37852	21.4689	35.1478	5.11854	28.3083	-2.41207	0.0059479	0.0318094	CCL25
ENSG00000146205	68.9806	52.3275	23.1864	23.0657	60.654	23.126	1.39553	0.00613441	0.0326295	ANO7
ENSG00000187258	21.8293	24.9745	66.9828	54.9184	23.4019	60.9506	-1.38835	0.00615915	0.0327168	NPSR1
ENSG00000054356	60.2489	36.8671	12.8813	18.6723	48.558	15.7768	1.63972	0.00631637	0.0334256	PTPRN
ENSG00000238164	18.3366	20.2174	53.2428	53.82	19.277	53.5314	-1.47701	0.00636212	0.0336225	TNFRSF14-AS1
ENSG00000270804	37.5464	53.5168	97.0392	95.558	45.5316	96.2986	-1.0915	0.00637512	0.0336641	AC010326.4
ENSG00000157445	55.0098	74.9235	22.3276	28.5576	64.9667	25.4426	1.35385	0.00638468	0.0336874	CACNA2D3
ENSG00000280388	34.0537	39.2456	11.1638	8.78694	36.6497	9.97537	1.86718	0.0063964	0.0337221	AC006330.1
ENSG00000074966	4.36586	8.32483	32.6327	25.2625	6.34534	28.9476	-2.22244	0.00654435	0.0343915	TXK
ENSG00000274719	22.7025	32.1101	59.254	76.8858	27.4063	68.0699	-1.32079	0.00661689	0.0346708	AC012653.2
ENSG00000279530	43.6586	68.9771	25.7626	10.9837	56.3179	18.3732	1.58943	0.00663725	0.0347501	AC092881.1
ENSG00000129991	19.2098	28.5423	48.949	77.9841	23.876	63.4666	-1.4181	0.00664769	0.0347872	TNNI3
ENSG00000253730	5.23903	8.32483	26.6214	32.951	6.78193	29.7862	-2.15381	0.00665069	0.0347923	AC015909.2
ENSG00000234667	24.4488	42.8134	5.15252	10.9837	33.6311	8.0681	2.07576	0.006697	0.0349973	ACTBP13
ENSG00000272092	108.273	86.8161	44.6552	49.4266	97.5447	47.0409	1.05825	0.00687194	0.0357312	AC087623.2
ENSG00000264177	57.6294	74.9235	22.3276	30.7543	66.2764	26.541	1.32423	0.00692959	0.0359834	AL353997.2
ENSG00000141639	81.205	93.9516	39.5027	41.738	87.5783	40.6203	1.10718	0.00695346	0.0360851	MAPK4
ENSG00000280213	105.654	111.791	60.9715	47.2298	108.722	54.1007	1.00023	0.0069641	0.0361054	UCKL1-AS1
ENSG00000213118	15.7171	15.4604	53.2428	40.6396	15.5887	46.9412	-1.59311	0.00697392	0.0361182	CHCHD2P4
ENSG00000279342	75.0928	90.3839	42.9377	29.6559	82.7383	36.2968	1.17694	0.00699901	0.0362291	AP000866.6
ENSG00000137878	72.4733	92.7624	37.7852	36.2461	82.6178	37.0157	1.1531	0.00706019	0.0364978	GCOM1
ENSG00000164849	89.9367	73.7342	34.3502	39.5412	81.8355	36.9457	1.15416	0.00706979	0.0365282	GPR146
ENSG00000198237	13.9708	41.6241	49.8077	106.542	27.7974	78.1747	-1.51139	0.00722299	0.0372067	AC131392.1
ENSG00000234828	13.0976	27.353	54.1015	58.2135	20.2253	56.1575	-1.49691	0.00725103	0.0372785	IQCM
ENSG00000266088	12.2244	16.6497	44.6552	43.9347	14.437	44.295	-1.62965	0.00737337	0.037789	AC004585.1
ENSG00000134765	20.083	26.1637	6.01128	1.09837	23.1234	3.55482	2.64335	0.00757689	0.0386809	DSC1
ENSG00000198542	5.23903	0	23.1864	19.7706	2.61952	21.4785	-2.93194	0.00761621	0.0388615	ITGBL1
ENSG00000230570	57.6294	68.9771	30.9151	17.5739	63.3033	24.2445	1.36783	0.00767159	0.0391035	AL139095.3
ENSG00000260743	0.873172	4.75704	15.4576	25.2625	2.81511	20.36	-2.93024	0.00768596	0.0391463	AC007823.1
ENSG00000236740	54.1367	23.7852	9.44629	12.082	38.961	10.7642	1.87406	0.00775179	0.0393999	AL033384.1
ENSG00000260528	55.883	24.9745	12.0226	10.9837	40.4288	11.5031	1.82157	0.00788065	0.0399413	FAM157C
ENSG00000264304	25.322	45.1919	12.0226	5.49184	35.257	8.7572	1.9779	0.00794756	0.0402079	AC024267.3
ENSG00000225173	43.6586	38.0564	79.0054	96.6564	40.8575	87.8309	-1.09723	0.00798232	0.0403423	AL662890.1
ENSG00000228544	101.288	90.3839	42.0789	51.6233	95.8359	46.8511	1.03922	0.00807868	0.0407319	CCDC183-AS1
ENSG00000280927	85.5709	134.387	54.1015	53.82	109.979	53.9608	1.02027	0.00832185	0.0417472	CTBP1-AS
ENSG00000128285	9.60489	7.13557	30.9151	34.0494	8.37023	32.4823	-1.9422	0.00832861	0.0417536	MCHR1
ENSG00000123119	34.9269	57.0845	92.7454	99.9515	46.0057	96.3485	-1.0795	0.00833416	0.0417536	NECAB1
ENSG00000075886	67.2343	90.3839	43.7965	20.869	78.8091	32.3327	1.26566	0.00856741	0.0426852	TUBA3D
ENSG00000163331	16.5903	22.596	2.57626	3.2951	19.5931	2.93568	2.74483	0.00862784	0.0429319	DAPL1
ENSG00000230778	94.3026	99.8979	60.1128	24.1641	97.1003	42.1384	1.18713	0.00864869	0.043003	ANKRD63
ENSG00000232600	41.0391	42.8134	12.0226	15.3772	41.9262	13.6999	1.62044	0.00899214	0.0443297	TONSL-AS1
ENSG00000250318	30.561	35.6778	66.1241	83.476	33.1194	74.8	-1.17733	0.00900971	0.0443941	AC003072.1
ENSG00000248309	3.49269	4.75704	19.7513	25.2625	4.12487	22.5069	-2.46117	0.00912239	0.0448369	MEF2C-AS1
ENSG00000135406	36.6732	63.0308	128.813	81.2792	49.852	105.046	-1.09348	0.00931655	0.0456202	PRPH
ENSG00000232344	46.2781	42.8134	16.3163	14.2788	44.5458	15.2976	1.53938	0.00968479	0.0470052	AC087163.2
ENSG00000176945	44.5318	58.2738	17.1751	20.869	51.4028	19.022	1.43509	0.00968541	0.0470052	MUC20
ENSG00000278952	48.0245	68.9771	20.6101	25.2625	58.5008	22.9363	1.35025	0.00970958	0.0470297	AP003068.4
ENSG00000164929	49.7708	77.302	30.0564	19.7706	63.5364	24.9135	1.33377	0.0097303	0.0471184	BAALC
ENSG00000260075	34.0537	103.466	29.1976	18.6723	68.7597	23.9349	1.50214	0.00973714	0.0471266	NSFP1
ENSG00000183396	19.2098	24.9745	2.57626	5.49184	22.0921	4.03405	2.47867	0.00975176	0.0471643	TMEM89
ENSG00000105143	17.4634	35.6778	0.858754	8.78694	26.5706	4.82285	2.51165	0.00978513	0.0473024	SLC1A6
ENSG00000267213	47.1513	42.8134	91.0279	92.2629	44.9824	91.6454	-1.02354	0.00983082	0.0474533	AC007773.1
ENSG00000267665	7.85855	7.13557	24.0451	36.2461	7.49706	30.1456	-1.99837	0.0099775	0.0479495	AC021683.3
ENSG00000154252	69.8538	72.5449	33.4914	29.6559	71.1994	31.5737	1.16939	0.00998384	0.0479566	GAL3ST2
ENSG00000267130	10.4781	11.8926	35.2089	38.4429	11.1853	36.8259	-1.72319	0.0101133	0.0484367	AC008738.2
ENSG00000196534	30.561	55.8953	85.0167	98.8531	43.2282	91.9349	-1.1034	0.0101571	0.048611	OR9K1P
ENSG00000152213	27.0683	30.9208	6.87003	7.68858	28.9946	7.2793	1.99568	0.0102175	0.0488405	ARL11
ENSG00000270460	24.4488	35.6778	67.8416	70.2956	30.0633	69.0686	-1.21179	0.0102238	0.0488468	AC106900.2
ENSG00000121005	25.322	21.4067	60.1128	56.0168	23.3643	58.0648	-1.30845	0.0104683	0.0497733	CRISPLD1
ENSG00000145451	6.98538	27.353	49.8077	53.82	17.1692	51.8139	-1.63059	0.0104939	0.0498708	GLRA3
ENSG00000230091	24.4488	24.9745	6.87003	3.2951	24.7117	5.08257	2.25522	0.0105019	0.0498904	TMEM254-AS1

## Sheet: Cl10
gene_id	s19_R253_101	s20_R253_102	s21_R253_T1	s22_RA253_T2	AD2	AT	log2FoldChange	pvalue	padj	gene_name
ENSG00000145824	69684.7	61729.3	1003.12	987.651	65707	995.383	6.04448	0	0	CXCL14
ENSG00000026025	86.7373	105.793	3772.57	4562.11	96.2654	4167.34	-5.44334	2.78802e-210	2.88853e-206	VIM
ENSG00000165949	856.772	939.211	11740	13787.2	897.991	12763.6	-3.82999	2.80375e-200	1.93655e-196	IFI27
ENSG00000116774	8059.82	8530.48	535.653	672.443	8295.15	604.048	3.7828	1.68913e-175	8.75013e-172	OLFML3
ENSG00000182575	2977.98	2785.89	211.139	222.747	2881.94	216.943	3.73357	6.60477e-147	2.73715e-143	NXPH3
ENSG00000172243	2869.08	2823.51	223.462	242.71	2846.29	233.086	3.61273	2.2998e-141	7.94238e-138	CLEC7A
ENSG00000079215	10769.9	10881.4	1675.15	1745.2	10825.7	1710.17	2.66256	1.76253e-129	5.21733e-126	SLC1A3
ENSG00000243137	2216.62	2235.77	189.779	204.885	2226.19	197.332	3.49833	4.69172e-120	1.21522e-116	PSG4
ENSG00000137745	2129.88	1950.13	177.455	197.53	2040	187.493	3.44738	2.72737e-107	6.27932e-104	MMP13
ENSG00000145832	1199.87	1109.66	37.7914	40.977	1154.76	39.3842	4.87898	2.70033e-104	5.59536e-101	SLC25A48
ENSG00000171617	8456.89	9062.97	1603.67	1468.87	8759.93	1536.27	2.5107	9.17589e-103	1.72849e-99	ENC1
ENSG00000251169	434.65	486.65	3259.92	3164.69	460.65	3212.3	-2.80389	3.02453e-96	5.22261e-93	LINC01843
ENSG00000168209	4482.39	4448.03	25818.9	21851.2	4465.21	23835.1	-2.41636	3.0448e-93	4.85318e-90	DDIT4
ENSG00000116711	14.4562	19.9832	1263.55	1156.81	17.2197	1210.18	-6.15477	4.39113e-92	6.49918e-89	PLA2G4A
ENSG00000134326	2603.08	2582.54	394.345	345.678	2592.81	370.012	2.80612	7.2757e-89	1.00507e-85	CMPK2
ENSG00000137834	3983.17	3930.81	727.074	750.194	3956.99	738.634	2.42196	1.28802e-86	1.66807e-83	SMAD6
ENSG00000058335	984.95	1166.08	66.5458	53.5853	1075.51	60.0655	4.15152	8.71399e-84	1.06213e-80	RASGRF1
ENSG00000125845	3786.56	3795.63	734.468	739.687	3791.1	737.078	2.36282	2.24066e-82	2.57938e-79	BMP2
ENSG00000105928	443.324	446.684	2623.22	2831.62	445.004	2727.42	-2.61548	5.32193e-82	5.80398e-79	GSDME
ENSG00000005469	9317.51	9294.54	1887.11	2121.35	9306.03	2004.23	2.21585	9.7147e-82	9.69065e-79	CROT
ENSG00000254338	1749.2	1751.47	148.701	204.885	1750.34	176.793	3.31643	9.82113e-82	9.69065e-79	MAFA-AS1
ENSG00000183696	1897.62	1874.9	8003.57	8487.49	1886.26	8245.53	-2.12791	9.34832e-80	8.80484e-77	UPP1
ENSG00000168386	998.443	1117.88	79.6906	59.8895	1058.16	69.79	3.90953	6.00755e-79	5.41228e-76	FILIP1L
ENSG00000164379	2043.14	2175.82	288.365	327.816	2109.48	308.091	2.77814	8.77745e-79	7.57823e-76	FOXQ1
ENSG00000203711	36.6224	57.5987	957.931	1211.45	47.1105	1084.69	-4.54271	4.0002e-78	3.31553e-75	C6orf99
ENSG00000111087	102.157	110.495	1197.82	1118.99	106.326	1158.41	-3.4486	6.84394e-76	5.45435e-73	GLI1
ENSG00000189057	3515.75	3619.31	685.175	737.586	3567.53	711.381	2.32719	7.47928e-76	5.73993e-73	FAM111B
ENSG00000196611	1977.61	1926.62	312.19	319.41	1952.11	315.8	2.6286	3.40141e-74	2.51716e-71	MMP1
ENSG00000126803	82320.4	82732.8	12914.8	17357.4	82526.6	15136.1	2.44704	3.03544e-72	2.16888e-69	HSPA2
ENSG00000167768	818.222	684.131	18.0742	26.2673	751.176	22.1707	5.1067	6.67226e-71	4.60853e-68	KRT1
ENSG00000166033	8826.96	8934.85	1896.97	2201.2	8880.91	2049.08	2.11656	3.55502e-70	2.37625e-67	HTRA1
ENSG00000111012	130.106	105.793	1164.14	1154.71	117.95	1159.43	-3.29083	6.36339e-70	4.12049e-67	CYP27B1
ENSG00000272398	68990.8	67855.9	18424.1	19835	68423.4	19129.6	1.83875	1.32602e-69	8.32618e-67	CD24
ENSG00000179111	323.819	339.715	1999.66	2434.45	331.767	2217.06	-2.74054	3.23056e-69	1.96884e-66	HES7
ENSG00000066248	574.394	651.218	3126.83	2966.1	612.806	3046.47	-2.31548	1.48077e-66	8.76657e-64	NGEF
ENSG00000163283	24676.8	28222.2	4999.15	6183.32	26449.5	5591.24	2.24233	1.73388e-66	9.9799e-64	ALPP
ENSG00000149090	1306.84	1278.93	183.206	157.604	1292.88	170.405	2.91918	2.58753e-66	1.44909e-63	PAMR1
ENSG00000138061	1619.1	1712.68	8989.43	7154.16	1665.89	8071.8	-2.27716	1.71437e-64	9.34826e-62	CYP1B1
ENSG00000050344	1460.08	1484.63	5631.75	5676.89	1472.36	5654.32	-1.94134	2.41236e-64	1.28171e-61	NFE2L3
ENSG00000164828	3160.13	3104.45	12955.1	11303.3	3132.29	12129.2	-1.95328	4.97651e-63	2.57796e-60	SUN1
ENSG00000140416	6519.75	6173.64	1553.56	1700.02	6346.69	1626.79	1.96475	1.96666e-62	9.93931e-60	TPM1
ENSG00000117228	1586.33	1551.64	257.146	278.433	1568.98	267.79	2.5527	2.70501e-62	1.33454e-59	GBP1
ENSG00000171246	58.7886	48.1948	749.256	754.397	53.4917	751.827	-3.80495	4.47939e-61	2.15854e-58	NPTX1
ENSG00000115844	1388.76	1358.86	219.355	230.102	1373.81	224.728	2.61331	1.22785e-60	5.78234e-58	DLX2
ENSG00000135114	3541.77	3332.49	11777.8	13156.8	3437.13	12467.3	-1.85854	5.14168e-59	2.31715e-56	OASL
ENSG00000163207	579.212	614.778	20.5388	30.4701	596.995	25.5045	4.57152	5.14401e-59	2.31715e-56	IVL
ENSG00000163347	3195.79	3430.06	807.587	805.881	3312.92	806.734	2.03769	1.08005e-58	4.76162e-56	CLDN1
ENSG00000106105	6519.75	6500.42	21615.1	20514.8	6510.09	21064.9	-1.69413	2.18225e-58	9.42049e-56	GARS
ENSG00000175197	310.327	330.311	1681.72	1686.36	320.319	1684.04	-2.39556	5.29852e-58	2.24063e-55	DDIT3
ENSG00000149294	5312.18	5524.77	1461.54	1262.93	5418.47	1362.24	1.99068	1.04222e-57	4.31917e-55	NCAM1
ENSG00000179431	19336.6	20553.3	6035.95	6225.35	19945	6130.65	1.70195	1.31294e-57	5.33441e-55	FJX1
ENSG00000164744	93.4835	88.1612	818.267	967.688	90.8224	892.977	-3.29459	4.86048e-57	1.93681e-54	SUN3
ENSG00000110492	2295.65	2192.28	8061.9	9576.01	2243.96	8818.95	-1.97413	7.04746e-57	2.75529e-54	MDK
ENSG00000179750	707.391	762.888	2971.56	3216.17	735.14	3093.86	-2.07393	1.56622e-56	6.00992e-54	APOBEC3B
ENSG00000164176	440.433	419.647	2295.42	1975.3	430.04	2135.36	-2.3118	3.35344e-55	1.26339e-52	EDIL3
ENSG00000198074	9866.85	9512.01	2409.61	2846.33	9689.43	2627.97	1.88323	2.47309e-54	9.15088e-52	AKR1B10
ENSG00000134321	1454.3	1447.02	287.544	258.47	1450.66	273.007	2.40725	8.40114e-54	3.05404e-51	RSAD2
ENSG00000106070	1941.95	2042.99	7077.68	6497.48	1992.47	6787.58	-1.76879	4.56443e-52	1.63068e-49	GRB10
ENSG00000111110	2443.1	2515.53	621.094	537.954	2479.32	579.524	2.09481	6.11443e-52	2.14741e-49	PPM1H
ENSG00000120708	67078.8	67604.4	23132.5	23607	67341.6	23369.7	1.52687	1.36387e-51	4.71011e-49	TGFBI
ENSG00000204941	500.185	503.107	25.4681	14.7097	501.646	20.0889	4.61055	9.13892e-51	3.10439e-48	PSG5
ENSG00000171298	2912.45	2714.19	9634.35	8852.08	2813.32	9243.22	-1.71595	1.03929e-50	3.47341e-48	GAA
ENSG00000167779	10557.9	9944.59	35374.4	46243.1	10251.2	40808.7	-1.99297	2.18987e-50	7.14635e-48	IGFBP6
ENSG00000132329	1186.37	1120.24	165.132	205.936	1153.3	185.534	2.64206	2.20726e-50	7.14635e-48	RAMP1
ENSG00000087494	9279.93	9184.05	2936.23	3061.72	9231.99	2998.97	1.62239	3.9039e-50	1.2445e-47	PTHLH
ENSG00000197614	6891.76	6559.19	1806.59	2089.83	6725.48	1948.21	1.78841	1.01819e-48	3.19667e-46	MFAP5
ENSG00000165025	2224.33	2253.4	590.697	551.613	2238.87	571.155	1.9697	2.77449e-48	8.58063e-46	SYK
ENSG00000124107	2615.61	2476.74	542.225	659.835	2546.18	601.03	2.08558	6.39435e-48	1.94849e-45	SLPI
ENSG00000118971	289.124	305.626	1412.25	1390.07	297.375	1401.16	-2.23745	2.8823e-47	8.65569e-45	CCND2
ENSG00000119138	181.185	157.515	1286.55	1006.56	169.35	1146.56	-2.75732	3.57827e-47	1.05922e-44	KLF9
ENSG00000181449	1409.96	1419.98	4481.57	4885.72	1414.97	4683.65	-1.72668	6.25269e-47	1.82482e-44	SOX2
ENSG00000171889	1813.77	1964.23	448.568	486.471	1889	467.519	2.01553	6.67298e-45	1.92043e-42	MIR31HG
ENSG00000073756	26.9849	44.6684	862.631	509.586	35.8266	686.108	-4.27915	6.81553e-44	1.93458e-41	PTGS2
ENSG00000080031	473.2	520.739	2467.12	1973.2	496.97	2220.16	-2.16138	7.15852e-44	2.00448e-41	PTPRH
ENSG00000178573	2565.5	2480.27	666.279	737.586	2522.88	701.933	1.84713	8.74175e-44	2.41517e-41	MAF
ENSG00000132274	1425.38	1291.86	295.759	305.751	1358.62	300.755	2.1767	1.09261e-43	2.97896e-41	TRIM22
ENSG00000164638	371.043	309.152	1530.55	1543.47	340.097	1537.01	-2.17296	1.3608e-43	3.66197e-41	SLC29A4
ENSG00000137975	5338.2	5215.62	1784.41	1636.98	5276.91	1710.7	1.62455	1.86086e-43	4.94343e-41	CLCA2
ENSG00000114251	841.352	939.211	149.523	111.373	890.281	130.448	2.76193	2.14157e-43	5.61714e-41	WNT5A
ENSG00000184465	441.396	471.369	2259.27	1798.79	456.383	2029.03	-2.15417	1.51826e-42	3.93249e-40	WDR27
ENSG00000166801	5197.49	5367.26	1809.06	1780.92	5282.37	1794.99	1.55702	2.80778e-42	7.18272e-40	FAM111A
ENSG00000174343	630.291	641.814	76.4044	90.3595	636.052	83.382	2.93731	6.85064e-42	1.73112e-39	CHRNA9
ENSG00000118564	1611.39	1556.34	4986.83	4649.31	1583.86	4818.07	-1.60495	6.9519e-42	1.73555e-39	FBXL5
ENSG00000120254	1790.64	1683.29	5452.65	5076.95	1736.97	5264.8	-1.59959	1.25759e-41	3.1022e-39	MTHFD1L
ENSG00000162892	132.033	163.392	887.277	872.075	147.713	879.676	-2.57963	1.6607e-41	4.04839e-39	IL24
ENSG00000160471	363.333	350.294	1429.5	1458.36	356.813	1443.93	-2.016	7.61161e-41	1.83395e-38	COX6B2
ENSG00000125430	1063.98	1072.04	234.143	228	1068.01	231.071	2.20782	1.62159e-40	3.86217e-38	HS3ST3B1
ENSG00000166886	1306.84	1351.81	3900.73	4074.58	1329.32	3987.66	-1.58498	5.05605e-40	1.19053e-37	NAB2
ENSG00000101846	756.542	742.905	121.59	133.438	749.724	127.514	2.55869	1.19914e-39	2.79185e-37	STS
ENSG00000106278	217.807	198.657	1181.39	968.738	208.232	1075.07	-2.3674	1.02185e-38	2.35264e-36	PTPRZ1
ENSG00000273760	1239.38	1419.98	296.581	213.291	1329.68	254.936	2.37634	1.47971e-38	3.36935e-36	AC245041.1
ENSG00000100889	3497.44	3374.81	10269.4	9128.41	3436.13	9698.91	-1.49708	1.62196e-38	3.65312e-36	PCK2
ENSG00000211448	1421.53	1403.53	373.807	363.54	1412.53	368.673	1.9374	1.80415e-38	4.01975e-36	DIO2
ENSG00000125089	924.234	932.158	3517.07	2903.06	928.196	3210.07	-1.79074	2.80093e-38	6.17426e-36	SH3TC1
ENSG00000147689	2499	2644.84	801.836	674.544	2571.92	738.19	1.79862	4.2584e-38	9.28825e-36	FAM83A
ENSG00000023902	260.212	239.799	1089.38	1380.61	250.005	1234.99	-2.30185	5.36412e-38	1.15781e-35	PLEKHO1
ENSG00000021355	668.841	651.218	2159.04	2153.92	660.029	2156.48	-1.70775	1.32176e-37	2.82353e-35	SERPINB1
ENSG00000178882	2394.91	2367.42	644.919	754.397	2381.17	699.658	1.76891	1.68845e-37	3.57003e-35	RFLNA
ENSG00000178172	392.245	404.366	27.1112	34.6728	398.306	30.892	3.70056	1.88709e-37	3.94973e-35	SPINK6
ENSG00000196743	24216.1	23239.3	9334.48	9563.4	23727.7	9448.94	1.32841	2.5598e-37	5.30416e-35	GM2A
ENSG00000196236	563.792	599.496	2038.27	1921.72	581.644	1979.99	-1.76839	2.92531e-37	6.00151e-35	XPNPEP3
ENSG00000138411	480.91	478.422	57.5087	50.4332	479.666	53.971	3.14639	3.08226e-37	6.26152e-35	HECW2
ENSG00000189060	84518.7	80594.6	205071	199471	82556.7	202271	-1.29283	6.47711e-37	1.30303e-34	H1F0
ENSG00000103546	1392.62	1361.21	335.194	377.199	1376.91	356.196	1.95304	7.46582e-37	1.48749e-34	SLC6A2
ENSG00000134516	465.49	587.741	51.7578	64.0922	526.616	57.925	3.1912	8.05606e-37	1.58981e-34	DOCK2
ENSG00000138772	3495.51	3559.36	1142.78	1247.17	3527.44	1194.98	1.56239	8.24752e-37	1.61223e-34	ANXA3
ENSG00000163064	2719.7	2553.15	805.122	873.125	2636.42	839.124	1.65279	1.31952e-36	2.5553e-34	EN1
ENSG00000078399	323.819	331.486	1236.44	1462.56	327.653	1349.5	-2.04168	4.29978e-36	8.24961e-34	HOXA9
ENSG00000162390	3932.09	4237.62	1454.97	1417.38	4084.85	1436.18	1.50763	4.3458e-36	8.26142e-34	ACOT11
ENSG00000128283	2541.4	2459.11	6510.81	6685.56	2500.26	6598.18	-1.39977	4.51435e-36	8.50381e-34	CDC42EP1
ENSG00000164651	14.4562	11.7548	393.524	326.765	13.1055	360.145	-4.77083	4.67962e-36	8.73571e-34	SP8
ENSG00000270168	283.342	319.731	1187.14	1401.62	301.537	1294.38	-2.10304	4.88493e-36	8.98439e-34	AC004233.2
ENSG00000134802	1129.51	1191.94	211.139	281.586	1160.73	246.362	2.24166	4.89955e-36	8.98439e-34	SLC43A3
ENSG00000196352	1337.68	1477.58	3994.39	4159.69	1407.63	4077.04	-1.53486	5.27412e-36	9.58641e-34	CD55
ENSG00000163714	6143.89	6281.78	15749.2	15242.4	6212.84	15495.8	-1.31864	5.36632e-36	9.66917e-34	U2SURP
ENSG00000031003	2863.29	3037.45	987.507	834.25	2950.37	910.878	1.69373	1.0401e-35	1.85793e-33	FAM13B
ENSG00000132561	4441.91	4605.54	1636.53	1674.8	4523.73	1655.67	1.45017	1.066e-35	1.88792e-33	MATN2
ENSG00000168496	9712.65	9986.9	3261.57	3801.4	9849.78	3531.48	1.48031	1.13271e-35	1.98906e-33	FEN1
ENSG00000161638	1777.15	1900.76	5722.12	5005.5	1838.95	5363.81	-1.54503	1.15094e-35	2.00409e-33	ITGA5
ENSG00000011275	1670.17	1648.03	4829.09	4440.23	1659.1	4634.66	-1.4822	1.30752e-35	2.25777e-33	RNF216
ENSG00000099953	133.961	122.25	704.071	717.623	128.106	710.847	-2.46964	1.66109e-35	2.84457e-33	MMP11
ENSG00000253931	1183.48	1171.96	310.547	274.231	1177.72	292.389	2.00753	1.79684e-35	3.05183e-33	AC105118.1
ENSG00000084636	4443.84	4533.84	1677.61	1537.16	4488.84	1607.39	1.48093	1.94315e-35	3.27349e-33	COL16A1
ENSG00000148600	684.261	587.741	105.98	84.0554	636.001	95.0179	2.73643	1.99257e-35	3.32968e-33	CDHR1
ENSG00000183765	1103.49	1084.97	3208.16	3906.47	1094.23	3557.32	-1.70022	2.14527e-35	3.55618e-33	CHEK2
ENSG00000126804	7222.32	7309.15	2858.18	2786.44	7265.74	2822.31	1.36408	2.16503e-35	3.56044e-33	ZBTB1
ENSG00000130513	23.1299	27.0361	401.739	351.982	25.083	376.861	-3.91728	2.6435e-35	4.31306e-33	GDF15
ENSG00000187098	2498.03	2541.39	850.307	833.199	2519.71	841.753	1.58148	2.84535e-35	4.60613e-33	MITF
ENSG00000128965	392.245	453.736	1778.66	1507.74	422.991	1643.2	-1.96057	4.81187e-35	7.72921e-33	CHAC1
ENSG00000157601	8457.85	8327.12	3334.68	3325.44	8392.49	3330.06	1.33356	7.22596e-35	1.15176e-32	MX1
ENSG00000089280	31445.2	30110	9178.39	11594.4	30777.6	10386.4	1.56744	7.51347e-35	1.18845e-32	FUS
ENSG00000130595	546.445	483.123	63.2596	73.5485	514.784	68.404	2.91823	8.26949e-35	1.29812e-32	TNNT3
ENSG00000157240	11492.7	11890	4781.44	4491.71	11691.4	4636.57	1.33408	1.06485e-34	1.65901e-32	FZD1
ENSG00000145022	3176.51	3182.03	958.752	1123.19	3179.27	1040.97	1.61222	1.71709e-34	2.65521e-32	TCTA
ENSG00000182809	484.765	377.33	1624.21	1957.44	431.048	1790.82	-2.05098	2.16262e-34	3.31938e-32	CRIP2
ENSG00000134824	2878.71	2842.32	888.099	1009.72	2860.52	948.907	1.59329	3.15894e-34	4.81297e-32	FADS2
ENSG00000197903	4266.51	4262.3	1453.33	1612.81	4264.41	1533.07	1.4767	3.20628e-34	4.84943e-32	HIST1H2BK
ENSG00000163513	7422.78	7686.48	3009.35	2721.29	7554.63	2865.32	1.39816	4.04654e-34	6.07597e-32	TGFBR2
ENSG00000151229	173.475	201.008	1049.94	842.655	187.241	946.3	-2.34163	4.29902e-34	6.40863e-32	SLC2A13
ENSG00000039560	1005.19	986.23	2950.2	2800.1	995.709	2875.15	-1.52986	4.82333e-34	7.11933e-32	RAI14
ENSG00000153976	1115.06	1347.1	297.402	226.95	1231.08	262.176	2.22569	4.84448e-34	7.11933e-32	HS3ST3A1
ENSG00000115419	17354.2	17802.7	6859.97	7391.62	17578.4	7125.79	1.30282	5.85405e-34	8.54237e-32	GLS
ENSG00000162344	287.197	272.712	1122.24	1085.37	279.954	1103.8	-1.97845	6.17237e-34	8.94389e-32	FGF19
ENSG00000050426	1687.52	1806.72	4663.96	4693.44	1747.12	4678.7	-1.42155	6.84414e-34	9.84843e-32	LETMD1
ENSG00000171658	103.121	118.724	720.502	610.452	110.922	665.477	-2.58971	9.19939e-34	1.31462e-31	NMRAL2P
ENSG00000141448	289.124	336.188	1237.26	1198.84	312.656	1218.05	-1.96475	9.83705e-34	1.39612e-31	GATA6
ENSG00000102287	3031.95	3039.8	1100.06	1070.66	3035.87	1085.36	1.48366	1.3343e-33	1.88081e-31	GABRE
ENSG00000169469	3953.29	3781.53	1048.3	1338.58	3867.41	1193.44	1.69806	1.52453e-33	2.13444e-31	SPRR1B
ENSG00000128340	3501.3	3356	8463.64	9604.38	3428.65	9034.01	-1.39741	5.89388e-33	8.19645e-31	RAC2
ENSG00000165244	2819.93	3033.92	979.291	1050.69	2926.92	1014.99	1.52837	5.94675e-33	8.21485e-31	ZNF367
ENSG00000029534	14919.8	14838.1	5704.04	4492.76	14878.9	5098.4	1.54468	6.05175e-33	8.30452e-31	ANK1
ENSG00000113739	1864.85	2070.03	6127.96	5238.75	1967.44	5683.36	-1.53122	7.44744e-33	1.01525e-30	STC2
ENSG00000111859	1745.35	1675.06	547.154	486.471	1710.21	516.812	1.72489	7.69154e-33	1.04168e-30	NEDD9
ENSG00000170421	35912.1	36724.4	84794.9	97262.6	36318.3	91028.8	-1.32561	8.08575e-33	1.08795e-30	KRT8
ENSG00000157514	1287.57	1305.96	4309.05	3549.24	1296.76	3929.14	-1.59988	1.0698e-32	1.43014e-30	TSC22D3
ENSG00000184897	14368.5	14666.5	33381.3	34123.3	14517.5	33752.3	-1.2172	1.19427e-32	1.58632e-30	H1FX
ENSG00000075223	2416.12	2492.02	858.523	741.789	2454.07	800.156	1.61508	1.55036e-32	2.04618e-30	SEMA3C
ENSG00000117114	213.952	232.746	947.251	918.305	223.349	932.778	-2.06421	1.61808e-32	2.12203e-30	ADGRL2
ENSG00000132530	2114.46	2152.31	687.64	534.802	2133.39	611.221	1.80041	2.02109e-32	2.63389e-30	XAF1
ENSG00000077935	362.369	367.926	1335.85	1249.27	365.148	1292.56	-1.82435	2.70714e-32	3.50592e-30	SMC1B
ENSG00000100097	27264.4	24839.1	65007.8	80145.8	26051.8	72576.8	-1.47806	2.93368e-32	3.7757e-30	LGALS1
ENSG00000095596	441.396	385.558	46.007	49.3825	413.477	47.6948	3.11982	3.37649e-32	4.31879e-30	CYP26A1
ENSG00000237190	1355.03	1349.45	3527.75	3850.79	1352.24	3689.27	-1.44767	3.55711e-32	4.52189e-30	CDKN2AIPNL
ENSG00000132357	915.56	928.632	211.139	237.456	922.096	224.298	2.04211	7.21953e-32	9.12169e-30	CARD6
ENSG00000115221	1645.12	1663.31	511.827	541.107	1654.21	526.467	1.65253	1.27523e-31	1.60146e-29	ITGB6
ENSG00000100060	69.3898	83.4593	486.359	560.019	76.4246	523.189	-2.77972	1.30829e-31	1.63308e-29	MFNG
ENSG00000164741	1676.92	1753.82	561.121	471.761	1715.37	516.441	1.7292	4.22039e-31	5.23657e-29	DLC1
ENSG00000131969	849.062	921.579	2457.26	2685.57	885.32	2571.42	-1.53873	4.47747e-31	5.52248e-29	ABHD12B
ENSG00000245532	26232.2	24420.7	57739.6	62979.5	25326.5	60359.6	-1.25288	4.51664e-31	5.53783e-29	NEAT1
ENSG00000110047	10789.2	10480.6	4254	4571.56	10634.9	4412.78	1.26931	4.67932e-31	5.70354e-29	EHD1
ENSG00000197943	466.454	524.265	1771.27	1557.13	495.36	1664.2	-1.75043	6.159e-31	7.4632e-29	PLCG2
ENSG00000106399	1374.3	1376.49	3686.31	4616.74	1375.4	4151.53	-1.5933	8.07611e-31	9.72936e-29	RPA3
ENSG00000124102	712.21	646.516	135.556	144.996	679.363	140.276	2.27845	8.94329e-31	1.07118e-28	PI3
ENSG00000159200	5663.94	5387.24	1816.45	2180.19	5525.59	1998.32	1.46838	1.38316e-30	1.64716e-28	RCAN1
ENSG00000136295	4101.71	4237.62	12076	10068.8	4169.66	11072.4	-1.40924	1.4252e-30	1.68752e-28	TTYH3
ENSG00000197702	2756.32	2905.79	1066.38	989.752	2831.06	1028.06	1.46048	1.75698e-30	2.06855e-28	PARVA
ENSG00000179820	491.511	441.982	1560.13	1481.48	466.746	1520.8	-1.7029	2.07865e-30	2.43342e-28	MYADM
ENSG00000197461	425.013	459.614	1397.46	1587.6	442.313	1492.53	-1.75505	2.13811e-30	2.48898e-28	PDGFA
ENSG00000075618	25205.9	25030.7	56977.2	55203.4	25118.3	56090.3	-1.15902	3.4494e-30	3.99302e-28	FSCN1
ENSG00000197043	655.348	621.83	1847.67	1930.12	638.589	1888.9	-1.56371	5.25406e-30	6.0483e-28	ANXA6
ENSG00000107099	797.983	732.326	179.92	174.415	765.154	177.168	2.11044	5.79655e-30	6.63593e-28	DOCK8
ENSG00000092929	1408.04	1458.77	408.312	465.457	1433.4	436.884	1.71606	7.86921e-30	8.95923e-28	UNC13D
ENSG00000168453	29040.6	28326.8	12490.1	10592	28683.7	11541	1.31329	1.40812e-29	1.59441e-27	HR
ENSG00000106086	1046.63	1050.88	3508.85	2817.96	1048.76	3163.4	-1.59345	1.88951e-29	2.12786e-27	PLEKHA8
ENSG00000197442	4310.84	4295.21	1763.05	1724.19	4303.03	1743.62	1.30312	2.08012e-29	2.32984e-27	MAP3K5
ENSG00000154920	278.523	283.291	991.614	1050.69	280.907	1021.15	-1.86195	2.14455e-29	2.3891e-27	EME1
ENSG00000145632	10686	10729.8	4393.67	4744.93	10707.9	4569.3	1.22887	2.67087e-29	2.95953e-27	PLK2
ENSG00000070087	4176.88	4281.11	9575.2	10074	4229	9824.62	-1.21609	4.13899e-29	4.56192e-27	PFN2
ENSG00000154856	1719.33	1676.24	576.73	583.134	1697.78	579.932	1.54999	5.54033e-29	6.07414e-27	APCDD1
ENSG00000188921	265.994	309.152	17.2526	23.1152	287.573	20.1839	3.84684	6.92321e-29	7.55031e-27	HACD4
ENSG00000178053	646.675	650.042	1815.63	2090.88	648.358	1953.25	-1.59043	7.29874e-29	7.91818e-27	MLF1
ENSG00000115919	296.834	285.642	996.544	1102.18	291.238	1049.36	-1.84788	1.05954e-28	1.14348e-26	KYNU
ENSG00000111981	256.357	289.169	1215.08	968.738	272.763	1091.91	-2.00431	1.10248e-28	1.18366e-26	ULBP1
ENSG00000118596	449.106	501.931	2089.21	1518.25	475.519	1803.73	-1.92564	1.41079e-28	1.50685e-26	SLC16A7
ENSG00000072832	1200.83	1133.17	3150.66	2954.55	1167	3052.6	-1.387	2.01719e-28	2.14349e-26	CRMP1
ENSG00000117407	1685.59	1585.73	3999.32	4135.52	1635.66	4067.42	-1.31373	2.12985e-28	2.25166e-26	ARTN
ENSG00000154359	689.08	692.359	2020.2	1889.14	690.72	1954.67	-1.50115	2.56701e-28	2.70005e-26	LONRF1
ENSG00000128564	920.379	1007.39	2525.45	2782.23	963.884	2653.84	-1.46159	3.08848e-28	3.23214e-26	VGF
ENSG00000168916	482.838	425.525	1809.06	1419.49	454.181	1614.27	-1.82904	3.32073e-28	3.45773e-26	ZNF608
ENSG00000164120	25.0574	22.3342	291.651	308.904	23.6958	300.277	-3.65813	3.56341e-28	3.69187e-26	HPGD
ENSG00000175745	173.475	185.726	715.573	807.982	179.6	761.778	-2.08517	4.44462e-28	4.58194e-26	NR2F1
ENSG00000087842	1906.29	1800.84	4512.79	5351.18	1853.57	4931.98	-1.41121	4.85239e-28	4.97754e-26	PIR
ENSG00000081189	4.81874	1.17548	416.527	380.351	2.99711	398.439	-6.97691	6.07305e-28	6.199e-26	MEF2C
ENSG00000008311	74.2086	96.3896	588.232	472.812	85.2991	530.522	-2.64529	7.4003e-28	7.51674e-26	AASS
ENSG00000140105	7921.04	8001.51	17201.7	17952.1	7961.28	17576.9	-1.14259	1.04614e-27	1.05742e-25	WARS
ENSG00000177679	315.145	307.977	1022.83	1112.68	311.561	1067.76	-1.77603	1.43446e-27	1.44288e-25	SRRM3
ENSG00000029639	549.336	657.095	1767.16	2029.94	603.216	1898.55	-1.6555	1.53078e-27	1.53233e-25	TFB1M
ENSG00000125746	2985.69	2872.88	6697.3	6806.38	2929.29	6751.84	-1.20453	1.54156e-27	1.53571e-25	EML2
ENSG00000006016	497.294	449.034	1407.32	1562.38	473.164	1484.85	-1.64795	1.56063e-27	1.54726e-25	CRLF1
ENSG00000106772	344.058	337.364	43.5423	28.3687	340.711	35.9555	3.2267	1.75018e-27	1.72693e-25	PRUNE2
ENSG00000061337	856.772	782.872	216.89	166.009	819.822	191.45	2.09309	2.61158e-27	2.56247e-25	LZTS1
ENSG00000213626	5768.03	5558.86	2449.87	2423.95	5663.44	2436.91	1.21665	2.6217e-27	2.56247e-25	LBH
ENSG00000108639	3084.96	3123.26	7080.14	8289.96	3104.11	7685.05	-1.30768	3.49999e-27	3.40485e-25	SYNGR2
ENSG00000128272	11902.3	11606.7	25042.6	27248.7	11754.5	26145.6	-1.15328	3.65894e-27	3.54285e-25	ATF4
ENSG00000143653	2102.9	1953.65	731.182	753.346	2028.27	742.264	1.45095	4.55312e-27	4.38815e-25	SCCPDH
ENSG00000143850	2369.86	2235.77	862.631	700.812	2302.81	781.721	1.55677	5.11162e-27	4.90361e-25	PLEKHA6
ENSG00000174206	247.683	262.133	951.358	884.683	254.908	918.021	-1.85014	5.58031e-27	5.32855e-25	C12orf66
ENSG00000106080	800.874	778.17	2123.71	2090.88	789.522	2107.3	-1.4161	5.68152e-27	5.40031e-25	FKBP14
ENSG00000164465	4492.03	4445.68	1928.18	1756.76	4468.85	1842.47	1.27769	5.89958e-27	5.58198e-25	DCBLD1
ENSG00000123364	2738.01	2615.45	888.92	1053.84	2676.73	971.382	1.46408	6.6314e-27	6.22276e-25	HOXC13
ENSG00000115963	6386.76	5991.44	2582.14	2714.99	6189.1	2648.56	1.22489	6.64987e-27	6.22276e-25	RND3
ENSG00000015532	1467.79	1308.31	3640.3	3446.27	1388.05	3543.29	-1.3514	6.69611e-27	6.22276e-25	XYLT2
ENSG00000180861	286.233	289.169	23.825	29.4194	287.701	26.6222	3.44387	6.69695e-27	6.22276e-25	LINC01559
ENSG00000120594	3574.54	3567.59	1487.83	1281.84	3571.07	1384.84	1.36554	1.14069e-26	1.05519e-24	PLXDC2
ENSG00000163083	624.508	620.655	149.523	125.032	622.582	137.278	2.17646	1.15024e-26	1.0593e-24	INHBB
ENSG00000128805	1889.91	1704.45	506.898	633.567	1797.18	570.233	1.65917	1.19041e-26	1.09144e-24	ARHGAP22
ENSG00000049130	8227.51	8432.91	3660.84	3074.33	8330.21	3367.58	1.30602	1.306e-26	1.19214e-24	KITLG
ENSG00000187634	1894.73	1849.03	659.707	708.167	1871.88	683.937	1.45359	1.67162e-26	1.51919e-24	SAMD11
ENSG00000172296	914.597	949.79	257.146	279.484	932.193	268.315	1.79818	1.74259e-26	1.57678e-24	SPTLC3
ENSG00000137628	2852.69	2795.3	7504.06	6402.92	2824	6953.49	-1.30019	1.79892e-26	1.62067e-24	DDX60
ENSG00000172175	3561.05	3678.09	1350.63	1527.71	3619.57	1439.17	1.33141	2.01524e-26	1.80769e-24	MALT1
ENSG00000101255	3215.06	3058.61	9366.53	7384.27	3136.83	8375.4	-1.41698	2.20272e-26	1.95972e-24	TRIB3
ENSG00000105926	576.321	595.97	1615.99	1684.26	586.145	1650.13	-1.49344	2.20363e-26	1.95972e-24	MPP6
ENSG00000158406	895.322	945.088	263.718	268.977	920.205	266.348	1.7887	2.44115e-26	2.16167e-24	HIST1H4H
ENSG00000153294	255.393	280.94	23.825	19.9632	268.167	21.8941	3.60495	2.48923e-26	2.18858e-24	ADGRF4
ENSG00000153832	297.798	262.133	977.648	969.789	279.965	973.719	-1.79603	2.49266e-26	2.18858e-24	FBXO36
ENSG00000197555	19611.3	19808.1	8896.6	7368.51	19709.7	8132.55	1.27685	2.73993e-26	2.39553e-24	SIPA1L1
ENSG00000156471	8309.43	8364.74	3571.29	3842.38	8337.08	3706.84	1.16962	4.07947e-26	3.55171e-24	PTDSS1
ENSG00000145506	141.671	123.426	573.444	669.291	132.548	621.367	-2.22457	4.18848e-26	3.63136e-24	NKD2
ENSG00000109321	853.88	872.208	2302.81	2187.54	863.044	2245.18	-1.37978	4.34659e-26	3.75274e-24	AREG
ENSG00000101311	7559.64	7655.92	3412.73	2935.63	7607.78	3174.18	1.26051	5.25688e-26	4.51982e-24	FERMT1
ENSG00000116675	1918.82	1990.09	747.613	645.125	1954.46	696.369	1.48694	5.73575e-26	4.91117e-24	DNAJC6
ENSG00000250479	2048.93	1912.51	4613.84	5406.86	1980.72	5010.35	-1.33821	6.27418e-26	5.35009e-24	CHCHD10
ENSG00000132386	1635.48	1472.88	460.891	549.512	1554.18	505.202	1.62408	7.9069e-26	6.68988e-24	SERPINF1
ENSG00000228716	7043.07	6969.44	3165.44	3155.23	7006.25	3160.34	1.14857	7.90994e-26	6.68988e-24	DHFR
ENSG00000167754	425.013	517.212	84.62	83.0047	471.113	83.8123	2.48883	8.50344e-26	7.16259e-24	KLK5
ENSG00000169247	1852.32	1805.54	676.96	545.309	1828.93	611.134	1.57898	8.59503e-26	7.21043e-24	SH3TC2
ENSG00000196074	2230.11	2386.23	907.816	878.379	2308.17	893.097	1.36922	8.97422e-26	7.49818e-24	SYCP2
ENSG00000197774	1186.37	1316.54	396.81	415.023	1251.46	405.917	1.62451	9.76256e-26	8.1241e-24	EME2
ENSG00000003400	1343.46	1377.67	463.356	473.862	1360.57	468.609	1.53797	1.01352e-25	8.40044e-24	CASP10
ENSG00000100219	3863.66	3889.67	8450.49	8498	3876.67	8474.25	-1.12828	1.15118e-25	9.50345e-24	XBP1
ENSG00000146094	832.678	854.576	179.92	241.659	843.627	210.79	2.00666	1.2031e-25	9.89265e-24	DOK3
ENSG00000196730	15029.6	15447	7122.86	6248.47	15238.3	6685.67	1.18828	1.21787e-25	9.97446e-24	DAPK1
ENSG00000127084	3356.73	3260.79	1376.1	1394.27	3308.76	1385.18	1.25642	1.28194e-25	1.04579e-23	FGD3
ENSG00000182179	708.355	715.869	191.422	153.401	712.112	172.411	2.04099	1.32403e-25	1.07589e-23	UBA7
ENSG00000196839	809.548	815.785	2072.78	2469.13	812.667	2270.95	-1.48194	1.33418e-25	1.0799e-23	ADA
ENSG00000157064	1389.72	1496.39	509.363	487.521	1443.06	498.442	1.53256	1.38483e-25	1.11654e-23	NMNAT2
ENSG00000164292	23566.5	23281.6	11010.5	9471.99	23424.1	10241.2	1.19342	1.87306e-25	1.50433e-23	RHOBTB3
ENSG00000146540	4134.48	4090.68	9056.8	10827.4	4112.58	9942.09	-1.27327	1.95586e-25	1.56477e-23	C7orf50
ENSG00000148798	16512.9	16763.6	7739.03	7937.98	16638.2	7838.5	1.08589	1.98839e-25	1.58467e-23	INA
ENSG00000066468	4746.46	4912.34	2155.75	2017.33	4829.4	2086.54	1.21025	2.16601e-25	1.71961e-23	FGFR2
ENSG00000111319	4345.54	4259.95	9189.07	9496.16	4302.74	9342.61	-1.11845	3.13641e-25	2.48051e-23	SCNN1A
ENSG00000135473	734.376	768.766	2145.9	1913.31	751.571	2029.6	-1.43423	3.77777e-25	2.9764e-23	PAN2
ENSG00000134202	597.524	580.689	104.337	142.894	589.106	123.616	2.26099	4.18017e-25	3.28096e-23	GSTM3
ENSG00000091656	5.78249	7.0529	307.261	203.834	6.41769	255.548	-5.32945	6.56011e-25	5.128e-23	ZFHX4
ENSG00000183010	2420.93	2346.26	5260.4	5472.01	2383.6	5366.2	-1.1705	6.58293e-25	5.128e-23	PYCR1
ENSG00000076685	4904.51	4974.64	2192.72	1876.54	4939.58	2034.63	1.27875	6.80424e-25	5.28055e-23	NT5C2
ENSG00000151012	1355.03	1412.93	5499.48	3655.36	1383.98	4577.42	-1.72643	7.66298e-25	5.91221e-23	SLC7A11
ENSG00000226950	3654.53	3582.87	1097.59	1455.21	3618.7	1276.4	1.50516	7.67523e-25	5.91221e-23	DANCR
ENSG00000145335	161.91	128.128	598.091	728.13	145.019	663.11	-2.1868	1.09993e-24	8.44136e-23	SNCA
ENSG00000196683	2084.59	1764.4	4964.64	6989.21	1924.49	5976.92	-1.634	1.11425e-24	8.51969e-23	TOMM7
ENSG00000177465	2052.78	1923.09	625.202	768.056	1987.94	696.629	1.51529	1.2339e-24	9.39985e-23	ACOT4
ENSG00000149532	7962.48	7854.58	3699.45	3623.84	7908.53	3661.65	1.11086	1.24151e-24	9.4232e-23	CPSF7
ENSG00000120278	139.743	148.111	791.155	572.627	143.927	681.891	-2.2473	1.52415e-24	1.15262e-22	PLEKHG1
ENSG00000122042	2585.73	2497.9	1019.55	1058.05	2541.82	1038.8	1.29146	1.5397e-24	1.16015e-22	UBL3
ENSG00000092096	861.59	784.047	2173.01	2090.88	822.819	2131.94	-1.37274	1.5828e-24	1.1883e-22	SLC22A17
ENSG00000146674	40406.1	42213.9	19967.8	20026.2	41310	19997	1.04669	1.63047e-24	1.21967e-22	IGFBP3
ENSG00000185551	3949.44	3854.41	1626.67	1738.9	3901.92	1682.79	1.21388	1.82923e-24	1.36344e-22	NR2F2
ENSG00000122691	265.031	229.219	828.125	944.572	247.125	886.349	-1.83918	2.29613e-24	1.70531e-22	TWIST1
ENSG00000144857	770.034	660.621	193.065	170.212	715.328	181.639	1.97567	2.65899e-24	1.96774e-22	BOC
ENSG00000135069	12168.3	12187.4	24990	25105.2	12177.8	25047.6	-1.04041	2.80831e-24	2.07085e-22	PSAT1
ENSG00000126391	9065.97	9167.59	4332.05	3895.97	9116.78	4114.01	1.14762	2.97471e-24	2.18578e-22	FRMD8
ENSG00000177606	3905.11	4232.91	1732.66	1778.82	4069.01	1755.74	1.21255	3.23954e-24	2.37196e-22	JUN
ENSG00000166986	8909.85	8779.68	18354.3	18281	8844.76	18317.7	-1.05032	3.27113e-24	2.38666e-22	MARS
ENSG00000100065	2840.16	2867	7279.78	6201.19	2853.58	6740.48	-1.24039	3.65552e-24	2.65776e-22	CARD10
ENSG00000108370	479.946	558.354	1468.12	1508.79	519.15	1488.45	-1.52137	3.6848e-24	2.66967e-22	RGS9
ENSG00000064651	4150.86	4395.13	1900.25	1663.25	4273	1781.75	1.261	4.23515e-24	3.05772e-22	SLC12A2
ENSG00000170468	5850.91	5644.67	2662.65	2532.17	5747.79	2597.41	1.14576	4.34955e-24	3.12941e-22	RIOX1
ENSG00000275342	6991.03	7340.89	3172.84	2534.27	7165.96	2853.55	1.32756	4.8188e-24	3.45503e-22	PRAG1
ENSG00000173852	2629.1	2654.24	5876.57	5690.55	2641.67	5783.56	-1.13063	5.13568e-24	3.66953e-22	DPY19L1
ENSG00000229043	396.1	376.155	1126.35	1175.72	386.127	1151.04	-1.57469	5.39095e-24	3.83869e-22	AC091729.3
ENSG00000099260	1234.56	1233.08	399.275	444.443	1233.82	421.859	1.55006	5.66198e-24	4.01788e-22	PALMD
ENSG00000114346	5594.56	5581.19	11823	11563.9	5587.87	11693.4	-1.06535	6.8977e-24	4.87806e-22	ECT2
ENSG00000141524	1701.98	1778.51	3991.1	3908.58	1740.24	3949.84	-1.18286	8.47981e-24	5.97654e-22	TMC6
ENSG00000163508	1276	1307.14	454.319	465.457	1291.57	459.888	1.49002	9.00314e-24	6.32387e-22	EOMES
ENSG00000152952	1630.66	1549.29	3584.44	3750.97	1589.97	3667.7	-1.20538	9.50219e-24	6.65185e-22	PLOD2
ENSG00000238271	722.811	861.629	218.533	216.443	792.22	217.488	1.86364	9.81692e-24	6.84904e-22	IFNWP19
ENSG00000186832	6867.67	6499.25	3059.46	3101.64	6683.46	3080.55	1.11757	1.05212e-23	7.31579e-22	KRT16
ENSG00000230937	4660.68	4116.54	9526.73	10212.7	4388.61	9869.73	-1.16883	1.28941e-23	8.93572e-22	MIR205HG
ENSG00000205795	229.372	249.202	802.657	827.946	239.287	815.301	-1.76994	1.40351e-23	9.69405e-22	CYS1
ENSG00000267909	478.983	492.527	92.8355	112.424	485.755	102.63	2.24812	1.70994e-23	1.17713e-21	CCDC177
ENSG00000107719	126.251	150.462	612.057	563.171	138.356	587.614	-2.09114	1.73122e-23	1.18783e-21	PALD1
ENSG00000181085	423.085	405.542	81.3337	76.7005	414.313	79.0171	2.38892	1.84967e-23	1.26491e-21	MAPK15
ENSG00000139289	5206.16	5178	12274	10724.4	5192.08	11499.2	-1.14729	2.26743e-23	1.54551e-21	PHLDA1
ENSG00000198796	789.309	835.768	250.574	205.936	812.539	228.255	1.82742	2.30133e-23	1.56347e-21	ALPK2
ENSG00000179348	3427.09	3492.36	1538.77	1519.3	3459.72	1529.03	1.17787	3.22418e-23	2.18327e-21	GATA2
ENSG00000130475	265.031	319.731	947.251	969.789	292.381	958.52	-1.71592	3.23822e-23	2.18564e-21	FCHO1
ENSG00000105953	6750.09	6473.38	15345	13536.1	6611.74	14440.5	-1.12706	3.69416e-23	2.48528e-21	OGDH
ENSG00000144895	4946.92	4741.9	10004.9	11332.8	4844.41	10668.8	-1.13875	4.49342e-23	3.01321e-21	EIF2A
ENSG00000188677	731.484	713.518	1778.66	2058.31	722.501	1918.48	-1.40796	4.54472e-23	3.03778e-21	PARVB
ENSG00000140481	95.411	118.724	475.679	546.36	107.067	511.02	-2.25914	4.81491e-23	3.20803e-21	CCDC33
ENSG00000155906	458.744	429.051	1210.15	1349.09	443.898	1279.62	-1.52582	5.90727e-23	3.92322e-21	RMND1
ENSG00000106153	14956.4	14020	29975.2	36030.3	14488.2	33002.8	-1.18759	5.99812e-23	3.97084e-21	CHCHD2
ENSG00000261730	232.263	218.64	14.788	21.0138	225.452	17.9009	3.67314	6.77697e-23	4.47215e-21	AL034346.1
ENSG00000144355	1533.32	1522.25	478.144	591.54	1527.79	534.842	1.51703	1.00677e-22	6.62266e-21	DLX1
ENSG00000106605	1554.52	1512.85	3489.96	4407.65	1533.69	3948.81	-1.36374	1.21889e-22	7.9926e-21	BLVRA
ENSG00000142871	7879.6	8108.48	3057.82	3735.21	7994.04	3396.52	1.23546	1.25418e-22	8.19804e-21	CYR61
ENSG00000155066	9124.76	9366.25	4540.72	4273.17	9245.51	4406.94	1.06874	1.28669e-22	8.38413e-21	PROM2
ENSG00000100360	900.14	861.629	2090.85	2223.26	880.885	2157.06	-1.29131	1.31192e-22	8.52173e-21	IFT27
ENSG00000147100	10688	11048.4	5360.63	4898.33	10868.2	5129.48	1.08294	1.40362e-22	9.08889e-21	SLC16A2
ENSG00000129103	6593.96	6459.28	13067.6	13915.4	6526.62	13491.5	-1.04753	1.44742e-22	9.34327e-21	SUMF2
ENSG00000268388	720.883	735.852	192.243	222.747	728.368	207.495	1.81469	1.48238e-22	9.53927e-21	FENDRR
ENSG00000075651	581.14	709.992	1838.64	1719.98	645.566	1779.31	-1.46506	1.60555e-22	1.02999e-20	PLD1
ENSG00000171425	1080.36	1137.87	2532.03	2769.62	1109.11	2650.83	-1.2571	1.91012e-22	1.22159e-20	ZNF581
ENSG00000174564	231.299	246.851	761.58	847.909	239.075	804.744	-1.75148	2.09129e-22	1.33334e-20	IL20RB
ENSG00000205325	191.786	190.428	4.10776	8.40554	191.107	6.25665	4.98023	2.32349e-22	1.47684e-20	AC005863.1
ENSG00000149596	2110.61	2114.69	879.883	718.674	2112.65	799.278	1.40026	2.40605e-22	1.52464e-20	JPH2
ENSG00000185049	1117.95	1016.79	2525.45	2555.28	1067.37	2540.37	-1.25011	2.82697e-22	1.7859e-20	NELFA
ENSG00000181218	4759.95	4579.68	9442.11	10114	4669.82	9778.04	-1.06597	3.18676e-22	2.00708e-20	HIST3H2A
ENSG00000146733	3053.15	3053.9	6371.96	6415.53	3053.53	6393.75	-1.06617	3.34944e-22	2.10314e-20	PSPH
ENSG00000153044	1103.49	1161.38	2563.25	2808.5	1132.43	2685.87	-1.24601	3.71686e-22	2.3268e-20	CENPH
ENSG00000183092	3136.03	3062.13	1337.49	1403.72	3099.08	1370.61	1.17751	3.81931e-22	2.38373e-20	BEGAIN
ENSG00000141526	1894.73	2155.84	4487.32	4723.91	2025.28	4605.62	-1.1858	4.44978e-22	2.76889e-20	SLC16A3
ENSG00000144366	4536.36	4933.5	2197.65	2103.49	4734.93	2150.57	1.13817	4.85417e-22	3.01147e-20	GULP1
ENSG00000214822	3285.42	3103.27	1238.08	1436.3	3194.35	1337.19	1.25759	5.03688e-22	3.1155e-20	KRT16P3
ENSG00000198768	396.1	426.7	87.9062	75.6498	411.4	81.778	2.32552	5.44942e-22	3.36064e-20	APCDD1L
ENSG00000106066	834.605	765.239	1913.4	2164.43	799.922	2038.91	-1.34847	6.33505e-22	3.89521e-20	CPVL
ENSG00000139266	901.104	896.893	2086.74	2235.87	898.999	2161.31	-1.26514	6.4436e-22	3.95023e-20	MARCH9
ENSG00000169991	3543.7	3573.47	1546.98	1188.33	3558.58	1367.66	1.378	6.49251e-22	3.96847e-20	IFFO2
ENSG00000095303	1173.84	1166.08	437.066	371.945	1169.96	404.506	1.52972	7.48069e-22	4.55904e-20	PTGS1
ENSG00000214717	5555.04	5501.26	2661.83	2347.25	5528.15	2504.54	1.14167	9.00465e-22	5.47171e-20	ZBED1
ENSG00000100234	1250.94	1302.44	484.716	466.507	1276.69	475.612	1.42372	9.69932e-22	5.8766e-20	TIMP3
ENSG00000154319	168.656	165.743	691.748	582.084	167.199	636.916	-1.93048	1.08158e-21	6.53391e-20	FAM167A
ENSG00000176845	646.675	680.605	1611.89	1900.7	663.64	1756.29	-1.40382	1.64881e-21	9.9317e-20	METRNL
ENSG00000140057	183.112	191.604	649.848	664.038	187.358	656.943	-1.81074	1.72323e-21	1.03499e-19	AK7
ENSG00000026652	869.3	887.49	2065.38	2088.78	878.395	2077.08	-1.24177	1.79981e-21	1.07786e-19	AGPAT4
ENSG00000157927	401.883	394.962	1174.82	1073.81	398.423	1124.31	-1.49702	1.94411e-21	1.16092e-19	RADIL
ENSG00000237807	400.919	345.592	69.0104	36.7742	373.255	52.8923	2.80091	2.14272e-21	1.27584e-19	AC022034.1
ENSG00000272068	410.556	465.491	1188.79	1248.22	438.024	1218.5	-1.47748	2.37866e-21	1.40824e-19	AL365181.2
ENSG00000106268	1354.07	1255.42	2969.91	3806.66	1304.74	3388.29	-1.37575	2.51594e-21	1.48527e-19	NUDT1
ENSG00000285820	627.4	610.076	179.099	132.387	618.738	155.743	1.98357	3.5257e-21	2.07545e-19	AL157829.1
ENSG00000163032	1970.86	1898.4	667.923	819.54	1934.63	743.731	1.38148	4.83031e-21	2.83538e-19	VSNL1
ENSG00000100167	192.75	196.306	663.815	662.987	194.528	663.401	-1.77029	5.51135e-21	3.22601e-19	2003-09-01
ENSG00000165548	3769.22	3826.2	1808.24	1625.42	3797.71	1716.83	1.14463	5.72264e-21	3.34025e-19	TMEM63C
ENSG00000234741	3447.33	3203.19	7113.83	9284.97	3325.26	8199.4	-1.30158	6.26208e-21	3.63783e-19	GAS5
ENSG00000137440	8303.65	7791.1	16535.4	21003.3	8047.38	18769.4	-1.22159	6.26758e-21	3.63783e-19	FGFBP1
ENSG00000186891	866.409	798.153	1947.08	2371.41	832.281	2159.25	-1.37393	7.9145e-21	4.56814e-19	TNFRSF18
ENSG00000115594	4031.36	4137.7	1960.23	1746.25	4084.53	1853.24	1.13934	8.60279e-21	4.95162e-19	IL1R1
ENSG00000074416	2554.89	2540.22	1156.75	1009.72	2547.56	1083.23	1.23259	8.79175e-21	5.04637e-19	MGLL
ENSG00000034510	27474.5	25438.6	53842.9	68873.9	26456.6	61358.4	-1.21357	9.45671e-21	5.40942e-19	TMSB10
ENSG00000230487	350.804	376.155	1263.55	989.752	363.479	1126.65	-1.63433	9.47647e-21	5.40942e-19	PSMG3-AS1
ENSG00000087266	636.073	630.059	1863.28	1524.55	633.066	1693.92	-1.42076	9.6189e-21	5.47564e-19	SH3BP2
ENSG00000146072	8373.04	8449.37	4266.32	4016.8	8411.21	4141.56	1.02192	9.70722e-21	5.51077e-19	TNFRSF21
ENSG00000153814	51.0786	51.7212	297.402	337.272	51.3999	317.337	-2.62545	1.13162e-20	6.40665e-19	JAZF1
ENSG00000170775	18.3112	21.1587	225.927	211.189	19.7349	218.558	-3.47589	1.25971e-20	7.1124e-19	GPR37
ENSG00000189043	3662.24	3304.28	7252.67	8813.21	3483.26	8032.94	-1.20496	1.313e-20	7.3931e-19	NDUFA4
ENSG00000153956	0.963748	2.35097	513.471	358.286	1.65736	435.878	-8.09936	1.32301e-20	7.42931e-19	CACNA2D1
ENSG00000198840	17414.9	14905.1	33005.1	36737.5	16160	34871.3	-1.10947	1.34449e-20	7.52952e-19	MT-ND3
ENSG00000172115	6698.05	6581.53	13125.1	15684.7	6639.79	14404.9	-1.11718	1.43383e-20	8.0082e-19	CYCS
ENSG00000168961	1038.92	993.283	353.268	374.046	1016.1	363.657	1.48368	1.59297e-20	8.8731e-19	LGALS9
ENSG00000196526	2286.01	2429.72	5466.61	4834.24	2357.87	5150.42	-1.12777	1.69455e-20	9.41362e-19	AFAP1
ENSG00000065357	3195.79	3106.8	6603.64	6302.05	3151.29	6452.85	-1.03398	1.71329e-20	9.49228e-19	DGKA
ENSG00000140832	3629.47	3772.12	1597.1	1771.47	3700.8	1684.28	1.13628	1.74292e-20	9.63068e-19	MARVELD3
ENSG00000186897	170.583	205.71	630.131	709.217	188.146	669.674	-1.83435	2.11545e-20	1.16271e-18	C1QL4
ENSG00000106537	1849.43	1979.51	4006.71	4668.23	1914.47	4337.47	-1.17987	2.13894e-20	1.17251e-18	TSPAN13
ENSG00000062716	8415.44	8056.76	16083.5	18875.7	8236.1	17479.6	-1.08546	2.45768e-20	1.34368e-18	VMP1
ENSG00000105516	1014.83	1048.53	2282.27	2398.73	1031.68	2340.5	-1.18189	3.20045e-20	1.74274e-18	DBP
ENSG00000243449	543.554	570.109	1382.67	1824	556.831	1603.34	-1.5251	3.20441e-20	1.74274e-18	C4orf48
ENSG00000109805	1818.59	1892.53	3884.3	3947.45	1855.56	3915.88	-1.07767	3.28597e-20	1.78242e-18	NCAPG
ENSG00000008513	317.073	336.188	966.146	910.95	326.631	938.548	-1.52416	3.36303e-20	1.81946e-18	ST3GAL1
ENSG00000250378	174.438	171.621	7.39398	2.10138	173.029	4.74768	5.113	3.67916e-20	1.98531e-18	AC114296.1
ENSG00000228544	325.747	264.484	40.2561	49.3825	295.115	44.8193	2.72809	3.72462e-20	2.00462e-18	CCDC183-AS1
ENSG00000095739	3342.28	3231.4	1400.75	1566.58	3286.84	1483.67	1.14846	3.90829e-20	2.09802e-18	BAMBI
ENSG00000210140	1949.66	1846.68	3915.52	4293.13	1898.17	4104.33	-1.11196	3.93273e-20	2.10569e-18	MT-TC
ENSG00000168685	10353.5	10954.3	5445.25	4873.11	10653.9	5159.18	1.04582	4.17378e-20	2.22855e-18	IL7R
ENSG00000146574	889.539	821.663	1946.26	2146.56	855.601	2046.41	-1.25687	4.18371e-20	2.22855e-18	CCZ1B
ENSG00000163659	3416.49	3628.72	7288	7027.03	3522.6	7157.51	-1.02311	4.25479e-20	2.2606e-18	TIPARP
ENSG00000163171	7396.76	7976.83	3856.37	3628.04	7686.8	3742.21	1.03815	4.34262e-20	2.30137e-18	CDC42EP3
ENSG00000148677	256.357	195.13	18.8957	26.2673	225.744	22.5815	3.33817	5.36538e-20	2.83613e-18	ANKRD1
ENSG00000141556	2006.52	1898.4	4331.23	4009.44	1952.46	4170.33	-1.09479	5.49098e-20	2.89513e-18	TBCD
ENSG00000169474	548.372	678.254	170.061	162.857	613.313	166.459	1.87905	5.77924e-20	3.03938e-18	SPRR1A
ENSG00000189120	2185.78	2191.1	987.507	949.826	2188.44	968.666	1.17542	6.42724e-20	3.3631e-18	SP6
ENSG00000259065	59.7524	48.1948	325.335	309.954	53.9736	317.645	-2.55098	7.72274e-20	4.03081e-18	AC005520.2
ENSG00000188707	1356.96	1412.93	555.37	561.07	1384.94	558.22	1.31083	8.38733e-20	4.3595e-18	ZBED6CL
ENSG00000070540	247.683	265.659	775.546	782.766	256.671	779.156	-1.60319	8.95144e-20	4.63707e-18	WIPI1
ENSG00000181788	1586.33	1817.3	3695.35	3795.1	1701.81	3745.22	-1.13869	9.25474e-20	4.77033e-18	SIAH2
ENSG00000165959	332.493	377.33	1284.91	963.485	354.911	1124.2	-1.66634	9.35373e-20	4.8094e-18	CLMN
ENSG00000040199	3590.92	3776.83	1726.9	1389.02	3683.88	1557.96	1.24019	1.05487e-19	5.41041e-18	PHLPP2
ENSG00000272620	1435.02	1340.05	3218.02	2933.53	1387.54	3075.78	-1.14828	1.0722e-19	5.48569e-18	AFAP1-AS1
ENSG00000189212	321.892	320.907	880.705	950.877	321.399	915.791	-1.51003	1.26791e-19	6.47101e-18	DPY19L2P1
ENSG00000139514	24174.6	24046.9	11820.5	8971.86	24110.7	10396.2	1.21337	1.33851e-19	6.81454e-18	SLC7A1
ENSG00000088836	2552	2709.49	1199.47	1199.89	2630.75	1199.68	1.13259	1.39136e-19	7.06626e-18	SLC4A11
ENSG00000124160	3682.48	3779.18	1749.09	1819.8	3730.83	1784.44	1.06421	1.55273e-19	7.86652e-18	NCOA5
ENSG00000171219	11860.8	12011.1	6251.2	5581.28	11936	5916.24	1.01229	1.6329e-19	8.25253e-18	CDC42BPG
ENSG00000163755	1969.9	2192.28	4620.41	4301.53	2081.09	4460.97	-1.10075	1.65042e-19	8.30953e-18	HPS3
ENSG00000160867	1561.27	1496.39	3195.02	3322.29	1528.83	3258.65	-1.09141	1.6522e-19	8.30953e-18	FGFR4
ENSG00000267100	1841.72	1845.51	3736.42	4070.38	1843.61	3903.4	-1.08194	1.72099e-19	8.63452e-18	ILF3-DT
ENSG00000137486	939.654	946.264	354.089	313.106	942.959	333.598	1.49688	1.75001e-19	8.7589e-18	ARRB1
ENSG00000074590	3274.81	3425.36	1597.1	1348.04	3350.09	1472.57	1.18461	1.76696e-19	8.82245e-18	NUAK1
ENSG00000173926	878.938	918.052	280.15	332.019	898.495	306.084	1.55632	1.86417e-19	9.28543e-18	MARCH3
ENSG00000036054	5529.02	5348.45	2718.52	2684.52	5438.73	2701.52	1.00952	2.10091e-19	1.04396e-17	TBC1D23
ENSG00000064195	2761.14	2689.5	1275.87	1257.68	2725.32	1266.78	1.10524	2.51587e-19	1.24419e-17	DLX3
ENSG00000272841	1377.2	1447.02	505.255	594.692	1412.11	549.973	1.36229	2.71277e-19	1.33836e-17	AL139393.2
ENSG00000217236	922.306	863.98	267.826	328.867	893.143	298.346	1.58586	2.81932e-19	1.38763e-17	SP9
ENSG00000156140	8.67373	5.87741	198.816	155.502	7.27557	177.159	-4.58771	2.98155e-19	1.464e-17	ADAMTS3
ENSG00000137648	4147.01	4044.84	1950.37	2030.99	4095.92	1990.68	1.04126	3.29864e-19	1.61206e-17	TMPRSS4
ENSG00000107104	5529.98	5857.43	2882.83	2617.27	5693.71	2750.05	1.04936	3.39992e-19	1.65764e-17	KANK1
ENSG00000188373	385.499	329.135	66.5458	77.7512	357.317	72.1485	2.31421	3.66595e-19	1.78315e-17	C10orf99
ENSG00000135519	225.517	246.851	747.613	708.167	236.184	727.89	-1.62591	4.17763e-19	2.02727e-17	KCNH3
ENSG00000271601	81.9185	95.2141	432.958	374.046	88.5663	403.502	-2.19282	4.18938e-19	2.02823e-17	LIX1L
ENSG00000115129	1033.14	990.932	313.012	390.858	1012.03	351.935	1.52762	4.64962e-19	2.2458e-17	TP53I3
ENSG00000101412	5132.92	5105.12	2246.95	2587.86	5119.02	2417.4	1.0831	4.68557e-19	2.2579e-17	E2F1
ENSG00000169020	276.596	223.342	742.684	915.153	249.969	828.918	-1.7249	4.81172e-19	2.31331e-17	ATP5ME
ENSG00000229117	36598.3	34063.1	69490.2	90435.2	35330.7	79962.7	-1.17835	5.18901e-19	2.48892e-17	RPL41
ENSG00000072609	2633.92	2702.44	1260.26	1227.21	2668.18	1243.74	1.10084	5.23427e-19	2.50483e-17	CHFR
ENSG00000178222	1001.33	999.16	2149.18	2328.33	1000.25	2238.76	-1.16195	5.44942e-19	2.60179e-17	RNF212
ENSG00000088970	611.016	594.794	1415.54	1500.39	602.905	1457.96	-1.27327	5.77837e-19	2.7525e-17	KIZ
ENSG00000013288	1559.34	1511.67	3236.92	3193.05	1535.51	3214.99	-1.06593	6.09759e-19	2.89789e-17	MAN2B2
ENSG00000162599	1641.26	1756.17	730.361	727.079	1698.72	728.72	1.22061	6.2407e-19	2.95912e-17	NFIA
ENSG00000181982	763.288	771.117	245.644	272.129	767.202	258.887	1.56924	6.41374e-19	3.03423e-17	CCDC149
ENSG00000116852	39.5137	49.3703	461.713	243.761	44.442	352.737	-2.99772	6.85638e-19	3.23624e-17	KIF21B
ENSG00000134775	884.72	901.595	336.015	291.042	893.158	313.528	1.50764	7.35512e-19	3.46376e-17	FHOD3
ENSG00000096070	2928.83	2836.44	1389.25	1218.8	2882.63	1304.02	1.14351	7.37547e-19	3.46547e-17	BRPF3
ENSG00000189431	1037.96	1007.39	378.736	398.212	1022.67	388.474	1.39749	8.402e-19	3.93887e-17	RASSF10
ENSG00000132669	4915.11	4808.9	2461.37	2388.22	4862.01	2424.8	1.00358	8.75648e-19	4.09578e-17	RIN2
ENSG00000074211	2245.53	2255.75	4883.31	4416.06	2250.64	4649.69	-1.04709	1.07886e-18	5.00114e-17	PPP2R2C
ENSG00000205221	267.922	259.782	46.007	36.7742	263.852	41.3906	2.66432	1.28577e-18	5.93371e-17	VIT
ENSG00000106976	1036.99	1016.79	2279.81	2204.35	1026.89	2242.08	-1.12654	1.43994e-18	6.63046e-17	DNM1
ENSG00000053108	3431.91	3498.24	1720.33	1524.55	3465.07	1622.44	1.09385	1.45134e-18	6.66813e-17	FSTL4
ENSG00000206195	774.853	767.59	261.254	174.415	771.222	217.834	1.81714	1.526e-18	6.99565e-17	DUXAP8
ENSG00000100307	1294.31	1215.45	2642.94	2742.31	1254.88	2692.62	-1.10081	1.55331e-18	7.10509e-17	CBX7
ENSG00000178397	1122.77	1119.06	2370.18	2461.77	1120.91	2415.98	-1.10773	1.65334e-18	7.52941e-17	FAM220A
ENSG00000125538	420.194	357.347	1072.13	1033.88	388.77	1053	-1.43546	1.69934e-18	7.72192e-17	IL1B
ENSG00000139168	1663.43	1617.46	3308.39	3827.67	1640.45	3568.03	-1.12044	1.7126e-18	7.76518e-17	ZCRB1
ENSG00000147324	7010.3	7202.18	3678.09	3145.77	7106.24	3411.93	1.05792	1.80366e-18	8.16018e-17	MFHAS1
ENSG00000184613	341.167	331.486	956.288	884.683	336.326	920.485	-1.45265	1.88339e-18	8.50235e-17	NELL2
ENSG00000066382	9.63748	15.2813	165.954	194.378	12.4594	180.166	-3.87365	1.96492e-18	8.85109e-17	MPPED2
ENSG00000168743	7656.98	7427.88	3963.17	3541.88	7542.43	3752.53	1.00683	2.10678e-18	9.44904e-17	NPNT
ENSG00000227063	510.786	412.595	1219.18	1242.97	461.69	1231.08	-1.41217	2.11418e-18	9.46175e-17	RPL41P1
ENSG00000238266	157.091	159.866	541.403	543.208	158.478	542.306	-1.77517	2.19095e-18	9.76315e-17	LINC00707
ENSG00000143382	380.68	352.645	1187.97	936.167	366.663	1062.07	-1.53468	2.40371e-18	1.06654e-16	ADAMTSL4
ENSG00000172809	6915.85	5333.17	13245.1	16649.3	6124.51	14947.2	-1.28678	2.76929e-18	1.22612e-16	RPL38
ENSG00000180914	2136.63	2169.94	989.971	995.006	2153.28	992.488	1.1174	2.8002e-18	1.23716e-16	OXTR
ENSG00000265992	1100.6	1049.71	375.45	437.088	1075.15	406.269	1.40667	2.89664e-18	1.27705e-16	ESRG
ENSG00000144488	237.082	269.186	38.613	40.977	253.134	39.795	2.67041	3.74098e-18	1.64579e-16	ESPNL
ENSG00000135390	2970.27	2847.02	5667.07	6845.26	2908.64	6256.17	-1.10447	3.85622e-18	1.6872e-16	ATP5MC2
ENSG00000179010	8318.11	8243.66	15550.4	18827.4	8280.88	17188.9	-1.05347	3.85653e-18	1.6872e-16	MRFAP1
ENSG00000149150	56.8611	34.089	325.335	271.079	45.4751	298.207	-2.69991	3.85953e-18	1.6872e-16	SLC43A1
ENSG00000176771	812.439	715.869	268.648	206.986	764.154	237.817	1.68011	4.00859e-18	1.745e-16	NCKAP5
ENSG00000100302	248.647	246.851	752.542	706.065	247.749	729.304	-1.55803	4.04457e-18	1.75697e-16	RASD2
ENSG00000130226	159.982	153.988	5.75087	1.05069	156.985	3.40078	5.43264	4.39299e-18	1.90036e-16	DPP6
ENSG00000254615	254.429	284.467	739.398	947.724	269.448	843.561	-1.64665	4.71215e-18	2.02995e-16	AC027031.2
ENSG00000117122	998.443	985.055	2085.1	2358.8	991.749	2221.95	-1.16312	4.77093e-18	2.051e-16	MFAP2
ENSG00000060642	728.593	645.34	1569.99	1701.07	686.967	1635.53	-1.24974	5.06435e-18	2.17264e-16	PIGV
ENSG00000139636	233.227	253.904	717.216	720.775	243.566	718.995	-1.56318	5.15316e-18	2.20617e-16	LMBR1L
ENSG00000169884	103.121	104.618	433.78	400.314	103.869	417.047	-2.00652	5.33784e-18	2.28052e-16	WNT10B
ENSG00000118495	700.645	762.888	1714.58	1648.54	731.766	1681.56	-1.20147	5.71511e-18	2.43168e-16	PLAGL1
ENSG00000177294	368.152	369.102	91.1924	76.7005	368.627	83.9465	2.12953	6.10697e-18	2.59308e-16	FBXO39
ENSG00000146729	2322.63	2276.91	4441.32	4890.97	2299.77	4666.14	-1.02039	6.25475e-18	2.6504e-16	NIPSNAP2
ENSG00000127920	63.6073	55.2477	279.328	387.705	59.4275	333.517	-2.48226	6.50689e-18	2.75162e-16	GNG11
ENSG00000175305	487.656	493.703	135.556	143.945	490.68	139.751	1.81334	6.78825e-18	2.86475e-16	CCNE2
ENSG00000071073	1010.97	1131.99	400.918	425.53	1071.48	413.224	1.37484	6.83885e-18	2.88024e-16	MGAT4A
ENSG00000176046	751.723	706.465	248.931	256.369	729.094	252.65	1.53002	8.40434e-18	3.53238e-16	NUPR1
ENSG00000156928	1111.2	1003.86	2236.27	2595.21	1057.53	2415.74	-1.19042	8.50594e-18	3.56784e-16	MALSU1
ENSG00000064042	855.808	846.348	326.978	278.433	851.078	302.706	1.4886	8.52929e-18	3.57041e-16	LIMCH1
ENSG00000198246	1030.25	1028.55	404.204	410.821	1029.4	407.512	1.33716	9.6689e-18	4.0393e-16	SLC29A3
ENSG00000140479	3761.51	3962.55	1905.18	1527.71	3862.03	1716.44	1.16865	9.71609e-18	4.05085e-16	PCSK6
ENSG00000129682	246.719	273.888	2.46466	0	260.303	1.23233	7.5635	1.08123e-17	4.49883e-16	FGF13
ENSG00000186684	1888.95	2020.66	819.088	915.153	1954.8	867.121	1.17355	1.16551e-17	4.8398e-16	CYP27C1
ENSG00000271503	261.176	283.291	778.011	761.752	272.233	769.881	-1.50137	1.25574e-17	5.20403e-16	CCL5
ENSG00000150551	1080.36	1053.23	340.123	437.088	1066.8	388.605	1.46064	1.46743e-17	6.06918e-16	LYPD1
ENSG00000182253	2224.33	2233.42	1064.73	1037.03	2228.87	1050.88	1.08443	1.55561e-17	6.42106e-16	SYNM
ENSG00000196368	268.886	307.977	782.94	852.111	288.431	817.526	-1.50462	1.66899e-17	6.8754e-16	NUDT11
ENSG00000186603	5246.64	5510.66	2251.88	2755.97	5378.65	2503.92	1.10378	1.91252e-17	7.84739e-16	HPDL
ENSG00000011677	418.266	418.472	103.516	115.576	418.369	109.546	1.93621	1.95084e-17	7.98882e-16	GABRA3
ENSG00000072571	2723.55	2563.73	5048.44	5628.56	2643.64	5338.5	-1.01341	1.98732e-17	8.12212e-16	HMMR
ENSG00000196159	51.0786	50.5458	406.669	244.811	50.8122	325.74	-2.68343	2.00375e-17	8.17317e-16	FAT4
ENSG00000231346	531.989	531.318	143.772	171.263	531.653	157.517	1.75905	2.1699e-17	8.81619e-16	LINC01160
ENSG00000113448	204.314	209.236	836.341	593.641	206.775	714.991	-1.79224	2.18537e-17	8.86166e-16	PDE4D
ENSG00000161513	1692.34	1693.87	3315.79	3560.8	1693.11	3438.29	-1.02177	2.19803e-17	8.87824e-16	FDXR
ENSG00000107736	1471.64	1430.56	649.848	544.259	1451.1	597.053	1.27921	2.40028e-17	9.67629e-16	CDH23
ENSG00000137273	1487.06	1659.78	591.518	701.862	1573.42	646.69	1.28417	2.42913e-17	9.77358e-16	FOXF2
ENSG00000162614	750.759	741.73	233.321	279.484	746.245	256.403	1.54472	2.49505e-17	9.99998e-16	NEXN
ENSG00000146376	2714.88	2917.55	1285.73	1393.22	2816.21	1339.47	1.07246	2.50474e-17	1.00194e-15	ARHGAP18
ENSG00000110422	13621.6	13910.7	7067.82	5363.78	13766.1	6215.8	1.14669	2.60113e-17	1.0385e-15	HIPK3
ENSG00000179859	2060.49	2127.62	1007.22	919.356	2094.06	963.29	1.11921	2.71206e-17	1.07863e-15	RNF227
ENSG00000139438	427.904	439.631	90.3708	125.032	433.767	107.702	2.01785	2.742e-17	1.08845e-15	FAM222A
ENSG00000116106	2541.4	2670.7	1275.05	1070.66	2606.05	1172.85	1.15033	2.82183e-17	1.11649e-15	EPHA4
ENSG00000165905	603.306	627.708	1431.15	1404.78	615.507	1417.96	-1.20457	2.82341e-17	1.11649e-15	LARGE2
ENSG00000139318	1083.25	1113.18	395.167	465.457	1098.22	430.312	1.35397	3.20485e-17	1.26491e-15	DUSP6
ENSG00000177614	1367.56	1361.21	590.697	593.641	1364.38	592.169	1.20426	3.26962e-17	1.28802e-15	PGBD5
ENSG00000110881	290.088	300.924	782.118	830.047	295.506	806.083	-1.44789	3.89018e-17	1.52379e-15	ASIC1
ENSG00000101187	3123.51	3272.54	1444.29	1625.42	3198.03	1534.86	1.05975	4.15967e-17	1.62321e-15	SLCO4A1
ENSG00000178950	2108.68	1995.97	4338.62	3950.6	2052.32	4144.61	-1.01396	4.26819e-17	1.65931e-15	GAK
ENSG00000186854	52.0424	84.6348	395.167	319.41	68.3386	357.289	-2.39961	4.27981e-17	1.66071e-15	TRABD2A
ENSG00000182568	41.4411	75.2309	366.413	303.65	58.336	335.031	-2.53801	4.34412e-17	1.68251e-15	SATB1
ENSG00000184557	1308.77	1419.98	2833.54	2801.15	1364.38	2817.34	-1.04673	4.41888e-17	1.70828e-15	SOCS3
ENSG00000163956	3678.62	3660.45	6875.58	8302.57	3669.54	7589.07	-1.04803	4.75567e-17	1.83505e-15	LRPAP1
ENSG00000131015	513.677	604.198	1296.41	1520.35	558.938	1408.38	-1.3342	4.92529e-17	1.89697e-15	ULBP2
ENSG00000169136	2121.21	2367.42	1023.65	1055.95	2244.32	1039.8	1.1098	5.09429e-17	1.95842e-15	ATF5
ENSG00000070669	274.668	265.659	954.645	712.369	270.164	833.507	-1.6266	5.1119e-17	1.96155e-15	ASNS
ENSG00000149557	112.758	156.339	474.858	534.802	134.549	504.83	-1.91334	6.27891e-17	2.4049e-15	FEZ1
ENSG00000276180	1595	1450.55	521.686	675.595	1522.77	598.641	1.35007	7.08841e-17	2.69998e-15	HIST1H4I
ENSG00000091986	1306.84	1309.49	584.124	532.701	1308.16	558.413	1.22687	7.58152e-17	2.88251e-15	CCDC80
ENSG00000256073	291.052	350.294	845.378	915.153	320.673	880.265	-1.45906	8.67598e-17	3.29258e-15	URB1-AS1
ENSG00000166106	1550.67	1452.9	685.997	628.314	1501.78	657.155	1.19164	9.21895e-17	3.48588e-15	ADAMTS15
ENSG00000072041	27.9487	62.3006	983.399	919.356	45.1246	951.377	-4.40694	9.7687e-17	3.68702e-15	SLC6A15
ENSG00000100099	1474.53	1465.83	3206.52	2866.29	1470.18	3036.4	-1.04674	1.01674e-16	3.82358e-15	HPS4
ENSG00000172992	1435.98	1229.56	2801.5	2867.34	1332.77	2834.42	-1.0875	1.25486e-16	4.68015e-15	DCAKD
ENSG00000226328	646.675	612.427	1390.89	1483.58	629.551	1437.23	-1.18987	1.25579e-16	4.68015e-15	NUP50-DT
ENSG00000157869	430.795	446.684	1022.01	1198.84	438.739	1110.43	-1.33914	1.25581e-16	4.68015e-15	RAB28
ENSG00000169750	1371.41	1202.52	2624.04	3085.88	1286.97	2854.96	-1.14816	1.30375e-16	4.8414e-15	RAC3
ENSG00000168297	598.487	624.181	1404.03	1372.2	611.334	1388.12	-1.18375	1.35516e-16	5.01435e-15	PXK
ENSG00000169860	81.9185	96.3896	382.844	351.982	89.1541	367.413	-2.04785	1.61456e-16	5.94232e-15	P2RY1
ENSG00000184371	1028.32	996.81	419.814	407.669	1012.56	413.741	1.29095	1.63372e-16	6.00217e-15	CSF1
ENSG00000172717	151.308	137.532	10.6802	8.40554	144.42	9.54286	3.90722	1.70736e-16	6.26162e-15	FAM71D
ENSG00000117305	889.539	819.312	1791.81	1961.64	854.425	1876.72	-1.13396	1.90562e-16	6.95183e-15	HMGCL
ENSG00000074935	711.246	784.047	1702.26	1619.12	747.646	1660.69	-1.15264	1.93659e-16	7.02768e-15	TUBE1
ENSG00000174669	969.53	950.966	345.874	403.466	960.248	374.67	1.36037	1.97957e-16	7.15857e-15	SLC29A2
ENSG00000198618	635.11	580.689	1351.45	1454.16	607.899	1402.81	-1.20494	2.09779e-16	7.57286e-15	PPIAP22
ENSG00000103351	834.605	816.961	1731.01	1830.31	825.783	1780.66	-1.10805	2.2271e-16	8.02571e-15	CLUAP1
ENSG00000125775	332.493	412.595	81.3337	96.6637	372.544	88.9987	2.06856	2.87406e-16	1.02856e-14	SDCBP2
ENSG00000136286	254.429	186.902	718.037	665.088	220.666	691.563	-1.64354	3.08974e-16	1.10384e-14	MYO1G
ENSG00000108947	1460.08	1283.63	2852.43	2819.01	1371.85	2835.72	-1.04675	3.38346e-16	1.20462e-14	EFNB3
ENSG00000132773	1602.71	1635.1	658.885	771.208	1618.9	715.047	1.18056	3.6057e-16	1.28154e-14	TOE1
ENSG00000138944	756.542	694.71	276.863	226.95	725.626	251.906	1.5233	3.70378e-16	1.31414e-14	SHISAL1
ENSG00000085185	751.723	704.114	1635.71	1562.38	727.919	1599.05	-1.13493	3.78185e-16	1.33955e-14	BCORL1
ENSG00000108469	1115.06	1196.64	2367.72	2367.21	1155.85	2367.46	-1.03497	4.60073e-16	1.62405e-14	RECQL5
ENSG00000145214	734.376	802.855	1850.14	1610.71	768.615	1730.42	-1.17232	5.34355e-16	1.87667e-14	DGKQ
ENSG00000237187	300.689	339.715	817.445	859.466	320.202	838.456	-1.39028	5.52231e-16	1.93617e-14	NR2F1-AS1
ENSG00000163623	208.169	206.885	576.73	655.632	207.527	616.181	-1.56888	5.72549e-16	2.00064e-14	NKX6-1
ENSG00000203875	3224.7	3102.1	5800.16	6867.32	3163.4	6333.74	-1.00116	6.65809e-16	2.3226e-14	SNHG5
ENSG00000185621	478.983	477.246	1279.16	1069.6	478.114	1174.38	-1.2975	6.78796e-16	2.36392e-14	LMLN
ENSG00000127419	389.354	323.258	903.708	954.029	356.306	928.868	-1.37935	7.0191e-16	2.44032e-14	TMEM175
ENSG00000165887	642.82	614.778	192.243	233.254	628.799	212.749	1.56763	7.15204e-16	2.48237e-14	ANKRD2
ENSG00000117543	1260.58	1226.03	2431.8	2624.63	1243.31	2528.21	-1.02339	7.18713e-16	2.49038e-14	DPH5
ENSG00000106460	850.025	861.629	1933.94	1738.9	855.827	1836.42	-1.10218	9.41549e-16	3.24084e-14	TMEM106B
ENSG00000163209	139.743	135.181	10.6802	3.15208	137.462	6.91613	4.25105	9.88163e-16	3.39002e-14	SPRR3
ENSG00000176092	535.844	540.722	1365.42	1172.57	538.283	1269	-1.23827	1.05468e-15	3.61222e-14	CRYBG2
ENSG00000127418	579.212	550.126	1358.85	1231.41	564.669	1295.13	-1.19762	1.09391e-15	3.73426e-14	FGFRL1
ENSG00000108479	949.291	866.331	1857.53	2295.76	907.811	2076.65	-1.19228	1.11316e-15	3.79373e-14	GALK1
ENSG00000179178	645.711	575.987	195.53	220.645	610.849	208.087	1.55693	1.20968e-15	4.10244e-14	TMEM125
ENSG00000198691	196.605	203.359	32.8621	24.1659	199.982	28.514	2.79779	1.21353e-15	4.10874e-14	ABCA4
ENSG00000122884	1150.71	1133.17	2239.55	2418.69	1141.94	2329.12	-1.02782	1.27258e-15	4.29463e-14	P4HA1
ENSG00000265763	2150.12	2315.7	1072.13	1108.48	2232.91	1090.3	1.03418	1.30444e-15	4.39501e-14	ZNF488
ENSG00000153093	189.858	192.779	557.834	572.627	191.319	565.231	-1.56293	1.34624e-15	4.52848e-14	ACOXL
ENSG00000148690	470.309	444.333	1031.05	1184.13	457.321	1107.59	-1.27452	1.41806e-15	4.76235e-14	FRA10AC1
ENSG00000198203	159.018	184.551	18.0742	22.0645	171.785	20.0694	3.10514	1.4483e-15	4.85601e-14	SULT1C2
ENSG00000101665	962.784	935.684	404.204	377.199	949.234	390.701	1.27977	1.48356e-15	4.96621e-14	SMAD7
ENSG00000198721	600.415	575.987	1260.26	1468.87	588.201	1364.57	-1.21272	1.54912e-15	5.15378e-14	ECI2
ENSG00000187231	173.475	197.481	565.228	551.613	185.478	558.421	-1.59283	1.54954e-15	5.15378e-14	SESTD1
ENSG00000146587	875.083	916.877	2056.35	1799.84	895.98	1928.09	-1.10669	1.69088e-15	5.59691e-14	RBAK
ENSG00000165125	290.088	344.416	64.9027	79.8526	317.252	72.3776	2.13663	1.95872e-15	6.45256e-14	TRPV6
ENSG00000164631	1027.35	1009.74	2403.04	2007.87	1018.55	2205.46	-1.11516	2.03183e-15	6.68279e-14	ZNF12
ENSG00000168884	1373.34	1283.63	2563.25	2834.77	1328.48	2699.01	-1.02178	2.12632e-15	6.98248e-14	TNIP2
ENSG00000106524	847.134	860.453	1754.02	1804.04	853.794	1779.03	-1.05913	2.17868e-15	7.1431e-14	ANKMY2
ENSG00000198948	1690.41	1703.27	790.334	828.996	1696.84	809.665	1.06796	2.63774e-15	8.60734e-14	MFAP3L
ENSG00000256393	91.556	89.3367	330.264	380.351	90.4464	355.307	-1.97204	2.67373e-15	8.71106e-14	RPL41P5
ENSG00000168824	44.3324	61.1251	265.362	270.028	52.7288	267.695	-2.35289	2.71349e-15	8.8129e-14	NSG1
ENSG00000163328	171.547	176.322	589.875	493.825	173.935	541.85	-1.64133	2.82658e-15	9.16583e-14	GPR155
ENSG00000073605	441.396	441.982	997.365	1093.77	441.689	1045.57	-1.24255	3.00827e-15	9.72454e-14	GSDMB
ENSG00000136247	934.835	945.088	1929.01	1913.31	939.962	1921.16	-1.03145	3.10828e-15	1.00322e-13	ZDHHC4
ENSG00000139269	27.9487	28.2116	233.321	173.364	28.0801	203.343	-2.85918	3.12043e-15	1.00557e-13	INHBE
ENSG00000072954	1883.16	1925.44	919.318	942.471	1904.3	930.894	1.03272	3.30938e-15	1.06316e-13	TMEM38A
ENSG00000104967	71.3173	65.827	326.978	280.535	68.5722	303.756	-2.14651	3.34443e-15	1.07275e-13	NOVA2
ENSG00000180354	283.342	246.851	691.748	748.093	265.097	719.92	-1.43843	3.37134e-15	1.07971e-13	MTURN
ENSG00000160299	6553.48	6960.03	3545.82	2633.03	6756.76	3089.43	1.12813	3.52889e-15	1.12843e-13	PCNT
ENSG00000158125	1545.85	1510.5	737.755	611.503	1528.17	674.629	1.17769	3.53487e-15	1.1286e-13	XDH
ENSG00000106392	738.231	804.03	1625.03	1654.84	771.131	1639.94	-1.08937	3.54841e-15	1.13118e-13	C1GALT1
ENSG00000157778	1890.87	1750.29	3426.7	4170.2	1820.58	3798.45	-1.06015	3.71902e-15	1.18374e-13	PSMG3
ENSG00000173193	7853.58	8149.62	4406.81	3567.1	8001.6	3986.96	1.0044	3.83568e-15	1.219e-13	PARP14
ENSG00000244300	1785.82	1802.02	879.062	863.669	1793.92	871.365	1.04153	3.8559e-15	1.22355e-13	GATA2-AS1
ENSG00000183734	903.995	786.398	307.261	346.728	845.197	326.995	1.37289	4.26882e-15	1.35251e-13	ASCL2
ENSG00000175711	87.701	101.092	331.086	415.023	94.3963	373.055	-1.98396	4.39824e-15	1.39139e-13	B3GNTL1
ENSG00000106346	905.923	961.545	2110.57	1849.22	933.734	1979.89	-1.08547	4.59966e-15	1.45068e-13	USP42
ENSG00000261780	0	1.17548	1123.06	1192.54	0.587741	1157.8	-11.0898	4.97763e-15	1.56275e-13	LINC02582
ENSG00000184949	83.846	62.3006	309.725	326.765	73.0733	318.245	-2.11477	5.00429e-15	1.56874e-13	FAM227A
ENSG00000131459	248.647	282.116	695.855	718.674	265.381	707.264	-1.41604	5.62361e-15	1.76022e-13	GFPT2
ENSG00000205309	241.901	268.01	669.566	698.71	254.955	684.138	-1.42545	5.79424e-15	1.8109e-13	NT5M
ENSG00000100036	599.451	537.196	1251.23	1300.76	568.323	1275.99	-1.16529	6.20407e-15	1.93315e-13	SLC35E4
ENSG00000232383	285.269	264.484	684.354	788.019	274.876	736.186	-1.41899	6.7972e-15	2.11162e-13	AC010677.1
ENSG00000206538	930.98	1003.86	424.743	358.286	967.421	391.514	1.30208	7.06372e-15	2.19113e-13	VGLL3
ENSG00000101230	343.094	373.804	99.4079	95.613	358.449	97.5105	1.87634	7.17801e-15	2.22325e-13	ISM1
ENSG00000141376	1097.71	1143.74	2344.71	2165.48	1120.73	2255.09	-1.00946	7.54954e-15	2.33136e-13	BCAS3
ENSG00000187266	432.723	376.155	952.18	1005.51	404.439	978.846	-1.27286	7.91822e-15	2.44157e-13	EPOR
ENSG00000196335	178.293	166.919	508.541	524.295	172.606	516.418	-1.57946	8.09935e-15	2.49316e-13	STK31
ENSG00000132406	247.683	233.921	630.131	675.595	240.802	652.863	-1.43734	8.28194e-15	2.54237e-13	TMEM128
ENSG00000100290	532.952	518.388	1123.06	1368	525.67	1245.53	-1.2431	8.47688e-15	2.59837e-13	BIK
ENSG00000181634	411.52	483.123	138.842	85.1061	447.322	111.974	1.98702	8.53659e-15	2.6128e-13	TNFSF15
ENSG00000100478	985.914	879.261	356.554	402.415	932.588	379.485	1.29979	8.82317e-15	2.69256e-13	AP4S1
ENSG00000136274	279.487	268.01	811.694	671.392	273.748	741.543	-1.43841	8.96047e-15	2.73044e-13	NACAD
ENSG00000153982	57.8249	64.6516	285.9	267.927	61.2382	276.913	-2.18064	9.36655e-15	2.84999e-13	GDPD1
ENSG00000143512	1296.24	1164.9	527.437	564.222	1230.57	545.829	1.17432	9.41922e-15	2.86181e-13	HHIPL2
ENSG00000150347	5785.38	5686.99	3025.78	2206.45	5736.18	2616.12	1.13174	1.13153e-14	3.42783e-13	ARID5B
ENSG00000140691	1572.84	1559.87	741.862	763.853	1566.35	752.858	1.05735	1.1502e-14	3.47931e-13	ARMC5
ENSG00000196295	1142.04	1153.15	2943.62	2221.16	1147.59	2582.39	-1.17098	1.39615e-14	4.19879e-13	GARS-DT
ENSG00000166352	349.84	338.539	794.442	978.195	344.19	886.318	-1.36279	1.3984e-14	4.19945e-13	C11orf74
ENSG00000166275	1043.74	1028.55	393.524	473.862	1036.14	433.693	1.2592	1.42206e-14	4.26433e-13	BORCS7
ENSG00000143224	552.227	469.018	1151.82	1206.19	510.623	1179.01	-1.205	1.59101e-14	4.7572e-13	PPOX
ENSG00000254726	211.061	209.236	604.663	564.222	210.148	584.442	-1.4761	1.7778e-14	5.29278e-13	MEX3A
ENSG00000231412	897.249	918.052	1812.35	2513.26	907.651	2162.8	-1.25184	1.8299e-14	5.43229e-13	AC005392.2
ENSG00000198732	146.49	143.409	14.788	15.7604	144.949	15.2742	3.24959	2.15697e-14	6.36127e-13	SMOC1
ENSG00000179912	973.385	866.331	1910.93	1874.44	919.858	1892.68	-1.04	2.15819e-14	6.36127e-13	R3HDM2
ENSG00000086300	467.418	491.352	1048.3	1122.14	479.385	1085.22	-1.17891	2.2556e-14	6.62955e-13	SNX10
ENSG00000175764	2090.37	2077.08	1074.59	871.024	2083.72	972.808	1.09721	2.282e-14	6.69764e-13	TTLL11
ENSG00000091844	75.1723	76.4064	326.157	288.94	75.7894	307.548	-2.02231	2.33993e-14	6.84825e-13	RGS17
ENSG00000240771	307.435	280.94	722.145	775.411	294.188	748.778	-1.34578	2.397e-14	6.99553e-13	ARHGEF25
ENSG00000115414	350.804	396.138	1224.94	853.162	373.471	1039.05	-1.47915	2.74859e-14	7.99908e-13	FN1
ENSG00000145220	664.022	652.393	1345.7	1776.72	658.208	1561.21	-1.24471	2.78187e-14	8.0846e-13	LYAR
ENSG00000140853	4214.47	3967.25	2231.34	1816.65	4090.86	2023.99	1.01437	2.8336e-14	8.2234e-13	NLRC5
ENSG00000136048	1122.77	1147.27	443.639	535.853	1135.02	489.746	1.21498	3.10867e-14	8.99647e-13	DRAM1
ENSG00000121743	62.6436	70.529	319.584	260.572	66.5863	290.078	-2.12805	3.48631e-14	1.00473e-12	GJA3
ENSG00000078114	894.358	942.737	405.847	378.249	918.548	392.048	1.22684	3.57962e-14	1.03018e-12	NEBL
ENSG00000227471	146.49	203.359	22.1819	24.1659	174.924	23.1739	2.91699	3.79603e-14	1.08643e-12	AKR1B15
ENSG00000144452	1170.95	1240.13	520.865	322.563	1205.54	421.714	1.51052	3.82215e-14	1.08941e-12	ABCA12
ENSG00000158246	1024.46	954.492	423.921	441.291	989.478	432.606	1.1947	3.82223e-14	1.08941e-12	TENT5B
ENSG00000197467	43.3686	37.6155	203.745	240.609	40.492	222.177	-2.45012	4.41632e-14	1.24844e-12	COL13A1
ENSG00000273654	446.215	373.804	1050.77	936.167	410.009	993.467	-1.2753	4.51302e-14	1.27404e-12	AC020904.2
ENSG00000172379	164.801	134.005	488.002	452.848	149.403	470.425	-1.6513	4.5925e-14	1.29295e-12	ARNT2
ENSG00000113790	707.391	658.27	1589.7	1376.41	682.831	1483.06	-1.11904	4.86598e-14	1.36438e-12	EHHADH
ENSG00000100211	809.548	776.994	1561.77	1939.58	793.271	1750.68	-1.14072	4.90296e-14	1.3729e-12	CBY1
ENSG00000125848	0.963748	1.17548	244.001	288.94	1.06962	266.471	-7.97314	5.04997e-14	1.41215e-12	FLRT3
ENSG00000112186	1474.53	1522.25	709	741.789	1498.39	725.394	1.04694	5.08799e-14	1.42086e-12	CAP2
ENSG00000267493	628.363	594.794	226.749	235.355	611.579	231.052	1.4055	5.26875e-14	1.46936e-12	CIRBP-AS1
ENSG00000204237	1318.41	1196.64	2369.36	2776.98	1257.52	2573.17	-1.03175	5.42686e-14	1.51142e-12	OXLD1
ENSG00000167550	255.393	216.289	630.131	641.973	235.841	636.052	-1.42834	5.56506e-14	1.54783e-12	RHEBL1
ENSG00000182379	454.889	402.015	966.968	1020.22	428.452	993.595	-1.21149	5.94953e-14	1.64593e-12	NXPH4
ENSG00000115363	1017.72	1017.97	415.706	474.913	1017.84	445.309	1.19458	6.50429e-14	1.797e-12	EVA1A
ENSG00000110104	2484.54	2651.89	1072.95	1356.44	2568.22	1214.7	1.08154	6.70556e-14	1.84769e-12	CCDC86
ENSG00000130363	617.762	644.165	1605.31	1274.49	630.963	1439.9	-1.19187	7.09831e-14	1.95072e-12	RSPH3
ENSG00000266970	61.6798	57.5987	251.395	276.332	59.6393	263.864	-2.14266	7.26415e-14	1.99101e-12	AC061992.1
ENSG00000136231	1250.94	1195.47	2822.03	2281.05	1223.21	2551.54	-1.06115	8.07278e-14	2.20681e-12	IGF2BP3
ENSG00000184489	668.841	585.39	1345.7	1354.34	627.116	1350.02	-1.10467	8.17323e-14	2.23132e-12	PTP4A3
ENSG00000115257	464.526	449.034	999.83	1044.39	456.78	1022.11	-1.16119	8.21608e-14	2.24007e-12	PCSK4
ENSG00000163993	69.3898	90.5122	292.473	351.982	79.951	322.227	-2.01559	8.61441e-14	2.34251e-12	S100P
ENSG00000237548	433.686	391.436	134.735	122.931	412.561	128.833	1.67777	8.74318e-14	2.37441e-12	TTLL11-IT1
ENSG00000105810	19776.1	20739	11482	8741.76	20257.6	10111.9	1.00213	8.98713e-14	2.43746e-12	CDK6
ENSG00000101955	748.832	804.03	1523.16	1794.58	776.431	1658.87	-1.0951	9.36186e-14	2.53578e-12	SRPX
ENSG00000184307	672.696	642.989	262.897	254.268	657.843	258.582	1.34684	9.45543e-14	2.55778e-12	ZDHHC23
ENSG00000121742	558.01	466.667	183.206	160.756	512.338	171.981	1.57349	1.04999e-13	2.81459e-12	GJB6
ENSG00000109501	610.052	628.883	1266.83	1352.24	619.468	1309.54	-1.07988	1.07015e-13	2.86494e-12	WFS1
ENSG00000135999	1600.78	1669.19	797.728	827.946	1634.99	812.837	1.00843	1.23124e-13	3.27925e-12	EPC2
ENSG00000125895	61.6798	58.7741	252.217	271.079	60.227	261.648	-2.11712	1.24553e-13	3.31303e-12	TMEM74B
ENSG00000073331	760.397	795.802	1744.16	1509.84	778.099	1627	-1.06538	1.57155e-13	4.14828e-12	ALPK1
ENSG00000198089	615.835	610.076	1284.91	1274.49	612.955	1279.7	-1.0619	1.7504e-13	4.59114e-12	SFI1
ENSG00000254968	103.121	111.671	5.75087	2.10138	107.396	3.92613	4.71331	1.86433e-13	4.87762e-12	AP003063.1
ENSG00000091490	1001.33	1061.46	2260.09	1931.17	1031.4	2095.63	-1.02392	1.96453e-13	5.1333e-12	SEL1L3
ENSG00000188732	37.5862	43.4929	190.6	245.862	40.5395	218.231	-2.43047	2.32825e-13	6.05315e-12	FAM221A
ENSG00000182272	329.602	351.469	796.085	805.881	340.536	800.983	-1.23485	2.4363e-13	6.31823e-12	B4GALNT4
ENSG00000155324	1834.98	1897.23	856.058	989.752	1866.1	922.905	1.01699	2.48534e-13	6.43733e-12	GRAMD2B
ENSG00000146426	124.323	132.83	417.349	390.858	128.577	404.103	-1.65415	2.50822e-13	6.4885e-12	TIAM2
ENSG00000244879	591.741	586.566	1377.74	1179.93	589.154	1278.84	-1.11895	2.69557e-13	6.95578e-12	GABPB1-AS1
ENSG00000091622	3966.79	3828.55	2094.14	1507.74	3897.67	1800.94	1.1126	2.73124e-13	7.02159e-12	PITPNM3
ENSG00000105518	659.203	731.15	1377.74	1589.7	695.177	1483.72	-1.09401	2.73673e-13	7.02699e-12	TMEM205
ENSG00000244219	98.3023	90.5122	314.655	360.387	94.4072	337.521	-1.83481	2.763e-13	7.07689e-12	TMEM225B
ENSG00000279400	223.589	235.097	54.2225	39.9263	229.343	47.0744	2.27432	2.77936e-13	7.11001e-12	AC008957.3
ENSG00000177706	795.092	792.275	1547.81	1628.57	793.684	1588.19	-1.0004	2.92747e-13	7.47967e-12	FAM20C
ENSG00000074181	2188.67	2447.36	6744.13	4335.16	2318.01	5539.64	-1.25762	2.95886e-13	7.55056e-12	NOTCH3
ENSG00000184792	734.376	724.097	1585.6	1417.38	729.237	1501.49	-1.04245	3.19624e-13	8.13627e-12	OSBP2
ENSG00000177707	150.345	136.356	489.646	403.466	143.35	446.556	-1.63902	3.2438e-13	8.24721e-12	NECTIN3
ENSG00000189056	53.9699	52.8967	345.052	205.936	53.4333	275.494	-2.36927	3.24853e-13	8.24913e-12	RELN
ENSG00000187676	876.047	792.275	367.234	345.678	834.161	356.456	1.22633	3.43933e-13	8.70164e-12	B3GLCT
ENSG00000184838	6.74623	10.5793	100.229	154.452	8.66279	127.341	-3.89442	3.67529e-13	9.27596e-12	PRR16
ENSG00000088387	3137	3240.81	1740.87	1330.18	3188.9	1535.52	1.05285	3.79256e-13	9.56029e-12	DOCK9
ENSG00000134285	782.563	780.521	1494.4	1790.38	781.542	1642.39	-1.07048	4.01561e-13	1.0098e-11	FKBP11
ENSG00000257698	168.656	161.041	437.066	554.766	164.848	495.916	-1.5862	4.3358e-13	1.08636e-11	AC084033.3
ENSG00000263528	1123.73	1231.91	544.69	563.171	1177.82	553.93	1.08821	4.59449e-13	1.14426e-11	IKBKE
ENSG00000105808	134.925	129.303	398.453	413.973	132.114	406.213	-1.61918	4.62302e-13	1.1486e-11	RASA4
ENSG00000169857	1226.85	1140.22	433.78	574.729	1183.53	504.254	1.2344	4.67965e-13	1.15989e-11	AVEN
ENSG00000283959	194.677	193.955	495.396	583.134	194.316	539.265	-1.47114	4.80382e-13	1.18783e-11	AP002851.1
ENSG00000163286	318.037	337.364	89.5493	100.866	327.7	95.2079	1.78584	6.5691e-13	1.61661e-11	ALPG
ENSG00000177359	106.976	90.5122	315.476	385.604	98.7441	350.54	-1.82238	6.63064e-13	1.62982e-11	AC024940.1
ENSG00000181444	534.88	451.385	1047.48	1172.57	493.133	1110.03	-1.16789	6.92576e-13	1.70034e-11	ZNF467
ENSG00000037280	60.7161	95.2141	336.837	293.143	77.9651	314.99	-2.02551	7.57886e-13	1.85628e-11	FLT4
ENSG00000163220	1411.89	1195.47	498.683	634.618	1303.68	566.65	1.20529	8.06465e-13	1.97293e-11	S100A9
ENSG00000180638	771.962	764.064	345.874	272.129	768.013	309.002	1.30982	8.30756e-13	2.02757e-11	SLC47A2
ENSG00000121851	122.396	137.532	371.342	456	129.964	413.671	-1.67096	8.42777e-13	2.05449e-11	POLR3GL
ENSG00000261188	173.475	148.111	457.605	471.761	160.793	464.683	-1.52769	8.68118e-13	2.11378e-11	Z95115.1
ENSG00000233429	264.067	257.431	605.485	731.282	260.749	668.383	-1.35616	9.07779e-13	2.20259e-11	HOTAIRM1
ENSG00000151090	885.684	913.35	418.992	388.756	899.517	403.874	1.15386	9.27893e-13	2.24798e-11	THRB
ENSG00000189050	356.587	404.366	819.91	1009.72	380.476	914.813	-1.26593	9.31896e-13	2.25319e-11	RNFT1
ENSG00000204852	607.161	544.249	1190.43	1231.41	575.705	1210.92	-1.07121	9.9958e-13	2.40282e-11	TCTN1
ENSG00000157823	385.499	339.715	851.95	820.591	362.607	836.271	-1.20404	1.07528e-12	2.57881e-11	AP3S2
ENSG00000130766	1140.11	1137.87	2615.82	2067.76	1138.99	2341.79	-1.04067	1.07894e-12	2.58459e-11	SESN2
ENSG00000175352	350.804	374.979	861.809	798.526	362.892	830.168	-1.19543	1.10391e-12	2.6383e-11	NRIP3
ENSG00000175548	504.04	501.931	1215.08	1012.87	502.986	1113.97	-1.14821	1.10679e-12	2.64214e-11	ALG10B
ENSG00000250510	121.432	99.916	338.48	409.77	110.674	374.125	-1.75147	1.12462e-12	2.67546e-11	GPR162
ENSG00000178163	989.769	1122.59	2363.61	1962.69	1056.18	2163.15	-1.03586	1.16702e-12	2.77315e-11	ZNF518B
ENSG00000158234	878.938	849.874	364.77	403.466	864.406	384.118	1.17199	1.20003e-12	2.84833e-11	FAIM
ENSG00000183287	930.016	1120.24	460.891	451.798	1025.13	456.344	1.16623	1.42577e-12	3.37254e-11	CCBE1
ENSG00000078018	206.242	253.904	616.986	584.185	230.073	600.586	-1.38816	1.55583e-12	3.67598e-11	MAP2
ENSG00000164746	15.42	17.6322	154.452	125.032	16.5261	139.742	-3.08706	1.6531e-12	3.88808e-11	C7orf57
ENSG00000152217	839.424	814.61	384.487	302.599	827.017	343.543	1.26407	1.68852e-12	3.96688e-11	SETBP1
ENSG00000227507	218.771	245.676	42.7208	59.8895	232.223	51.3051	2.18761	1.77912e-12	4.16084e-11	LTB
ENSG00000215375	304.544	266.835	667.101	726.028	285.689	696.565	-1.28307	1.81331e-12	4.23604e-11	MYL5
ENSG00000240250	13.4925	14.1058	122.411	136.59	13.7991	129.501	-3.23106	1.9222e-12	4.46524e-11	RN7SL541P
ENSG00000182108	464.526	399.664	156.095	134.489	432.095	145.292	1.57035	2.03222e-12	4.71025e-11	DEXI
ENSG00000114805	51.0786	52.8967	241.537	216.443	51.9877	228.99	-2.1411	2.07588e-12	4.8007e-11	PLCH1
ENSG00000168140	270.813	280.94	72.2967	77.7512	275.877	75.0239	1.88033	2.37929e-12	5.48402e-11	VASN
ENSG00000087085	808.584	799.328	1496.87	1769.37	803.956	1633.12	-1.02148	2.41906e-12	5.56948e-11	ACHE
ENSG00000244306	1206.61	1113.18	554.548	567.374	1159.9	560.961	1.04884	2.43317e-12	5.59575e-11	DUXAP10
ENSG00000086061	24080.2	23629.6	9990.91	13857.6	23854.9	11924.2	1.00062	2.51915e-12	5.77427e-11	DNAJA1
ENSG00000227496	246.719	223.342	50.9363	60.9402	235.031	55.9382	2.07728	2.98754e-12	6.82522e-11	AC099066.2
ENSG00000260765	171.547	158.69	23.825	31.5208	165.119	27.6729	2.58813	3.01624e-12	6.86808e-11	CES1P2
ENSG00000162241	756.542	712.343	334.372	276.332	734.442	305.352	1.2635	3.12117e-12	7.0992e-11	SLC25A45
ENSG00000173210	1119.87	1100.25	552.084	523.245	1110.06	537.664	1.04525	3.18834e-12	7.23611e-11	ABLIM3
ENSG00000107105	1645.12	1849.03	812.516	930.913	1747.08	871.715	1.00375	3.28243e-12	7.42658e-11	ELAVL2
ENSG00000168907	416.339	364.4	137.199	116.627	390.369	126.913	1.61838	3.33644e-12	7.52335e-11	PLA2G4F
ENSG00000170190	871.228	974.475	2186.15	1709.48	922.852	1947.81	-1.07939	3.41932e-12	7.67624e-11	SLC16A5
ENSG00000180346	969.53	1062.64	497.861	437.088	1016.08	467.475	1.11771	3.81516e-12	8.50956e-11	TIGD2
ENSG00000100092	541.626	523.09	1045.84	1267.13	532.358	1156.49	-1.11774	3.86459e-12	8.61056e-11	SH3BP1
ENSG00000280789	858.699	934.509	387.773	426.581	896.604	407.177	1.13967	4.03934e-12	8.9806e-11	PAGR1
ENSG00000055163	729.557	802.855	1634.89	1445.75	766.206	1540.32	-1.009	4.18302e-12	9.2702e-11	CYFIP2
ENSG00000215018	111.795	116.373	367.234	344.627	114.084	355.931	-1.64301	4.19449e-12	9.28569e-11	COL28A1
ENSG00000145569	347.913	411.419	916.853	820.591	379.666	868.722	-1.19715	4.52687e-12	9.9895e-11	OTULINL
ENSG00000136449	62.6436	81.1083	312.19	250.065	71.876	281.127	-1.97569	4.5716e-12	1.00775e-10	MYCBPAP
ENSG00000008300	2166.5	2316.88	1226.58	933.015	2241.69	1079.8	1.05178	4.80961e-12	1.05909e-10	CELSR3
ENSG00000204923	137.816	112.846	399.275	370.894	125.331	385.085	-1.616	5.41998e-12	1.18844e-10	FBXO48
ENSG00000183044	1099.64	1156.68	561.942	542.157	1128.16	552.05	1.03028	5.44271e-12	1.1909e-10	ABAT
ENSG00000131116	1994.96	1829.05	821.553	1040.19	1912	930.869	1.04062	5.67445e-12	1.23769e-10	ZNF428
ENSG00000088538	1287.57	1250.71	659.707	527.448	1269.14	593.577	1.09402	5.79389e-12	1.26241e-10	DOCK3
ENSG00000137501	262.139	283.291	81.3337	51.4839	272.715	66.4088	2.02553	6.01343e-12	1.30749e-10	SYTL2
ENSG00000205334	40.4774	41.1419	187.314	206.986	40.8097	197.15	-2.27179	6.29409e-12	1.36565e-10	LINC01460
ENSG00000079337	1003.26	896.893	461.713	383.503	950.077	422.608	1.16689	6.38247e-12	1.38338e-10	RAPGEF3
ENSG00000095370	223.589	186.902	538.939	532.701	205.246	535.82	-1.38137	6.60922e-12	1.42805e-10	SH2D3C
ENSG00000104213	362.369	374.979	770.617	901.494	368.674	836.055	-1.18056	7.03521e-12	1.51378e-10	PDGFRL
ENSG00000136490	131.07	125.777	356.554	420.277	128.423	388.415	-1.59433	7.09189e-12	1.52439e-10	LIMD2
ENSG00000110446	174.438	153.988	29.5759	28.3687	164.213	28.9723	2.50241	7.12695e-12	1.53034e-10	SLC15A3
ENSG00000127561	262.139	319.731	658.064	777.512	290.935	717.788	-1.30448	7.19967e-12	1.54276e-10	SYNGR3
ENSG00000169193	125.287	89.3367	344.231	371.945	107.312	358.088	-1.73095	7.34053e-12	1.57131e-10	CCDC126
ENSG00000198113	621.617	637.112	269.469	262.673	629.364	266.071	1.24141	7.50687e-12	1.60361e-10	TOR4A
ENSG00000135678	161.91	171.621	488.824	428.682	166.765	458.753	-1.4622	7.66242e-12	1.63515e-10	CPM
ENSG00000204682	1122.77	1160.2	517.578	588.388	1141.48	552.983	1.04705	7.96881e-12	1.69356e-10	CASC10
ENSG00000189058	141.671	110.495	17.2526	10.5069	126.083	13.8798	3.16391	8.00921e-12	1.69866e-10	APOD
ENSG00000139679	522.351	480.773	1001.47	1122.14	501.562	1061.81	-1.08024	8.08065e-12	1.71206e-10	LPAR6
ENSG00000124785	177.33	217.464	478.144	659.835	197.397	568.989	-1.52825	8.1063e-12	1.71574e-10	NRN1
ENSG00000180176	1077.47	1099.08	476.501	558.968	1088.27	517.735	1.0737	9.31213e-12	1.95696e-10	TH
ENSG00000109099	313.218	272.712	671.209	709.217	292.965	690.213	-1.23373	9.33655e-12	1.96011e-10	PMP22
ENSG00000148225	346.949	291.52	980.113	689.254	319.234	834.683	-1.38647	9.56713e-12	2.00445e-10	WDR31
ENSG00000178934	4757.06	3993.12	1839.46	2439.71	4375.09	2139.58	1.03323	9.63269e-12	2.01615e-10	LGALS7B
ENSG00000196204	412.484	327.96	881.526	825.844	370.222	853.685	-1.20282	1.07133e-11	2.23105e-10	RNF216P1
ENSG00000204228	292.016	311.503	658.064	756.498	301.759	707.281	-1.22874	1.10427e-11	2.29735e-10	HSD17B8
ENSG00000164265	298.762	303.275	78.0475	98.7651	301.018	88.4063	1.77357	1.11205e-11	2.31122e-10	SCGB3A2
ENSG00000249673	481.874	523.09	1043.37	1031.78	502.482	1037.58	-1.04719	1.14416e-11	2.37082e-10	NOP14-AS1
ENSG00000256525	445.251	460.789	948.072	946.674	453.02	947.373	-1.06483	1.19322e-11	2.46262e-10	POLG2
ENSG00000176438	117.577	122.25	450.211	324.664	119.914	387.437	-1.69528	1.22699e-11	2.52729e-10	SYNE3
ENSG00000162039	161.91	157.515	422.278	450.747	159.712	436.513	-1.44938	1.2637e-11	2.60031e-10	MEIOB
ENSG00000170961	133.961	144.584	402.561	390.858	139.273	396.709	-1.51203	1.35454e-11	2.78447e-10	HAS2
ENSG00000189423	421.158	393.787	148.701	142.894	407.472	145.798	1.48243	1.35696e-11	2.78667e-10	USP32P3
ENSG00000175806	922.306	809.908	396.81	398.212	866.107	397.511	1.1245	1.38223e-11	2.83576e-10	MSRA
ENSG00000152669	265.031	335.013	691.748	747.042	300.022	719.395	-1.26447	1.38512e-11	2.83887e-10	CCNO
ENSG00000197406	365.26	365.575	130.627	115.576	365.418	123.102	1.56679	1.42565e-11	2.91617e-10	DIO3
ENSG00000160226	940.618	1030.9	456.783	484.369	985.758	470.576	1.06702	1.46667e-11	2.98829e-10	CFAP410
ENSG00000184381	259.248	292.695	626.023	681.899	275.972	653.961	-1.24588	1.47627e-11	3.00489e-10	PLA2G6
ENSG00000184148	183.112	189.253	34.5052	43.0784	186.182	38.7918	2.27003	1.54816e-11	3.14814e-10	SPRR4
ENSG00000100246	693.898	601.847	1238.9	1475.17	647.873	1357.04	-1.06441	1.56281e-11	3.16858e-10	DNAL4
ENSG00000250303	826.895	893.367	322.87	419.226	860.131	371.048	1.21606	1.58247e-11	3.20532e-10	AP002884.1
ENSG00000196458	681.37	687.658	307.261	297.346	684.514	302.303	1.17843	1.68876e-11	3.41394e-10	ZNF605
ENSG00000105711	193.713	157.515	441.174	542.157	175.614	491.666	-1.48013	1.83472e-11	3.68742e-10	SCN1B
ENSG00000113319	1103.49	1119.06	529.08	574.729	1111.28	551.904	1.01073	1.97151e-11	3.93941e-10	RASGRF2
ENSG00000183018	376.825	405.542	146.236	125.032	391.183	135.634	1.52397	2.0648e-11	4.11392e-10	SPNS2
ENSG00000261068	65.5348	71.7045	235.786	279.484	68.6196	257.635	-1.90921	2.09098e-11	4.16207e-10	AL512274.1
ENSG00000128510	490.548	463.14	145.415	197.53	476.844	171.473	1.48182	2.09765e-11	4.17135e-10	CPA4
ENSG00000143344	628.363	621.83	283.436	223.797	625.097	253.617	1.29749	2.12025e-11	4.20821e-10	RGL1
ENSG00000258279	12.5287	7.0529	110.91	109.272	9.79081	110.091	-3.46756	2.53182e-11	4.99161e-10	LINC00592
ENSG00000185652	492.475	459.614	166.775	196.479	476.044	181.627	1.394	2.6234e-11	5.1428e-10	NTF3
ENSG00000177675	162.873	175.147	34.5052	31.5208	169.01	33.013	2.35215	2.63692e-11	5.16443e-10	CD163L1
ENSG00000119514	417.303	378.506	847.843	855.264	397.904	851.553	-1.09626	2.84086e-11	5.5429e-10	GALNT12
ENSG00000095752	349.84	354.996	718.859	923.559	352.418	821.209	-1.219	3.03508e-11	5.91627e-10	IL11
ENSG00000255406	605.234	560.705	202.102	260.572	582.969	231.337	1.33837	3.06583e-11	5.97059e-10	AP000911.3
ENSG00000237036	248.647	302.099	647.384	655.632	275.373	651.508	-1.24527	3.07236e-11	5.97768e-10	ZEB1-AS1
ENSG00000055118	256.357	296.222	659.707	631.466	276.289	645.587	-1.22707	3.14415e-11	6.1059e-10	KCNH2
ENSG00000183530	2074.95	2211.08	5438.68	3665.87	2143.02	4552.27	-1.08767	3.18546e-11	6.18032e-10	PRR14L
ENSG00000123405	20.2387	9.40386	129.805	127.134	14.8213	128.47	-3.08898	3.32909e-11	6.44693e-10	NFE2
ENSG00000173267	1551.63	1352.98	564.407	767.005	1452.31	665.706	1.12856	3.75705e-11	7.2284e-10	SNCG
ENSG00000136327	190.822	195.13	488.002	484.369	192.976	486.186	-1.33357	3.87724e-11	7.44582e-10	NKX2-8
ENSG00000182459	5.78249	4.70193	108.445	81.954	5.24221	95.1995	-4.17493	3.95688e-11	7.5847e-10	TEX19
ENSG00000243926	30.8399	25.8606	154.452	162.857	28.3503	158.655	-2.4783	4.07608e-11	7.79875e-10	TIPARP-AS1
ENSG00000223813	62.6436	62.3006	225.106	250.065	62.4721	237.585	-1.92595	4.10205e-11	7.8412e-10	AC007255.1
ENSG00000138036	286.233	257.431	621.916	639.872	271.832	630.894	-1.21273	4.13491e-11	7.89673e-10	DYNC2LI1
ENSG00000165730	328.638	346.767	115.017	112.424	337.703	113.721	1.56921	4.27304e-11	8.1231e-10	STOX1
ENSG00000167895	96.3748	68.178	295.759	284.738	82.2764	290.248	-1.81141	4.3118e-11	8.18176e-10	TMC8
ENSG00000169084	1242.27	1161.38	520.043	640.922	1201.82	580.483	1.05261	4.51529e-11	8.55222e-10	DHRSX
ENSG00000258376	1010.01	1061.46	500.326	529.549	1035.73	514.937	1.00863	4.6355e-11	8.74792e-10	AC004846.1
ENSG00000173546	1880.27	1992.44	4628.63	3278.16	1936.36	3953.39	-1.03055	4.66437e-11	8.79439e-10	CSPG4
ENSG00000188760	736.303	769.941	326.978	362.489	753.122	344.733	1.12874	4.95699e-11	9.30379e-10	TMEM198
ENSG00000173914	1683.67	1784.38	755.829	969.789	1734.03	862.809	1.00884	5.20359e-11	9.7226e-10	RBM4B
ENSG00000109971	51649.2	51657.8	20226.6	30472.2	51653.5	25349.4	1.02702	5.26863e-11	9.83525e-10	HSPA8
ENSG00000162391	275.632	296.222	85.4415	90.3595	285.927	87.9005	1.70251	5.33008e-11	9.93891e-10	FAM151A
ENSG00000185432	893.394	1009.74	468.285	446.544	951.567	457.415	1.05532	5.84492e-11	1.08233e-09	METTL7A
ENSG00000163297	204.314	317.38	700.785	671.392	260.847	686.089	-1.40089	6.05397e-11	1.11705e-09	ANTXR2
ENSG00000155465	159.982	151.637	22.1819	33.6222	155.81	27.902	2.49656	6.0812e-11	1.12008e-09	SLC7A7
ENSG00000204789	381.644	333.837	741.862	847.909	357.741	794.886	-1.14904	6.64606e-11	1.21762e-09	ZNF204P
ENSG00000185950	1960.26	1992.44	1120.6	847.909	1976.35	984.253	1.00368	7.14984e-11	1.30415e-09	IRS2
ENSG00000135643	109.867	111.671	299.045	400.314	110.769	349.68	-1.65632	7.53564e-11	1.3709e-09	KCNMB4
ENSG00000281162	169.62	183.375	32.8621	42.0277	176.497	37.4449	2.24425	7.94467e-11	1.44152e-09	LINC01127
ENSG00000149922	225.517	193.955	515.935	519.042	209.736	517.489	-1.30029	8.73714e-11	1.5784e-09	TBX6
ENSG00000137747	940.618	1060.29	484.716	499.079	1000.45	491.898	1.02383	9.27093e-11	1.66756e-09	TMPRSS13
ENSG00000114790	162.873	117.548	445.282	379.3	140.211	412.291	-1.55158	1.00118e-10	1.78994e-09	ARHGEF26
ENSG00000163536	107.94	56.4232	292.473	344.627	82.1815	318.55	-1.94163	1.01598e-10	1.81171e-09	SERPINI1
ENSG00000141449	650.53	691.184	303.153	305.751	670.857	304.452	1.13945	1.05095e-10	1.86924e-09	GREB1L
ENSG00000228649	216.843	184.551	558.656	468.609	200.697	513.632	-1.3545	1.06083e-10	1.8852e-09	SNHG26
ENSG00000159527	115.65	123.426	18.8957	12.6083	119.538	15.752	2.9065	1.09993e-10	1.95301e-09	PGLYRP3
ENSG00000177494	598.487	598.321	234.143	278.433	598.404	256.288	1.22641	1.11323e-10	1.97493e-09	ZBED2
ENSG00000025039	516.569	524.265	974.362	1175.72	520.417	1075.04	-1.04562	1.15665e-10	2.0502e-09	RRAGD
ENSG00000085276	159.018	126.952	413.241	384.553	142.985	398.897	-1.47653	1.26463e-10	2.23588e-09	MECOM
ENSG00000157796	468.381	484.299	959.574	947.724	476.34	953.649	-1.002	1.30156e-10	2.29724e-09	WDR19
ENSG00000086619	239.009	260.957	576.73	578.931	249.983	577.831	-1.21024	1.31851e-10	2.32321e-09	ERO1B
ENSG00000226329	16.3837	18.8077	121.59	127.134	17.5957	124.362	-2.82581	1.32967e-10	2.34088e-09	AC005682.1
ENSG00000148516	23.1299	24.6851	130.627	154.452	23.9075	142.539	-2.57632	1.36823e-10	2.40671e-09	ZEB1
ENSG00000234965	86.7373	114.022	299.045	334.12	100.38	316.583	-1.66185	1.45895e-10	2.55976e-09	SHISA8
ENSG00000079156	319	296.222	729.539	643.024	307.611	686.281	-1.15763	1.50857e-10	2.64236e-09	OSBPL6
ENSG00000232434	2738.01	2733	1536.3	1001.31	2735.5	1268.81	1.10645	1.53869e-10	2.69284e-09	AJM1
ENSG00000188177	318.037	344.416	812.516	671.392	331.227	741.954	-1.16601	1.55706e-10	2.72269e-09	ZC3H6
ENSG00000178177	416.339	344.416	830.59	809.033	380.378	819.812	-1.10557	1.67986e-10	2.92017e-09	LCORL
ENSG00000268205	824.968	831.066	1446.75	1890.2	828.017	1668.48	-1.00972	1.78441e-10	3.08896e-09	AC005261.1
ENSG00000171094	146.49	159.866	32.8621	25.2166	153.178	29.0394	2.38907	1.84494e-10	3.1884e-09	ALK
ENSG00000161267	899.177	745.256	1491.94	1828.2	822.216	1660.07	-1.0114	1.8668e-10	3.22082e-09	BDH1
ENSG00000038427	98.3023	85.8103	350.803	260.572	92.0563	305.687	-1.7312	1.86883e-10	3.22163e-09	VCAN
ENSG00000237424	358.514	399.664	769.795	835.3	379.089	802.548	-1.08289	1.88892e-10	3.25357e-09	FOXD2-AS1
ENSG00000101493	386.463	419.647	1116.49	776.462	403.055	946.476	-1.23423	2.01416e-10	3.45778e-09	ZNF516
ENSG00000185483	645.711	767.59	331.907	295.245	706.651	313.576	1.16917	2.05839e-10	3.52787e-09	ROR1
ENSG00000233922	185.04	162.217	493.753	412.922	173.628	453.338	-1.38383	2.27544e-10	3.88381e-09	LINC01694
ENSG00000266714	220.698	226.868	550.44	505.383	223.783	527.912	-1.23946	2.37285e-10	4.04341e-09	MYO15B
ENSG00000157036	492.475	532.494	220.998	211.189	512.484	216.093	1.24431	2.55152e-10	4.33717e-09	EXOG
ENSG00000273249	244.792	211.587	67.3673	56.7374	228.189	62.0524	1.8752	2.55565e-10	4.34063e-09	BX649632.1
ENSG00000185565	114.686	124.601	363.126	321.512	119.644	342.319	-1.5195	2.57096e-10	4.35592e-09	LSAMP
ENSG00000087008	288.161	255.08	630.131	597.844	271.62	613.988	-1.17516	2.67448e-10	4.51654e-09	ACOX3
ENSG00000099994	207.206	213.938	46.8285	61.9908	210.572	54.4097	1.96021	2.86308e-10	4.81541e-09	SUSD2
ENSG00000143217	607.161	580.689	1376.92	1071.71	593.925	1224.31	-1.04453	2.86943e-10	4.82218e-09	NECTIN4
ENSG00000223764	647.638	628.883	302.331	278.433	638.261	290.382	1.135	2.90327e-10	4.86721e-09	LINC02593
ENSG00000186868	389.354	379.681	884.813	749.144	384.518	816.978	-1.08816	2.93678e-10	4.9194e-09	MAPT
ENSG00000165617	58.7886	68.178	252.217	212.24	63.4833	232.228	-1.87642	2.94144e-10	4.92322e-09	DACT1
ENSG00000007516	111.795	116.373	332.729	321.512	114.084	327.12	-1.52094	2.95718e-10	4.94558e-09	BAIAP3
ENSG00000178607	415.375	454.912	1102.52	822.692	435.144	962.608	-1.14804	3.22147e-10	5.37023e-09	ERN1
ENSG00000026297	578.249	483.123	997.365	1323.87	530.686	1160.62	-1.126	3.24207e-10	5.40024e-09	RNASET2
ENSG00000174015	40.4774	56.4232	195.53	203.834	48.4503	199.682	-2.05144	3.32836e-10	5.5262e-09	SPERT
ENSG00000132535	499.221	512.511	211.961	219.595	505.866	215.778	1.22967	3.43631e-10	5.68266e-09	DLG4
ENSG00000095970	85.7735	88.1612	1.64311	1.05069	86.9674	1.3469	5.97888	3.54597e-10	5.85467e-09	TREM2
ENSG00000170899	860.627	627.708	1432.79	1743.1	744.167	1587.94	-1.0906	3.60281e-10	5.93479e-09	GSTA4
ENSG00000105991	321.892	262.133	630.131	700.812	292.012	665.471	-1.18461	3.71707e-10	6.11281e-09	HOXA1
ENSG00000170153	38.5499	62.3006	271.934	178.618	50.4253	225.276	-2.1734	3.72258e-10	6.11701e-09	RNF150
ENSG00000185519	208.169	204.534	466.642	527.448	206.352	497.045	-1.26684	3.86096e-10	6.33436e-09	FAM131C
ENSG00000171428	1117.95	1030.9	492.11	583.134	1074.42	537.622	1.00144	3.92522e-10	6.42961e-09	NAT1
ENSG00000187017	379.717	358.522	732.825	820.591	369.119	776.708	-1.07158	4.01316e-10	6.56327e-09	ESPN
ENSG00000250508	289.124	263.308	75.5829	96.6637	276.216	86.1233	1.68827	4.0571e-10	6.6299e-09	AP000808.1
ENSG00000253187	13.4925	16.4568	117.482	108.221	14.9746	112.852	-2.92207	4.26887e-10	6.96293e-09	HOXA10-AS
ENSG00000255642	226.481	189.253	50.9363	57.7881	207.867	54.3622	1.94027	4.3893e-10	7.13898e-09	PABPC1P4
ENSG00000175065	80.9548	76.4064	2.46466	6.30415	78.6806	4.38441	4.21963	4.68078e-10	7.59519e-09	DSG4
ENSG00000113356	171.547	168.094	416.527	432.885	169.821	424.706	-1.32169	5.02966e-10	8.1168e-09	POLR3G
ENSG00000270441	39.5137	32.9135	145.415	204.885	36.2136	175.15	-2.26586	5.18306e-10	8.35783e-09	AC135506.1
ENSG00000115353	90.5923	88.1612	5.75087	10.5069	89.3767	8.1289	3.4889	5.48021e-10	8.762e-09	TACR1
ENSG00000154451	205.278	188.077	562.764	433.936	196.678	498.35	-1.34199	5.74226e-10	9.17389e-09	GBP5
ENSG00000213376	184.076	206.885	35.3268	56.7374	195.48	46.0321	2.09885	5.84717e-10	9.33429e-09	GAPDHP71
ENSG00000170293	244.792	226.868	526.615	553.715	235.83	540.165	-1.19391	6.05367e-10	9.63426e-09	CMTM8
ENSG00000115461	110.831	82.2838	9.03708	11.5576	96.5574	10.2973	3.24314	6.28118e-10	9.96573e-09	IGFBP5
ENSG00000180998	443.324	492.527	165.954	208.037	467.926	186.995	1.3267	6.36043e-10	1.00837e-08	GPR137C
ENSG00000188368	214.916	208.06	57.5087	59.8895	211.488	58.6991	1.85065	6.51672e-10	1.03236e-08	PRR19
ENSG00000091128	115.65	77.5819	4.92932	12.6083	96.6158	8.76881	3.50685	6.54898e-10	1.03668e-08	LAMB4
ENSG00000142698	232.263	312.678	87.9062	73.5485	272.471	80.7273	1.74831	6.63593e-10	1.04964e-08	C1orf94
ENSG00000251669	58.7886	62.3006	222.641	212.24	60.5446	217.44	-1.84652	6.71662e-10	1.05998e-08	FAM86EP
ENSG00000100319	213.952	233.921	483.073	588.388	223.937	535.73	-1.25819	6.80791e-10	1.07275e-08	ZMAT5
ENSG00000124249	72.2811	61.1251	238.25	225.899	66.7031	232.075	-1.79523	7.22826e-10	1.13613e-08	KCNK15
ENSG00000196557	421.158	490.176	1180.57	851.061	455.667	1015.82	-1.15964	7.23209e-10	1.13613e-08	CACNA1H
ENSG00000173451	186.003	179.849	427.208	466.507	182.926	446.857	-1.28709	7.72068e-10	1.21105e-08	THAP2
ENSG00000271122	347.913	378.506	792.799	719.724	363.209	756.261	-1.06004	7.79113e-10	1.22026e-08	AC018647.2
ENSG00000161955	750.759	662.972	301.51	351.982	706.866	326.746	1.11652	7.80848e-10	1.22205e-08	TNFSF13
ENSG00000090339	168.656	178.673	34.5052	46.2305	173.665	40.3678	2.11366	8.10113e-10	1.26499e-08	ICAM1
ENSG00000164418	11.565	14.1058	124.876	89.3088	12.8354	107.092	-3.07125	8.3776e-10	1.30422e-08	GRIK2
ENSG00000203785	71.3173	81.1083	4.92932	4.20277	76.2128	4.56604	4.05056	8.60839e-10	1.33814e-08	SPRR2E
ENSG00000248508	108.903	116.373	291.651	364.59	112.638	328.121	-1.54179	8.68258e-10	1.34866e-08	SRP14-AS1
ENSG00000182782	307.435	317.38	637.525	693.457	312.408	665.491	-1.09073	8.94246e-10	1.38384e-08	HCAR2
ENSG00000158715	342.13	322.082	749.256	661.936	332.106	705.596	-1.08736	9.0084e-10	1.39197e-08	SLC45A3
ENSG00000136689	729.557	724.097	345.052	362.489	726.827	353.771	1.03966	9.12985e-10	1.40759e-08	IL1RN
ENSG00000115008	208.169	190.428	523.329	443.392	199.299	483.361	-1.27813	9.2439e-10	1.42411e-08	IL1A
ENSG00000168779	191.786	173.971	434.602	456	182.879	445.301	-1.28166	9.5413e-10	1.46557e-08	SHOX2
ENSG00000214145	24.0937	22.3342	123.233	141.843	23.2139	132.538	-2.50945	9.69451e-10	1.4869e-08	LINC00887
ENSG00000258955	156.127	157.515	33.6837	35.7235	156.821	34.7036	2.17785	9.91389e-10	1.51942e-08	LINC00519
ENSG00000185250	27.9487	11.7548	130.627	136.59	19.8518	133.608	-2.72459	1.04686e-09	1.60207e-08	PPIL6
ENSG00000168135	46.2599	61.1251	213.604	195.429	53.6925	204.516	-1.93736	1.06004e-09	1.62104e-08	KCNJ4
ENSG00000186665	402.847	386.734	756.65	861.568	394.79	809.109	-1.03369	1.07683e-09	1.64307e-08	C17orf58
ENSG00000198945	324.783	337.364	702.428	676.646	331.073	689.537	-1.05937	1.10911e-09	1.68613e-08	L3MBTL3
ENSG00000110076	404.774	363.224	156.095	142.894	383.999	149.495	1.36009	1.26402e-09	1.90347e-08	NRXN2
ENSG00000123104	3376.97	3390.09	1956.94	1197.79	3383.53	1577.36	1.09942	1.26988e-09	1.91091e-08	ITPR2
ENSG00000006283	314.182	337.364	847.021	628.314	325.773	737.668	-1.18189	1.35111e-09	2.01993e-08	CACNA1G
ENSG00000171385	616.798	604.198	303.153	232.203	610.498	267.678	1.18544	1.62574e-09	2.40279e-08	KCND3
ENSG00000137101	24.0937	21.1587	115.839	144.996	22.6262	130.417	-2.52067	1.66799e-09	2.46171e-08	CD72
ENSG00000164411	345.022	356.171	119.125	143.945	350.596	131.535	1.41824	1.67585e-09	2.47155e-08	GJB7
ENSG00000158186	209.133	212.762	59.9734	61.9908	210.948	60.9821	1.7912	1.77894e-09	2.61429e-08	MRAS
ENSG00000135338	296.834	284.467	725.431	573.678	290.651	649.555	-1.16135	1.78191e-09	2.6168e-08	LCA5
ENSG00000155367	320.928	329.135	681.067	665.088	325.032	673.078	-1.05079	1.80125e-09	2.64333e-08	PPM1J
ENSG00000198576	226.481	232.746	70.6536	70.3964	229.613	70.525	1.70264	1.99813e-09	2.9149e-08	ARC
ENSG00000133740	218.771	201.008	489.646	478.065	209.889	483.855	-1.20371	1.99897e-09	2.9149e-08	E2F5
ENSG00000033327	128.178	136.356	376.271	326.765	132.267	351.518	-1.41274	2.03641e-09	2.96532e-08	GAB2
ENSG00000255774	73.2448	68.178	4.10776	3.15208	70.7114	3.62992	4.2684	2.07065e-09	3.01094e-08	AP000439.2
ENSG00000122512	823.04	959.194	2087.57	1514.05	891.117	1800.81	-1.01696	2.08291e-09	3.02665e-08	PMS2
ENSG00000130023	291.052	258.606	607.128	584.185	274.829	595.656	-1.11446	2.21793e-09	3.20933e-08	ERMARD
ENSG00000134532	7.70998	7.0529	101.873	71.4471	7.38144	86.6598	-3.55275	2.30987e-09	3.33074e-08	SOX5
ENSG00000196104	0	0	110.088	91.4102	0	100.749	-9.00887	2.31228e-09	3.3319e-08	SPOCK3
ENSG00000005249	219.734	210.411	477.322	503.282	215.073	490.302	-1.18759	2.39604e-09	3.44302e-08	PRKAR2B
ENSG00000165091	204.314	184.551	575.909	412.922	194.433	494.415	-1.34736	2.50911e-09	3.59304e-08	TMC1
ENSG00000150471	0	0	112.553	87.2075	0	99.8801	-8.99691	2.52169e-09	3.60856e-08	ADGRL3
ENSG00000117009	171.547	156.339	27.9328	45.1798	163.943	36.5563	2.1804	2.59418e-09	3.70207e-08	KMO
ENSG00000212123	193.713	209.236	50.1147	61.9908	201.475	56.0528	1.85105	2.59644e-09	3.70275e-08	PRR22
ENSG00000175175	376.825	383.207	913.567	703.964	380.016	808.765	-1.09158	2.71351e-09	3.85965e-08	PPM1E
ENSG00000006210	5.78249	4.70193	102.694	60.9402	5.24221	81.8171	-3.95889	2.7516e-09	3.91056e-08	CX3CL1
ENSG00000278828	834.605	775.819	343.409	431.835	805.212	387.622	1.05828	2.82155e-09	3.99899e-08	HIST1H3H
ENSG00000230943	199.496	177.498	46.007	54.636	188.497	50.3215	1.91141	2.8377e-09	4.01913e-08	LINC02541
ENSG00000070601	83.846	110.495	14.788	6.30415	97.1707	10.5461	3.16692	3.00614e-09	4.2432e-08	FRMPD1
ENSG00000137875	279.487	279.765	96.1217	99.8158	279.626	97.9687	1.51403	3.01621e-09	4.25452e-08	BCL2L10
ENSG00000262001	192.75	169.27	409.133	470.71	181.01	439.922	-1.27764	3.06997e-09	4.3274e-08	DLGAP1-AS2
ENSG00000165181	448.143	499.58	188.957	217.493	473.861	203.225	1.22312	3.17198e-09	4.45604e-08	C9orf84
ENSG00000214367	358.514	392.611	805.122	718.674	375.563	761.898	-1.02267	3.19485e-09	4.47906e-08	HAUS3
ENSG00000278023	142.635	146.935	353.268	380.351	144.785	366.809	-1.34095	3.24616e-09	4.54178e-08	RDM1
ENSG00000128011	286.233	249.202	536.474	695.558	267.718	616.016	-1.1985	3.3266e-09	4.65117e-08	LRFN1
ENSG00000076706	296.834	313.854	622.737	649.328	305.344	636.032	-1.05914	3.33983e-09	4.66339e-08	MCAM
ENSG00000188610	286.233	290.344	596.447	616.756	288.289	606.602	-1.07315	3.34708e-09	4.67036e-08	FAM72B
ENSG00000157570	58.7886	67.0025	229.213	201.733	62.8956	215.473	-1.78097	3.43037e-09	4.77694e-08	TSPAN18
ENSG00000196656	200.46	233.921	483.073	509.586	217.19	496.329	-1.19441	3.44652e-09	4.7962e-08	AC004057.1
ENSG00000229647	305.508	317.38	124.876	94.5623	311.444	109.719	1.49867	3.66185e-09	5.07201e-08	MYOSLID
ENSG00000000971	0	0	93.657	94.5623	0	94.1097	-8.90887	3.71814e-09	5.1431e-08	CFH
ENSG00000100206	296.834	231.57	562.764	633.567	264.202	598.166	-1.17448	3.76334e-09	5.19176e-08	DMC1
ENSG00000181409	119.505	118.724	337.658	303.65	119.114	320.654	-1.42962	3.80738e-09	5.24553e-08	AATK
ENSG00000172123	962.784	1032.07	556.191	424.48	997.429	490.336	1.02103	3.87648e-09	5.33718e-08	SLFN12
ENSG00000175575	210.097	199.832	435.423	531.65	204.965	483.537	-1.23569	3.88355e-09	5.34336e-08	PAAF1
ENSG00000166670	107.94	82.2838	8.21553	14.7097	95.1118	11.4626	3.07993	3.93523e-09	5.40371e-08	MMP10
ENSG00000153292	250.574	263.308	87.0846	86.1568	256.941	86.6207	1.5679	4.05603e-09	5.5622e-08	ADGRF1
ENSG00000182326	297.798	298.573	91.1924	118.728	298.185	104.96	1.51237	4.14343e-09	5.67456e-08	C1S
ENSG00000175893	615.835	642.989	317.119	283.687	629.412	300.403	1.0649	4.23282e-09	5.78551e-08	ZDHHC21
ENSG00000100055	158.055	151.637	375.45	386.655	154.846	381.052	-1.29806	4.43109e-09	6.03659e-08	CYTH4
ENSG00000162849	139.743	165.743	36.1483	33.6222	152.743	34.8852	2.12648	4.46553e-09	6.07853e-08	KIF26B
ENSG00000163354	66.4986	38.7909	193.886	219.595	52.6448	206.741	-1.96013	4.57909e-09	6.21778e-08	DCST2
ENSG00000225518	31.8037	24.6851	129.805	149.198	28.2444	139.502	-2.29531	5.11645e-09	6.91572e-08	LINC01703
ENSG00000280287	257.321	286.818	582.481	575.779	272.069	579.13	-1.09172	5.13445e-09	6.93552e-08	AC131212.3
ENSG00000206073	1.9275	2.35097	83.7984	61.9908	2.13923	72.8946	-5.10487	6.22999e-09	8.33387e-08	SERPINB4
ENSG00000221866	233.227	224.517	72.2967	74.5992	228.872	73.4479	1.64095	6.24498e-09	8.34852e-08	PLXNA4
ENSG00000160191	264.067	266.835	549.619	576.83	265.451	563.224	-1.08498	6.29412e-09	8.4088e-08	PDE9A
ENSG00000183032	295.871	250.378	96.9432	92.4609	273.124	94.7021	1.52848	6.45412e-09	8.59484e-08	SLC25A21
ENSG00000060709	159.018	151.637	38.613	36.7742	155.328	37.6936	2.04183	6.86313e-09	9.11025e-08	RIMBP2
ENSG00000167968	299.726	304.45	87.0846	123.982	302.088	105.533	1.5248	6.99577e-09	9.28037e-08	DNASE1L2
ENSG00000188984	67.4623	61.1251	2.46466	2.10138	64.2937	2.28302	4.80575	7.63373e-09	1.00622e-07	AADACL3
ENSG00000204219	218.771	252.729	490.467	561.07	235.75	525.768	-1.15825	7.75745e-09	1.01994e-07	TCEA3
ENSG00000179841	326.71	310.327	127.341	116.627	318.519	121.984	1.38318	7.99293e-09	1.04824e-07	AKAP5
ENSG00000182584	330.565	327.96	116.661	137.641	329.263	127.151	1.37643	8.08034e-09	1.05636e-07	ACTL10
ENSG00000159450	478.983	460.789	197.994	221.696	469.886	209.845	1.16547	8.40282e-09	1.09369e-07	TCHH
ENSG00000116983	79.0273	94.0386	262.897	249.014	86.533	255.956	-1.56897	8.52196e-09	1.1078e-07	HPCAL4
ENSG00000088881	358.514	287.993	674.495	677.697	323.254	676.096	-1.06156	8.99184e-09	1.16596e-07	EBF4
ENSG00000273117	222.626	248.027	497.04	531.65	235.326	514.345	-1.12921	9.2192e-09	1.19394e-07	AC144652.1
ENSG00000240875	230.336	178.673	452.676	510.636	204.505	481.656	-1.2309	9.52601e-09	1.22754e-07	LINC00886
ENSG00000133863	312.254	383.207	146.236	104.019	347.731	125.127	1.46645	9.62965e-09	1.23935e-07	TEX15
ENSG00000197603	1295.28	1378.84	768.974	501.18	1337.06	635.077	1.07065	1.04228e-08	1.33728e-07	CPLANE1
ENSG00000177699	62.6436	64.6516	3.28621	1.05069	63.6476	2.16845	4.80722	1.07118e-08	1.37351e-07	AC011944.1
ENSG00000259146	369.115	366.751	133.092	163.908	367.933	148.5	1.31332	1.07611e-08	1.37898e-07	AC005476.2
ENSG00000175395	148.417	129.303	341.766	356.185	138.86	348.975	-1.32643	1.17269e-08	1.49627e-07	ZNF25
ENSG00000065989	142.635	148.111	343.409	370.894	145.373	357.152	-1.29672	1.29012e-08	1.63702e-07	PDE4A
ENSG00000008517	267.922	228.044	63.2596	93.5116	247.983	78.3856	1.67193	1.3095e-08	1.65756e-07	IL32
ENSG00000197696	383.572	312.678	658.064	828.996	348.125	743.53	-1.09087	1.35922e-08	1.71355e-07	NMB
ENSG00000142227	229.372	176.322	447.746	504.332	202.847	476.039	-1.22561	1.36494e-08	1.71933e-07	EMP3
ENSG00000204314	96.3748	65.827	229.213	288.94	81.1009	259.077	-1.66599	1.47391e-08	1.84649e-07	PRRT1
ENSG00000139973	121.432	143.409	27.9328	29.4194	132.421	28.6761	2.20738	1.52032e-08	1.89889e-07	SYT16
ENSG00000057149	29.8762	28.2116	129.805	138.691	29.0439	134.248	-2.20619	1.53866e-08	1.91948e-07	SERPINB3
ENSG00000107187	159.018	184.551	40.2561	51.4839	171.785	45.87	1.91073	1.70862e-08	2.11117e-07	LHX3
ENSG00000258910	187.931	196.306	58.3303	56.7374	192.118	57.5338	1.73831	1.78241e-08	2.19449e-07	LINC01956
ENSG00000163132	518.496	457.263	844.556	1204.09	487.88	1024.32	-1.06728	1.84472e-08	2.26448e-07	MSX1
ENSG00000102575	122.396	138.707	31.219	24.1659	130.551	27.6925	2.22734	1.86729e-08	2.28948e-07	ACP5
ENSG00000169429	430.795	479.597	190.6	215.392	455.196	202.996	1.1664	1.87171e-08	2.29249e-07	CXCL8
ENSG00000235706	81.9185	75.2309	225.927	244.811	78.5747	235.369	-1.58001	1.87196e-08	2.29249e-07	DICER1-AS1
ENSG00000240990	112.758	91.6877	282.614	281.586	102.223	282.1	-1.46026	1.87834e-08	2.29895e-07	HOXA11-AS
ENSG00000219747	75.1723	68.178	8.21553	2.10138	71.6752	5.15846	3.73637	1.93484e-08	2.3667e-07	AL133260.1
ENSG00000187796	521.387	567.758	276.042	228	544.573	252.021	1.10773	1.93991e-08	2.3701e-07	CARD9
ENSG00000227066	94.4473	84.6348	9.85864	14.7097	89.541	12.2842	2.88367	1.98013e-08	2.41782e-07	Z98257.1
ENSG00000152315	73.2448	71.7045	6.57242	7.35485	72.4746	6.96363	3.38543	2.1445e-08	2.60929e-07	KCNK13
ENSG00000115616	306.472	318.556	124.054	122.931	312.514	123.493	1.33892	2.1503e-08	2.61482e-07	SLC9A2
ENSG00000186300	289.124	259.782	672.03	522.194	274.453	597.112	-1.1219	2.29926e-08	2.78451e-07	ZNF555
ENSG00000085831	119.505	162.217	384.487	336.222	140.861	360.354	-1.36164	2.36541e-08	2.86127e-07	TTC39A
ENSG00000126460	790.273	759.362	326.157	433.936	774.818	380.046	1.03157	2.43662e-08	2.93884e-07	PRRG2
ENSG00000182393	42.4049	57.5987	181.563	177.567	50.0018	179.565	-1.8523	2.59306e-08	3.11483e-07	IFNL1
ENSG00000109265	250.574	244.5	585.767	482.268	247.537	534.018	-1.11055	2.66542e-08	3.19434e-07	KIAA1211
ENSG00000182752	79.0273	70.529	7.39398	8.40554	74.7781	7.89976	3.24998	2.69094e-08	3.22307e-07	PAPPA
ENSG00000162814	73.2448	55.2477	204.567	214.341	64.2463	209.454	-1.69799	2.7862e-08	3.32754e-07	SPATA17
ENSG00000100271	139.743	148.111	335.194	361.438	143.927	348.316	-1.27539	2.91372e-08	3.46984e-07	TTLL1
ENSG00000254614	624.508	753.485	339.301	346.728	688.997	343.015	1.00518	2.93176e-08	3.48732e-07	AP003068.2
ENSG00000174992	148.417	159.866	28.7544	46.2305	154.141	37.4924	2.05282	2.97016e-08	3.53096e-07	ZG16
ENSG00000272655	345.022	277.414	121.59	117.678	311.218	119.634	1.38052	3.08051e-08	3.65376e-07	POLR2J4
ENSG00000115226	8.67373	15.2813	77.226	107.171	11.9775	92.1983	-2.96161	3.08405e-08	3.65586e-07	FNDC4
ENSG00000235741	76.1361	72.8799	3.28621	10.5069	74.508	6.89657	3.48588	3.09e-08	3.66082e-07	AC099796.1
ENSG00000279296	139.743	146.935	38.613	30.4701	143.339	34.5415	2.04514	3.15913e-08	3.73845e-07	PRAL
ENSG00000198963	18.3112	21.1587	125.698	95.613	19.7349	110.655	-2.49458	3.30821e-08	3.90222e-07	RORB
ENSG00000167608	568.611	592.443	302.331	264.774	580.527	283.553	1.0312	3.32147e-08	3.91491e-07	TMC4
ENSG00000279348	127.215	141.058	35.3268	23.1152	134.136	29.221	2.18433	3.38601e-08	3.97966e-07	AC012513.3
ENSG00000182010	510.786	584.215	253.86	271.079	547.501	262.469	1.06072	3.39999e-08	3.99383e-07	RTKN2
ENSG00000047365	23.1299	11.7548	124.876	94.5623	17.4424	109.719	-2.63505	3.54391e-08	4.14409e-07	ARAP2
ENSG00000224940	14.4562	14.1058	96.9432	91.4102	14.281	94.1767	-2.72101	3.60713e-08	4.20379e-07	PRRT4
ENSG00000100739	723.774	648.867	243.18	370.894	686.321	307.037	1.16609	3.7454e-08	4.35513e-07	BDKRB1
ENSG00000245857	140.707	142.233	36.9699	32.5715	141.47	34.7707	2.02044	3.88909e-08	4.51208e-07	GS1-24F4.2
ENSG00000112320	13.4925	10.5793	81.3337	96.6637	12.0359	88.9987	-2.8758	3.89622e-08	4.51554e-07	SOBP
ENSG00000105639	217.807	219.815	515.114	437.088	218.811	476.101	-1.12324	4.3624e-08	5.02744e-07	JAK3
ENSG00000056487	220.698	244.5	474.036	514.839	232.599	494.438	-1.08881	4.36701e-08	5.02995e-07	PHF21B
ENSG00000267737	15.42	17.6322	129.805	79.8526	16.5261	104.829	-2.67386	4.54845e-08	5.22731e-07	AC087645.2
ENSG00000229891	172.511	165.743	361.483	421.328	169.127	391.405	-1.20836	5.02947e-08	5.73875e-07	LINC01315
ENSG00000258484	376.825	331.486	639.99	794.323	354.156	717.157	-1.01477	5.18534e-08	5.90359e-07	SPESP1
ENSG00000184828	285.269	228.044	94.4786	89.3088	256.656	91.8937	1.48252	5.30308e-08	6.0277e-07	ZBTB7C
ENSG00000167105	12.5287	16.4568	87.0846	100.866	14.4927	93.9755	-2.705	5.40868e-08	6.14101e-07	TMEM92
ENSG00000196668	84.8098	54.0722	264.54	197.53	69.441	231.035	-1.72776	5.41719e-08	6.14446e-07	LINC00173
ENSG00000186973	90.5923	95.2141	224.284	309.954	92.9032	267.119	-1.52172	5.80918e-08	6.57052e-07	FAM183A
ENSG00000263893	0	0	65.7242	61.9908	0	63.8575	-8.34998	5.98948e-08	6.75234e-07	AC080037.1
ENSG00000122574	1.9275	1.17548	66.5458	61.9908	1.55149	64.2683	-5.34413	6.09955e-08	6.86523e-07	WIPF3
ENSG00000104361	270.813	280.94	112.553	98.7651	275.877	105.659	1.38125	6.31437e-08	7.09545e-07	NIPAL2
ENSG00000255121	351.768	362.049	165.954	131.337	356.908	148.645	1.25879	6.61703e-08	7.42347e-07	AP003392.4
ENSG00000274818	158.055	131.654	25.4681	43.0784	144.854	34.2733	2.09622	6.69344e-08	7.50438e-07	AC004825.2
ENSG00000254166	50.1149	65.827	197.994	182.82	57.971	190.407	-1.72295	6.69639e-08	7.50438e-07	CASC19
ENSG00000162782	55.8974	61.1251	1.64311	1.05069	58.5112	1.3469	5.4083	6.72647e-08	7.53401e-07	TDRD5
ENSG00000092969	391.282	402.015	174.991	182.82	396.648	178.906	1.14928	6.85693e-08	7.66769e-07	TGFB2
ENSG00000136378	187.931	171.621	442.817	374.046	179.776	408.432	-1.18395	7.09606e-08	7.92227e-07	ADAMTS7
ENSG00000186523	67.4623	37.6155	183.206	199.632	52.5389	191.419	-1.85188	7.20021e-08	8.02274e-07	FAM86B1
ENSG00000285184	38.5499	34.089	131.448	159.705	36.3195	145.577	-1.99763	7.20154e-08	8.02274e-07	AC244033.2
ENSG00000180881	67.4623	77.5819	200.459	235.355	72.5221	217.907	-1.58869	7.25501e-08	8.07364e-07	CAPS2
ENSG00000204767	235.154	223.342	87.0846	40.977	229.248	64.0308	1.82521	7.39536e-08	8.20338e-07	INSYN2B
ENSG00000087116	157.091	135.181	404.204	315.208	146.136	359.706	-1.29915	7.43762e-08	8.24144e-07	ADAMTS2
ENSG00000099954	58.7886	65.827	255.503	164.959	62.3078	210.231	-1.7606	8.00603e-08	8.82879e-07	CECR2
ENSG00000182796	250.574	303.275	543.868	593.641	276.924	568.755	-1.04031	8.04305e-08	8.8649e-07	TMEM198B
ENSG00000053524	108.903	72.8799	331.086	225.899	90.8917	278.492	-1.61131	8.09645e-08	8.91784e-07	MCF2L2
ENSG00000167363	226.481	250.378	469.928	530.6	238.429	500.264	-1.06958	8.28633e-08	9.09434e-07	FN3K
ENSG00000145431	172.511	202.183	409.133	420.277	187.347	414.705	-1.14883	8.32005e-08	9.12651e-07	PDGFC
ENSG00000234694	94.4473	71.7045	227.57	253.217	83.0759	240.394	-1.52607	8.35701e-08	9.15736e-07	AL139289.2
ENSG00000130540	238.046	212.762	492.11	460.203	225.404	476.157	-1.07775	8.42735e-08	9.22468e-07	SULT4A1
ENSG00000107796	8.67373	15.2813	80.5122	92.4609	11.9775	86.4866	-2.87097	8.49504e-08	9.29386e-07	ACTA2
ENSG00000258661	782.563	737.028	430.494	293.143	759.795	361.818	1.06629	8.89555e-08	9.6911e-07	AL079303.1
ENSG00000264456	347.913	387.909	155.274	167.06	367.911	161.167	1.19128	9.57395e-08	1.03974e-06	AC138207.4
ENSG00000146938	78.0636	78.7574	4.92932	13.659	78.4105	9.29416	3.11815	9.75566e-08	1.05836e-06	NLGN4X
ENSG00000149926	68.4261	59.9496	187.314	211.189	64.1879	199.252	-1.62988	1.00946e-07	1.0917e-06	FAM57B
ENSG00000203867	16.3837	22.3342	104.337	102.968	19.3589	103.653	-2.43073	1.02777e-07	1.11014e-06	RBM20
ENSG00000135253	203.351	220.991	78.0475	65.1429	212.171	71.5952	1.56194	1.0464e-07	1.1293e-06	KCP
ENSG00000052344	378.753	407.893	169.24	185.973	393.323	177.606	1.1482	1.05624e-07	1.13924e-06	PRSS8
ENSG00000231924	60.7161	68.178	0	2.10138	64.4471	1.05069	6.10284	1.05671e-07	1.13924e-06	PSG1
ENSG00000115423	9.63748	3.52645	93.657	55.6867	6.58196	74.6719	-3.47102	1.1096e-07	1.19253e-06	DNAH6
ENSG00000166828	347.913	345.592	162.667	129.235	346.752	145.951	1.24389	1.17041e-07	1.25398e-06	SCNN1G
ENSG00000105559	67.4623	70.529	215.247	195.429	68.9957	205.338	-1.57549	1.21143e-07	1.29526e-06	PLEKHA4
ENSG00000174804	214.916	239.799	514.292	445.494	227.357	479.893	-1.08079	1.22081e-07	1.30461e-06	FZD4
ENSG00000185664	108.903	102.267	264.54	276.332	105.585	270.436	-1.35511	1.30027e-07	1.38099e-06	PMEL
ENSG00000262468	179.257	218.64	425.564	439.189	198.948	432.377	-1.12285	1.34814e-07	1.42889e-06	LINC01569
ENSG00000167858	71.3173	91.6877	7.39398	14.7097	81.5025	11.0518	2.90818	1.41355e-07	1.49338e-06	TEKT1
ENSG00000157890	72.2811	77.5819	236.607	198.581	74.9315	217.594	-1.54139	1.41427e-07	1.49338e-06	MEGF11
ENSG00000196209	60.7161	76.4064	4.92932	9.45623	68.5612	7.19277	3.28109	1.45505e-07	1.53202e-06	SIRPB2
ENSG00000116771	295.871	336.188	118.304	141.843	316.029	130.074	1.28335	1.46752e-07	1.54358e-06	AGMAT
ENSG00000100033	59.7524	128.128	268.648	327.816	93.94	298.232	-1.67667	1.48791e-07	1.56344e-06	PRODH
ENSG00000205220	501.149	477.246	226.749	252.166	489.197	239.457	1.03296	1.52239e-07	1.59562e-06	PSMB10
ENSG00000067840	176.366	188.077	428.029	374.046	182.222	401.038	-1.14047	1.52512e-07	1.59687e-06	PDZD4
ENSG00000204949	77.0998	90.5122	12.3233	13.659	83.806	12.9911	2.69221	1.55973e-07	1.62981e-06	FAM83A-AS1
ENSG00000144893	239.009	243.325	599.734	443.392	241.167	521.563	-1.11537	1.58992e-07	1.66052e-06	MED12L
ENSG00000081985	500.185	491.352	260.432	219.595	495.768	240.013	1.04377	1.59223e-07	1.66209e-06	IL12RB2
ENSG00000236333	56.8611	50.5458	2.46466	3.15208	53.7034	2.80837	4.27348	1.61737e-07	1.68409e-06	TRHDE-AS1
ENSG00000213057	236.118	205.71	84.62	69.3457	220.914	76.9828	1.51736	1.66416e-07	1.7302e-06	C1orf220
ENSG00000132718	88.6648	136.356	22.1819	23.1152	112.51	22.6486	2.31023	1.71951e-07	1.78506e-06	SYT11
ENSG00000173227	494.403	510.16	257.146	242.71	502.281	249.928	1.00568	1.74442e-07	1.80912e-06	SYT12
ENSG00000142494	201.423	218.64	468.285	418.176	210.032	443.23	-1.0799	1.90171e-07	1.96633e-06	SLC47A1
ENSG00000171450	128.178	156.339	380.379	304.701	142.259	342.54	-1.27318	1.99277e-07	2.05128e-06	CDK5R2
ENSG00000209082	157.091	165.743	43.5423	52.5346	161.417	48.0385	1.7533	2.01917e-07	2.07742e-06	MT-TL1
ENSG00000233396	50.1149	52.8967	183.206	156.553	51.5058	169.88	-1.72471	2.06144e-07	2.11881e-06	LINC01719
ENSG00000038945	95.411	83.4593	252.217	229.051	89.4352	240.634	-1.42613	2.1277e-07	2.1815e-06	MSR1
ENSG00000198569	246.719	249.202	102.694	85.1061	247.961	93.9001	1.39647	2.18048e-07	2.2334e-06	SLC34A3
ENSG00000090539	52.0424	41.1419	153.63	168.111	46.5921	160.871	-1.78098	2.34221e-07	2.38566e-06	CHRD
ENSG00000186998	210.097	188.077	433.78	410.821	199.087	422.3	-1.08355	2.42083e-07	2.45772e-06	EMID1
ENSG00000253716	158.055	163.392	345.874	369.844	160.723	357.859	-1.15471	2.47251e-07	2.5065e-06	MINCR
ENSG00000158560	205.278	178.673	56.6872	70.3964	191.976	63.5418	1.60199	2.56098e-07	2.58481e-06	DYNC1I1
ENSG00000186666	113.722	119.899	269.469	302.599	116.811	286.034	-1.29183	2.63005e-07	2.65194e-06	BCDIN3D
ENSG00000242299	438.505	374.979	685.175	954.029	406.742	819.602	-1.00741	2.66746e-07	2.68443e-06	AC073861.1
ENSG00000225177	173.475	211.587	423.1	406.618	192.531	414.859	-1.11118	2.68356e-07	2.69932e-06	FLJ46906
ENSG00000124839	183.112	190.428	55.044	68.295	186.77	61.6695	1.60387	2.73562e-07	2.74769e-06	RAB17
ENSG00000153363	162.873	141.058	374.628	323.613	151.966	349.121	-1.19888	2.84045e-07	2.85021e-06	LINC00467
ENSG00000175556	107.94	98.7406	302.331	235.355	103.34	268.843	-1.38008	2.9638e-07	2.95681e-06	LONRF3
ENSG00000268001	183.112	213.938	73.1182	60.9402	198.525	67.0292	1.56042	3.05292e-07	3.0384e-06	CARD8-AS1
ENSG00000254024	94.4473	86.9857	12.3233	19.9632	90.7165	16.1432	2.50894	3.06118e-07	3.04224e-06	AP001207.3
ENSG00000099251	35.6587	23.5097	117.482	134.489	29.5842	125.985	-2.07781	3.17655e-07	3.15236e-06	HSD17B7P2
ENSG00000283646	50.1149	50.5458	2.46466	1.05069	50.3303	1.75768	4.78623	3.20757e-07	3.1801e-06	LINC02009
ENSG00000130822	182.148	130.479	352.446	381.401	156.313	366.924	-1.22495	3.26161e-07	3.23058e-06	PNCK
ENSG00000069431	0.963748	1.17548	74.7613	51.4839	1.06962	63.1226	-5.8987	3.40117e-07	3.36399e-06	ABCC9
ENSG00000005073	204.314	184.551	387.773	443.392	194.433	415.583	-1.09288	3.45112e-07	3.40851e-06	HOXA11
ENSG00000197915	65.5348	70.529	10.6802	3.15208	68.0319	6.91613	3.24886	3.58224e-07	3.52458e-06	HRNR
ENSG00000246228	42.4049	45.8438	148.701	153.401	44.1244	151.051	-1.77704	3.61627e-07	3.55468e-06	CASC8
ENSG00000285796	430.795	467.842	230.856	205.936	449.319	218.396	1.03801	3.81036e-07	3.73131e-06	AL162458.1
ENSG00000167723	88.6648	77.5819	0.821553	0	83.1233	0.410776	7.49326	4.05179e-07	3.95465e-06	TRPV3
ENSG00000113532	0	1.17548	98.5864	90.3595	0.587741	94.4729	-7.47267	4.09739e-07	3.99727e-06	ST8SIA4
ENSG00000170345	364.297	335.013	147.058	168.111	349.655	157.584	1.15325	4.13393e-07	4.03101e-06	FOS
ENSG00000163406	157.091	166.919	345.052	365.641	162.005	355.347	-1.13368	4.17712e-07	4.0693e-06	SLC15A2
ENSG00000274265	41.4411	45.8438	143.772	155.502	43.6425	149.637	-1.77938	4.26296e-07	4.14708e-06	AC245297.3
ENSG00000047936	86.7373	89.3367	18.8957	11.5576	88.037	15.2267	2.51332	4.30419e-07	4.1813e-06	ROS1
ENSG00000116117	311.29	329.135	154.452	112.424	320.213	133.438	1.25628	4.79884e-07	4.61489e-06	PARD3B
ENSG00000119042	46.2599	50.5458	175.812	143.945	48.4028	159.879	-1.72808	4.96375e-07	4.75735e-06	SATB2
ENSG00000261104	107.94	94.0386	309.725	223.797	100.989	266.761	-1.40175	5.01635e-07	4.80553e-06	AC093904.4
ENSG00000184271	86.7373	95.2141	230.035	239.558	90.9757	234.796	-1.36938	5.51456e-07	5.25367e-06	POU6F1
ENSG00000140961	251.538	213.938	457.605	485.42	232.738	471.512	-1.01552	5.534e-07	5.26734e-06	OSGIN1
ENSG00000249641	461.635	412.595	192.243	229.051	437.115	210.647	1.05721	5.58234e-07	5.30848e-06	HOXC13-AS
ENSG00000246263	109.867	130.479	267.826	312.056	120.173	289.941	-1.27233	5.60903e-07	5.32896e-06	UBR5-AS1
ENSG00000156475	71.3173	48.1948	189.779	181.77	59.7561	185.774	-1.62827	5.61586e-07	5.33301e-06	PPP2R2B
ENSG00000253731	42.4049	31.738	137.199	136.59	37.0715	136.895	-1.87726	5.66846e-07	5.37803e-06	PCDHGA6
ENSG00000263325	37.5862	39.9664	157.738	122.931	38.7763	140.335	-1.85978	5.95796e-07	5.63721e-06	AC003965.2
ENSG00000132837	54.9336	35.2645	165.132	149.198	45.0991	157.165	-1.79179	6.01094e-07	5.67955e-06	DMGDH
ENSG00000167748	69.3898	54.0722	188.136	181.77	61.731	184.953	-1.57782	6.0263e-07	5.69147e-06	KLK1
ENSG00000142149	382.608	424.349	205.388	175.466	403.479	190.427	1.07946	6.07085e-07	5.72832e-06	HUNK
ENSG00000224165	34.6949	28.2116	126.519	120.83	31.4533	123.674	-1.97012	6.11479e-07	5.76716e-06	DNAJC27-AS1
ENSG00000160183	474.164	416.121	206.21	230.102	445.142	218.156	1.03198	6.15256e-07	5.79751e-06	TMPRSS3
ENSG00000095585	120.468	118.724	23.0035	35.7235	119.596	29.3635	2.03963	6.19e-07	5.83014e-06	BLNK
ENSG00000267372	91.556	88.1612	263.718	210.138	89.8586	236.928	-1.40027	6.2439e-07	5.87023e-06	AC005330.1
ENSG00000172031	241.901	260.957	102.694	100.866	251.429	101.78	1.30352	6.2645e-07	5.88692e-06	EPHX4
ENSG00000113296	91.556	96.3896	252.217	226.95	93.9728	239.583	-1.35243	6.32569e-07	5.93635e-06	THBS4
ENSG00000260563	79.9911	88.1612	203.745	247.963	84.0761	225.854	-1.4256	6.35398e-07	5.95481e-06	AC132872.1
ENSG00000101115	115.65	89.3367	246.466	275.281	102.493	260.874	-1.34175	6.45182e-07	6.04104e-06	SALL4
ENSG00000176912	189.858	155.164	368.056	381.401	172.511	374.729	-1.1154	6.70758e-07	6.27201e-06	TYMSOS
ENSG00000108691	48.1874	57.5987	4.10776	4.20277	52.893	4.15527	3.66971	6.90418e-07	6.44421e-06	CCL2
ENSG00000223745	219.734	243.325	505.255	430.784	231.53	468.019	-1.0184	7.27835e-07	6.7721e-06	CCDC18-AS1
ENSG00000119121	242.864	271.537	108.445	101.917	257.2	105.181	1.28753	7.58375e-07	7.031e-06	TRPM6
ENSG00000283283	151.308	159.866	55.044	37.8249	155.587	46.4345	1.73402	7.87399e-07	7.27405e-06	AC013268.4
ENSG00000215853	48.1874	32.9135	0	0	40.5505	0	7.89336	7.94939e-07	7.3339e-06	RPTN
ENSG00000241255	20.2387	31.738	87.9062	155.502	25.9884	121.704	-2.2342	8.08124e-07	7.44891e-06	AL136126.1
ENSG00000147231	175.402	204.534	395.167	397.162	189.968	396.164	-1.06287	8.23887e-07	7.57735e-06	CXorf57
ENSG00000168010	179.257	196.306	370.52	417.125	187.781	393.823	-1.06883	8.25108e-07	7.58184e-06	ATG16L2
ENSG00000126233	70.3536	75.2309	9.85864	12.6083	72.7922	11.2335	2.70546	8.48004e-07	7.77156e-06	SLURP1
ENSG00000224259	239.009	226.868	89.5493	95.613	232.939	92.5811	1.33322	8.71478e-07	7.9761e-06	LINC01133
ENSG00000232006	136.852	151.637	308.082	335.171	144.245	321.627	-1.15786	8.79844e-07	8.04556e-06	AC005537.1
ENSG00000230513	123.36	115.197	277.685	280.535	119.279	279.11	-1.22505	8.82248e-07	8.06044e-06	THAP7-AS1
ENSG00000100100	117.577	101.092	297.402	241.659	109.334	269.531	-1.30092	9.22179e-07	8.39564e-06	PIK3IP1
ENSG00000272115	119.505	110.495	25.4681	32.5715	115	29.0198	1.99501	9.23084e-07	8.40019e-06	AC233992.3
ENSG00000224687	386.463	325.609	151.987	174.415	356.036	163.201	1.12949	9.33097e-07	8.48758e-06	RASAL2-AS1
ENSG00000261324	202.387	192.779	449.389	374.046	197.583	411.718	-1.06017	9.61665e-07	8.7321e-06	AC010168.2
ENSG00000196782	45.2961	35.2645	143.772	136.59	40.2803	140.181	-1.7934	9.90952e-07	8.97052e-06	MAML3
ENSG00000224086	392.245	369.102	192.243	172.314	380.673	182.278	1.0609	9.96804e-07	9.01168e-06	AC245452.1
ENSG00000235381	68.4261	62.3006	182.385	189.125	65.3633	185.755	-1.50431	1.03146e-06	9.29257e-06	AL596202.1
ENSG00000172915	81.9185	64.6516	238.25	179.668	73.2851	208.959	-1.50954	1.04144e-06	9.37837e-06	NBEA
ENSG00000125462	157.091	97.5651	296.581	341.475	127.328	319.028	-1.31663	1.07362e-06	9.65137e-06	C1orf61
ENSG00000127588	101.194	88.1612	22.1819	17.8618	94.6774	20.0218	2.23533	1.08569e-06	9.7557e-06	GNG13
ENSG00000064989	0	0	37.7914	46.2305	0	42.0109	-7.74361	1.10359e-06	9.90361e-06	CALCRL
ENSG00000170848	72.2811	69.3535	0.821553	0	70.8173	0.410776	7.26189	1.11262e-06	9.97172e-06	PSG6
ENSG00000073910	244.792	229.219	105.98	60.9402	237.006	83.4602	1.4954	1.12223e-06	1.00405e-05	FRY
ENSG00000129596	60.7161	52.8967	5.75087	6.30415	56.8064	6.02751	3.24216	1.1642e-06	1.04069e-05	CDO1
ENSG00000184260	148.417	130.479	280.15	369.844	139.448	324.997	-1.216	1.18299e-06	1.05658e-05	HIST2H2AC
ENSG00000205426	30.8399	44.6684	111.731	174.415	37.7541	143.073	-1.92674	1.21081e-06	1.07864e-05	KRT81
ENSG00000111816	376.825	374.979	903.708	599.945	375.902	751.827	-1.00225	1.21634e-06	1.0828e-05	FRK
ENSG00000236200	45.2961	57.5987	146.236	178.618	51.4474	162.427	-1.66212	1.23432e-06	1.09675e-05	KDM4A-AS1
ENSG00000145451	1.9275	3.52645	47.6501	51.4839	2.72697	49.567	-4.21375	1.27694e-06	1.1322e-05	GLRA3
ENSG00000165323	38.5499	64.6516	2.46466	5.25346	51.6007	3.85906	3.77626	1.40538e-06	1.24024e-05	FAT3
ENSG00000178445	97.3385	106.969	244.001	250.065	102.154	247.033	-1.2756	1.40977e-06	1.24359e-05	GLDC
ENSG00000255046	50.1149	41.1419	147.88	148.148	45.6284	148.014	-1.69288	1.44168e-06	1.2685e-05	AC069185.1
ENSG00000282048	54.9336	48.1948	2.46466	6.30415	51.5642	4.38441	3.60364	1.59178e-06	1.39111e-05	AL591742.2
ENSG00000254285	50.1149	39.9664	130.627	169.161	45.0406	149.894	-1.72667	1.67558e-06	1.45943e-05	KRT8P3
ENSG00000230615	67.4623	101.092	213.604	236.406	84.2769	225.005	-1.42353	1.78336e-06	1.54356e-05	AL139220.2
ENSG00000197594	44.3324	27.0361	121.59	143.945	35.6842	132.767	-1.88199	1.82231e-06	1.57531e-05	ENPP1
ENSG00000225205	234.191	287.993	115.017	101.917	261.092	108.467	1.26282	1.83238e-06	1.58335e-05	AC078883.1
ENSG00000224080	154.2	165.743	54.2225	53.5853	159.971	53.9039	1.5683	1.83859e-06	1.58806e-05	UBE2FP1
ENSG00000142347	138.78	141.058	284.257	338.323	139.919	311.29	-1.15217	1.85133e-06	1.59772e-05	MYO1F
ENSG00000231908	28.9124	29.3871	105.98	119.779	29.1498	112.88	-1.95233	1.9219e-06	1.65449e-05	IDH1-AS1
ENSG00000121236	55.8974	43.4929	4.10776	4.20277	49.6951	4.15527	3.58353	1.93853e-06	1.66535e-05	TRIM6
ENSG00000244621	0	2.35097	61.6165	43.0784	1.17548	52.3474	-5.60773	1.95969e-06	1.68004e-05	RPS17P11
ENSG00000167741	87.701	105.793	25.4681	6.30415	96.7472	15.8861	2.56823	1.96451e-06	1.68278e-05	GGT6
ENSG00000123358	142.635	146.935	311.369	314.157	144.785	312.763	-1.11161	2.03182e-06	1.73471e-05	NR4A1
ENSG00000236120	177.33	185.726	61.6165	70.3964	181.528	66.0064	1.4624	2.06366e-06	1.75899e-05	AC110995.1
ENSG00000263513	31.8037	37.6155	109.267	143.945	34.7096	126.606	-1.86837	2.07699e-06	1.76817e-05	FAM72C
ENSG00000146477	100.23	99.916	13.1448	29.4194	100.073	21.2821	2.25753	2.10279e-06	1.7872e-05	SLC22A3
ENSG00000233198	179.257	190.428	73.1182	60.9402	184.843	67.0292	1.45833	2.11115e-06	1.7921e-05	RNF224
ENSG00000047617	65.5348	77.5819	8.21553	14.7097	71.5584	11.4626	2.66312	2.17175e-06	1.83977e-05	ANO2
ENSG00000235138	81.9185	67.0025	15.6095	8.40554	74.4605	12.0075	2.6116	2.17359e-06	1.84058e-05	AL445931.1
ENSG00000130592	85.7735	95.2141	15.6095	23.1152	90.4938	19.3624	2.2369	2.20267e-06	1.86368e-05	LSP1
ENSG00000177627	94.4473	69.3535	18.8957	9.45623	81.9004	14.176	2.50956	2.26246e-06	1.91114e-05	C12orf54
ENSG00000121797	69.3898	62.3006	8.21553	11.5576	65.8452	9.88657	2.75069	2.2875e-06	1.93073e-05	CCRL2
ENSG00000175121	44.3324	54.0722	4.92932	3.15208	49.2023	4.0407	3.58119	2.31933e-06	1.9544e-05	WFDC5
ENSG00000247271	104.085	88.1612	222.641	251.115	96.123	236.878	-1.29661	2.34239e-06	1.97303e-05	ZBED5-AS1
ENSG00000156966	143.598	118.724	302.331	286.839	131.161	294.585	-1.16443	2.3866e-06	2.00782e-05	B3GNT7
ENSG00000223821	53.9699	77.5819	3.28621	12.6083	65.7759	7.94726	3.09568	2.3905e-06	2.01029e-05	AL603910.1
ENSG00000114124	40.4774	31.738	138.021	117.678	36.1077	127.849	-1.81961	2.39191e-06	2.01066e-05	GRK7
ENSG00000219607	65.5348	36.44	156.095	176.516	50.9874	166.306	-1.69237	2.43873e-06	2.04919e-05	PPP1R3G
ENSG00000215187	17.3475	9.40386	62.438	101.917	13.3757	82.1776	-2.59631	2.44673e-06	2.05508e-05	FAM166B
ENSG00000242808	16.3837	5.87741	69.832	80.9033	11.1306	75.3677	-2.72708	2.50601e-06	2.10402e-05	SOX2-OT
ENSG00000260953	11.565	10.5793	96.1217	52.5346	11.0722	74.3282	-2.74931	2.51692e-06	2.11232e-05	AC009093.4
ENSG00000224934	100.23	68.178	220.176	223.797	84.2039	221.987	-1.39094	2.52261e-06	2.11624e-05	AL391684.1
ENSG00000231948	75.1723	64.6516	13.1448	9.45623	69.9119	11.3005	2.61768	2.62855e-06	2.1971e-05	HS1BP3-IT1
ENSG00000130518	90.5923	70.529	232.499	192.277	80.5606	212.388	-1.39549	2.74697e-06	2.28319e-05	IQCN
ENSG00000135406	22.1662	22.3342	123.233	77.7512	22.2502	100.492	-2.17978	2.79908e-06	2.31906e-05	PRPH
ENSG00000105388	89.6285	105.793	21.3604	25.2166	97.711	23.2885	2.0727	2.84494e-06	2.35235e-05	CEACAM5
ENSG00000137878	131.07	114.022	36.1483	34.6728	122.546	35.4106	1.79125	2.94991e-06	2.43236e-05	GCOM1
ENSG00000048052	137.816	153.988	319.584	305.751	145.902	312.668	-1.10212	2.95707e-06	2.43729e-05	HDAC9
ENSG00000261474	60.7161	64.6516	166.775	181.77	62.6838	174.273	-1.47563	3.0219e-06	2.48381e-05	AC026471.4
ENSG00000233695	248.647	279.765	128.162	76.7005	264.206	102.431	1.3568	3.04713e-06	2.50057e-05	GAS6-AS1
ENSG00000165731	172.511	199.832	63.2596	74.5992	186.171	68.9294	1.436	3.0487e-06	2.50088e-05	RET
ENSG00000276805	80.9548	71.7045	210.318	188.074	76.3296	199.196	-1.38252	3.11812e-06	2.55378e-05	AL133216.2
ENSG00000266401	4.81874	2.35097	54.2225	44.1291	3.58485	49.1758	-3.74827	3.15951e-06	2.58461e-05	AP002478.1
ENSG00000164107	3.85499	2.35097	32.0406	69.3457	3.10298	50.6931	-4.00128	3.16421e-06	2.58744e-05	HAND2
ENSG00000167080	126.251	184.551	55.8656	37.8249	155.401	46.8453	1.71753	3.23784e-06	2.64243e-05	B4GALNT2
ENSG00000179133	124.323	106.969	29.5759	34.6728	115.646	32.1244	1.85422	3.25133e-06	2.6524e-05	C10orf67
ENSG00000234264	108.903	104.618	27.1112	29.4194	106.761	28.2653	1.92024	3.34489e-06	2.72336e-05	DEPDC1-AS1
ENSG00000082074	84.8098	94.0386	18.0742	22.0645	89.4242	20.0694	2.16143	3.38545e-06	2.75422e-05	FYB1
ENSG00000143631	112.758	105.793	34.5052	18.9125	109.276	26.7088	2.01599	3.56133e-06	2.87988e-05	FLG
ENSG00000132622	86.7373	82.2838	199.637	223.797	84.5105	211.717	-1.32257	3.64889e-06	2.94311e-05	HSPA12B
ENSG00000213420	123.36	117.548	257.146	284.738	120.454	270.942	-1.16747	3.67255e-06	2.95989e-05	GPC2
ENSG00000199568	46.2599	51.7212	4.10776	5.25346	48.9906	4.68061	3.39922	3.67946e-06	2.96431e-05	RNU5A-1
ENSG00000198270	153.236	152.813	299.045	350.931	153.024	324.988	-1.08492	3.8377e-06	3.08101e-05	TMEM116
ENSG00000179988	350.804	320.907	165.132	160.756	335.855	162.944	1.04381	3.89154e-06	3.1194e-05	PSTK
ENSG00000271913	34.6949	27.0361	102.694	128.184	30.8655	115.439	-1.89426	3.96707e-06	3.17258e-05	AL035530.2
ENSG00000253250	58.7886	37.6155	158.56	146.046	48.202	152.303	-1.65072	4.07794e-06	3.25398e-05	C8orf88
ENSG00000158050	391.282	332.662	147.058	194.378	361.972	170.718	1.09037	4.07827e-06	3.25398e-05	DUSP2
ENSG00000170477	66.4986	61.1251	6.57242	12.6083	63.8118	9.59037	2.76087	4.23097e-06	3.36415e-05	KRT4
ENSG00000204334	11.565	7.0529	57.5087	72.4978	9.30893	65.0032	-2.78426	4.3669e-06	3.46161e-05	ERICH2
ENSG00000249715	26.9849	29.3871	131.448	89.3088	28.186	110.379	-1.97548	4.37606e-06	3.4668e-05	FER1L5
ENSG00000143546	279.487	250.378	105.159	128.184	264.932	116.672	1.18832	4.43679e-06	3.5103e-05	S100A8
ENSG00000248690	15.42	10.5793	67.3673	80.9033	12.9997	74.1353	-2.4976	4.47992e-06	3.53902e-05	HAS2-AS1
ENSG00000224984	116.613	108.144	253.86	256.369	112.379	255.114	-1.18119	4.49326e-06	3.54821e-05	AL512363.1
ENSG00000197142	38.5499	50.5458	2.46466	4.20277	44.5478	3.33371	3.7669	4.63312e-06	3.65446e-05	ACSL5
ENSG00000105996	17.3475	16.4568	62.438	113.475	16.9021	87.9564	-2.37273	4.70586e-06	3.7062e-05	HOXA2
ENSG00000171236	5.78249	8.22838	56.6872	56.7374	7.00543	56.7123	-3.0309	4.71427e-06	3.71e-05	LRG1
ENSG00000125046	212.024	204.534	82.9768	87.2075	208.279	85.0922	1.29296	4.77362e-06	3.75386e-05	SSUH2
ENSG00000198854	29.8762	31.738	0	0	30.8071	0	7.49349	4.81649e-06	3.78225e-05	C1orf68
ENSG00000189298	132.033	132.83	302.331	272.129	132.431	287.23	-1.11822	4.81703e-06	3.78225e-05	ZKSCAN3
ENSG00000003147	65.5348	51.7212	155.274	179.668	58.628	167.471	-1.50747	4.83648e-06	3.79609e-05	ICA1
ENSG00000112599	27.9487	36.44	119.947	110.323	32.1943	115.135	-1.84627	4.85483e-06	3.80905e-05	GUCA1B
ENSG00000197992	27.9487	36.44	122.411	108.221	32.1943	115.316	-1.84895	4.90826e-06	3.8466e-05	CLEC9A
ENSG00000164128	6.74623	7.0529	59.9734	52.5346	6.89957	56.254	-3.03049	4.95964e-06	3.88246e-05	NPY1R
ENSG00000187140	117.577	102.267	242.358	262.673	109.922	252.516	-1.19633	4.9853e-06	3.8996e-05	FOXD3
ENSG00000247240	53.0061	79.9328	179.099	188.074	66.4695	183.586	-1.47362	5.14892e-06	4.01697e-05	UBL7-AS1
ENSG00000260992	147.453	151.637	53.4009	49.3825	149.545	51.3917	1.53861	5.20255e-06	4.05576e-05	DOCK9-DT
ENSG00000231584	138.78	121.075	275.22	293.143	129.927	284.182	-1.12592	5.21542e-06	4.06274e-05	FAHD2CP
ENSG00000170370	52.0424	43.4929	137.199	153.401	47.7676	145.3	-1.59946	5.31125e-06	4.13117e-05	EMX2
ENSG00000227473	386.463	367.926	208.674	157.604	377.194	183.139	1.03799	5.33118e-06	4.14511e-05	TSSK5P
ENSG00000263142	503.076	523.09	303.153	180.719	513.083	241.936	1.07818	5.37946e-06	4.1797e-05	LRRC37A17P
ENSG00000112769	144.562	149.286	56.6872	37.8249	146.924	47.256	1.62598	5.38421e-06	4.18165e-05	LAMA4
ENSG00000157578	18.3112	24.6851	82.1553	104.019	21.4982	93.0869	-2.12041	5.61207e-06	4.34395e-05	LCA5L
ENSG00000276603	114.686	139.882	45.1854	18.9125	127.284	32.0489	1.96763	5.6349e-06	4.36e-05	AL109614.1
ENSG00000279407	284.306	296.222	150.344	100.866	290.264	125.605	1.20088	5.68166e-06	4.3929e-05	AC007191.1
ENSG00000274020	170.583	204.534	351.625	406.618	187.559	379.121	-1.01678	5.71283e-06	4.41042e-05	LINC01138
ENSG00000188613	269.849	265.659	126.519	117.678	267.754	122.098	1.13148	5.74984e-06	4.43403e-05	NANOS1
ENSG00000213654	39.5137	36.44	117.482	133.438	37.9768	125.46	-1.72058	5.85136e-06	4.50897e-05	GPSM3
ENSG00000228274	92.5198	103.442	235.786	223.797	97.9811	229.792	-1.23257	5.87619e-06	4.52641e-05	AL021707.2
ENSG00000179046	261.176	240.974	103.516	118.728	251.075	111.122	1.17971	5.96393e-06	4.58889e-05	TRIML2
ENSG00000282936	432.723	449.034	254.681	156.553	440.879	205.617	1.09364	6.03436e-06	4.63791e-05	AC004706.3
ENSG00000153790	163.837	148.111	308.082	339.374	155.974	323.728	-1.05069	6.21792e-06	4.76661e-05	C7orf31
ENSG00000196456	151.308	122.25	276.863	322.563	136.779	299.713	-1.12654	6.24666e-06	4.78334e-05	ZNF775
ENSG00000230882	93.4835	97.5651	235.786	214.341	95.5243	225.063	-1.23832	6.45303e-06	4.92317e-05	AC005077.4
ENSG00000186442	72.2811	90.5122	9.03708	22.0645	81.3966	15.5508	2.41438	6.64259e-06	5.06219e-05	KRT3
ENSG00000182985	321.892	331.486	168.418	151.3	326.689	159.859	1.02874	6.77339e-06	5.15619e-05	CADM1
ENSG00000249628	116.613	134.005	42.7208	33.6222	125.309	38.1715	1.70692	7.03569e-06	5.33821e-05	LINC00942
ENSG00000165821	212.024	178.673	85.4415	65.1429	195.349	75.2922	1.371	7.17741e-06	5.4338e-05	SALL2
ENSG00000280420	2.89124	8.22838	41.8992	65.1429	5.55981	53.5211	-3.30208	7.59877e-06	5.71729e-05	AC005355.2
ENSG00000227082	78.0636	70.529	13.1448	16.8111	74.2963	14.978	2.32031	7.62921e-06	5.73811e-05	AC244021.1
ENSG00000030419	148.417	182.2	416.527	297.346	165.308	356.937	-1.11624	7.65349e-06	5.75219e-05	IKZF2
ENSG00000220848	74.2086	52.8967	156.095	200.682	63.5526	178.389	-1.47968	7.85243e-06	5.8889e-05	RPS18P9
ENSG00000188730	1.9275	0	39.4345	49.3825	0.963748	44.4085	-5.40801	8.00265e-06	5.99071e-05	VWC2
ENSG00000135074	109.867	79.9328	295.759	193.327	94.9	244.543	-1.36384	8.16855e-06	6.10828e-05	ADAM19
ENSG00000230074	129.142	105.793	322.87	228	117.468	275.435	-1.22924	8.17242e-06	6.10897e-05	AL162231.2
ENSG00000118523	171.547	143.409	61.6165	49.3825	157.478	55.4995	1.50087	8.27662e-06	6.18017e-05	CTGF
ENSG00000229124	7.70998	3.52645	44.3639	60.9402	5.61821	52.652	-3.19585	8.82919e-06	6.55734e-05	VIM-AS1
ENSG00000123119	19.275	25.8606	88.7277	95.613	22.5678	92.1704	-2.03752	9.01123e-06	6.68056e-05	NECAB1
ENSG00000230549	73.2448	64.6516	11.5017	14.7097	68.9482	13.1057	2.40568	9.52814e-06	7.03358e-05	USP17L1
ENSG00000247151	46.2599	48.1948	134.735	143.945	47.2273	139.34	-1.56113	9.5766e-06	7.06432e-05	CSTF3-DT
ENSG00000174469	57.8249	51.7212	5.75087	9.45623	54.7731	7.60355	2.87094	9.70956e-06	7.15476e-05	CNTNAP2
ENSG00000176927	192.75	197.481	69.0104	88.2582	195.115	78.6343	1.31649	1.00112e-05	7.35351e-05	EFCAB5
ENSG00000159556	83.846	64.6516	192.243	187.023	74.2488	189.633	-1.34773	1.00259e-05	7.36169e-05	ISL2
ENSG00000183668	36.6224	41.1419	1.64311	3.15208	38.8822	2.39759	4.05629	1.05189e-05	7.69641e-05	PSG9
ENSG00000257732	12.5287	8.22838	57.5087	70.3964	10.3785	63.9525	-2.60724	1.12434e-05	8.18029e-05	AC089983.1
ENSG00000218358	43.3686	48.1948	145.415	127.134	45.7817	136.274	-1.57768	1.13755e-05	8.26188e-05	RAET1K
ENSG00000118777	79.0273	71.7045	184.028	191.226	75.3659	187.627	-1.31339	1.15466e-05	8.36853e-05	ABCG2
ENSG00000232316	49.1511	47.0193	0.821553	0	48.0852	0.410776	6.70502	1.17548e-05	8.51349e-05	LINC02518
ENSG00000175264	111.795	115.197	249.752	246.913	113.496	248.332	-1.13034	1.19488e-05	8.63393e-05	CHST1
ENSG00000168497	331.529	299.748	121.59	173.364	315.639	147.477	1.10479	1.19503e-05	8.63393e-05	CAVIN2
ENSG00000255153	112.758	96.3896	226.749	247.963	104.574	237.356	-1.17854	1.19603e-05	8.63819e-05	TOLLIP-AS1
ENSG00000186340	65.5348	94.0386	193.886	205.936	79.7867	199.911	-1.33155	1.23939e-05	8.91403e-05	THBS2
ENSG00000280213	138.78	157.515	58.3303	45.1798	148.147	51.755	1.50958	1.24212e-05	8.93062e-05	UCKL1-AS1
ENSG00000283000	104.085	101.092	219.355	244.811	102.588	232.083	-1.17597	1.26929e-05	9.10066e-05	AL392046.2
ENSG00000260284	17.3475	10.5793	63.2596	84.0554	13.9634	73.6575	-2.3814	1.27621e-05	9.1471e-05	TPSP2
ENSG00000131951	31.8037	43.4929	151.987	100.866	37.6483	126.427	-1.75869	1.29396e-05	9.26153e-05	LRRC9
ENSG00000184903	96.3748	84.6348	194.708	236.406	90.5048	215.557	-1.2474	1.33936e-05	9.55021e-05	IMMP2L
ENSG00000120068	111.795	128.128	238.25	288.94	119.961	263.595	-1.1362	1.34222e-05	9.56732e-05	HOXB8
ENSG00000260464	156.127	108.144	41.8992	43.0784	132.136	42.4888	1.64099	1.34826e-05	9.60371e-05	AL049796.1
ENSG00000163617	84.8098	98.7406	234.143	197.53	91.7752	215.836	-1.23856	1.39752e-05	9.89681e-05	CCDC191
ENSG00000169962	86.7373	117.548	29.5759	26.2673	102.143	27.9216	1.86471	1.39839e-05	9.8996e-05	TAS1R3
ENSG00000226744	14.4562	15.2813	92.8355	57.7881	14.8687	75.3118	-2.34686	1.41084e-05	9.97408e-05	AC005326.1
ENSG00000284485	45.2961	52.8967	126.519	159.705	49.0964	143.112	-1.54446	1.44337e-05	0.000101902	MIR205
ENSG00000205609	268.886	284.467	423.921	705.015	276.676	564.468	-1.02642	1.4473e-05	0.000102107	EIF3CL
ENSG00000184378	215.879	213.938	88.7277	98.7651	214.909	93.7464	1.19939	1.45619e-05	0.000102597	ACTRT3
ENSG00000258988	29.8762	22.3342	0	0	26.1052	0	7.25735	1.45803e-05	0.000102692	AL135978.1
ENSG00000260581	73.2448	83.4593	15.6095	19.9632	78.3521	17.7863	2.14623	1.4924e-05	0.000104969	AC011374.1
ENSG00000262152	30.8399	44.6684	145.415	104.019	37.7541	124.717	-1.73574	1.49735e-05	0.000105175	LINC00514
ENSG00000214050	114.686	145.76	266.183	291.042	130.223	278.612	-1.10055	1.50177e-05	0.000105414	FBXO16
ENSG00000203805	78.0636	85.8103	12.3233	24.1659	81.9369	18.2446	2.18729	1.51274e-05	0.000106148	PLPP4
ENSG00000215784	57.8249	59.9496	144.593	173.364	58.8872	158.979	-1.43158	1.51365e-05	0.00010617	FAM72D
ENSG00000136149	261.176	184.551	383.665	539.005	222.863	461.335	-1.04339	1.53729e-05	0.000107725	RPL13AP25
ENSG00000198237	10.6012	15.2813	47.6501	101.917	12.9413	74.7836	-2.53529	1.55729e-05	0.000109029	AC131392.1
ENSG00000127720	115.65	106.969	33.6837	34.6728	111.309	34.1783	1.70507	1.56192e-05	0.000109303	METTL25
ENSG00000232104	35.6587	36.44	156.917	91.4102	36.0493	124.163	-1.78958	1.56889e-05	0.000109702	RFX3-AS1
ENSG00000126895	109.867	99.916	35.3268	23.1152	104.892	29.221	1.83275	1.56921e-05	0.000109702	AVPR2
ENSG00000213904	68.4261	67.0025	165.132	179.668	67.7143	172.4	-1.3468	1.59418e-05	0.000111147	LIPE-AS1
ENSG00000278952	103.121	74.0554	19.7173	24.1659	88.5882	21.9416	2.02291	1.59739e-05	0.000111333	AP003068.4
ENSG00000203999	101.194	102.267	246.466	212.24	101.73	229.353	-1.17468	1.60119e-05	0.000111523	LINC01270
ENSG00000198838	141.671	136.356	41.0776	55.6867	139.013	48.3822	1.53083	1.7186e-05	0.000119101	RYR3
ENSG00000213030	84.8098	74.0554	21.3604	14.7097	79.4326	18.035	2.12808	1.76083e-05	0.000121817	CGB8
ENSG00000251432	172.511	156.339	65.7242	61.9908	164.425	63.8575	1.36409	1.76538e-05	0.000122057	AC108062.1
ENSG00000163531	265.994	255.08	126.519	120.83	260.537	123.674	1.07441	1.78912e-05	0.000123574	NFASC
ENSG00000181856	106.976	123.426	239.893	259.521	115.201	249.707	-1.11789	1.815e-05	0.000125112	SLC2A4
ENSG00000109472	92.5198	79.9328	221.819	188.074	86.2263	204.947	-1.24796	1.82956e-05	0.000125864	CPE
ENSG00000008516	83.846	64.6516	179.099	192.277	74.2488	185.688	-1.31638	1.85535e-05	0.000127554	MMP25
ENSG00000155962	65.5348	68.178	10.6802	15.7604	66.8564	13.2203	2.35199	1.90325e-05	0.0001305	CLIC2
ENSG00000163825	71.3173	47.0193	9.03708	10.5069	59.1683	9.772	2.60773	1.91754e-05	0.000131393	RTP3
ENSG00000279673	61.6798	59.9496	153.63	164.959	60.8147	159.295	-1.38775	1.9235e-05	0.000131758	AC092919.2
ENSG00000251495	46.2599	24.6851	104.337	143.945	35.4725	124.141	-1.7908	1.93882e-05	0.000132764	PPIAP11
ENSG00000062582	88.6648	69.3535	20.5388	15.7604	79.0091	18.1496	2.1158	2.03968e-05	0.000139073	MRPS24
ENSG00000155918	24.0937	24.6851	88.7277	94.5623	24.3894	91.645	-1.90975	2.04124e-05	0.000139133	RAET1L
ENSG00000233101	370.079	419.647	232.499	149.198	394.863	190.849	1.04177	2.11488e-05	0.000143728	HOXB-AS3
ENSG00000273702	34.6949	27.0361	110.088	100.866	30.8655	105.477	-1.76749	2.1653e-05	0.000146913	AC091271.1
ENSG00000105641	104.085	136.356	273.577	246.913	120.22	260.245	-1.11998	2.20453e-05	0.00014933	SLC5A5
ENSG00000237609	52.0424	32.9135	4.10776	4.20277	42.4779	4.15527	3.35881	2.24419e-05	0.00015162	AF064858.2
ENSG00000204791	219.734	199.832	92.8355	92.4609	209.783	92.6482	1.17996	2.33791e-05	0.00015749	SMPD5
ENSG00000273382	189.858	196.306	67.3673	92.4609	193.082	79.9141	1.27931	2.36674e-05	0.000159276	AL356488.3
ENSG00000126500	140.707	144.584	350.803	252.166	142.646	301.485	-1.08312	2.42141e-05	0.000162691	FLRT1
ENSG00000255020	158.055	164.568	49.2932	72.4978	161.311	60.8955	1.41398	2.47429e-05	0.000165868	AF131216.3
ENSG00000131737	281.414	306.801	143.772	150.249	294.108	147.01	1.00043	2.48576e-05	0.000166529	KRT34
ENSG00000164841	13.4925	22.3342	82.1553	74.5992	17.9133	78.3772	-2.14476	2.52394e-05	0.000168814	TMEM74
ENSG00000221843	494.403	527.792	311.369	149.198	511.097	230.283	1.14301	2.54908e-05	0.000170275	C2orf16
ENSG00000267280	70.3536	76.4064	168.418	190.175	73.38	179.297	-1.28923	2.56194e-05	0.000171024	TBX2-AS1
ENSG00000231453	238.046	197.481	89.5493	102.968	217.763	96.2586	1.18258	2.59644e-05	0.00017316	LINC01305
ENSG00000100079	13.4925	8.22838	90.3708	43.0784	10.8604	66.7246	-2.61043	2.60119e-05	0.000173421	LGALS2
ENSG00000180720	26.9849	28.2116	96.9432	96.6637	27.5983	96.8035	-1.8117	2.60969e-05	0.000173876	CHRM4
ENSG00000165113	53.9699	77.5819	156.095	187.023	65.7759	171.559	-1.38848	2.61204e-05	0.000173972	GKAP1
ENSG00000104901	76.1361	57.5987	153.63	193.327	66.8674	173.479	-1.36742	2.7501e-05	0.000182235	DKKL1
ENSG00000262583	40.4774	61.1251	133.092	155.502	50.8013	144.297	-1.5133	2.77659e-05	0.000183912	TMEM231P1
ENSG00000232555	221.662	224.517	114.196	75.6498	223.09	94.9229	1.22463	2.78384e-05	0.000184235	AC104088.1
ENSG00000196747	178.293	177.498	67.3673	79.8526	177.896	73.61	1.27708	2.82409e-05	0.00018672	HIST1H2AI
ENSG00000169896	233.227	229.219	105.98	109.272	231.223	107.626	1.1041	2.85751e-05	0.000188749	ITGAM
ENSG00000178199	99.266	101.092	234.964	208.037	100.179	221.501	-1.14646	2.87459e-05	0.000189756	ZC3H12D
ENSG00000203722	136.852	114.022	233.321	313.106	125.437	273.214	-1.11728	2.91106e-05	0.00019198	RAET1G
ENSG00000144847	107.94	114.022	262.075	218.544	110.981	240.31	-1.11757	2.92083e-05	0.000192563	IGSF11
ENSG00000246640	101.194	111.671	357.376	180.719	106.432	269.047	-1.34359	2.92208e-05	0.000192584	PICART1
ENSG00000244459	9.63748	22.3342	70.6536	80.9033	15.9858	75.7784	-2.26663	2.95117e-05	0.000194254	AC147067.1
ENSG00000167065	130.106	146.935	297.402	265.825	138.521	281.614	-1.02698	3.02231e-05	0.000198433	DUSP18
ENSG00000273142	110.831	97.5651	212.782	246.913	104.198	229.847	-1.13732	3.07531e-05	0.000201404	AC073335.2
ENSG00000161405	133.961	144.584	59.1518	24.1659	139.273	41.6589	1.72238	3.10778e-05	0.000203207	IKZF3
ENSG00000178947	39.5137	56.4232	149.523	125.032	47.9684	137.278	-1.52663	3.13571e-05	0.000204839	SMIM10L2A
ENSG00000206530	199.496	189.253	88.7277	79.8526	194.374	84.2902	1.20356	3.2267e-05	0.000210121	CFAP44
ENSG00000205312	75.1723	72.8799	18.0742	16.8111	74.0261	17.4426	2.08329	3.22974e-05	0.000210187	KRT17P4
ENSG00000283167	205.278	225.693	109.267	72.4978	215.485	90.8822	1.23661	3.23293e-05	0.000210329	AC140479.7
ENSG00000100385	13.4925	9.40386	64.9027	58.8388	11.4482	61.8707	-2.42359	3.35524e-05	0.000217875	IL2RB
ENSG00000228189	129.142	141.058	46.007	52.5346	135.1	49.2708	1.45772	3.44971e-05	0.000223449	AL592486.1
ENSG00000261513	62.6436	59.9496	11.5017	12.6083	61.2966	12.055	2.35002	3.4687e-05	0.000224594	AC009097.4
ENSG00000278993	201.423	216.289	93.657	94.5623	208.856	94.1097	1.14956	3.52097e-05	0.000227567	AC002350.1
ENSG00000248932	129.142	101.092	232.499	265.825	115.117	249.162	-1.10827	3.52522e-05	0.000227771	AC097103.2
ENSG00000273287	1.9275	0	32.8621	40.977	0.963748	36.9196	-5.14468	3.5324e-05	0.000228164	AL008718.2
ENSG00000268460	125.287	121.075	290.008	230.102	123.181	260.055	-1.07985	3.5705e-05	0.000230409	AC006262.1
ENSG00000143178	26.0212	28.2116	92.8355	95.613	27.1164	94.2242	-1.79874	3.69197e-05	0.000237655	TBX19
ENSG00000270343	72.2811	72.8799	18.8957	14.7097	72.5805	16.8027	2.10245	3.7473e-05	0.000241067	UNGP3
ENSG00000241288	53.0061	49.3703	141.307	135.539	51.1882	138.423	-1.43407	3.76606e-05	0.000242124	AC092902.2
ENSG00000132702	5.78249	17.6322	70.6536	59.8895	11.7074	65.2715	-2.51177	3.79585e-05	0.000243888	HAPLN2
ENSG00000205693	31.8037	34.089	0.821553	1.05069	32.9463	0.936123	5.1543	3.80087e-05	0.000244134	MANSC4
ENSG00000173157	154.2	153.988	348.338	270.028	154.094	309.183	-1.00715	3.80675e-05	0.000244437	ADAMTS20
ENSG00000270177	107.94	112.846	41.8992	25.2166	110.393	33.5579	1.70429	3.82624e-05	0.000245612	AC104109.2
ENSG00000267546	6.74623	12.9303	61.6165	53.5853	9.83827	57.6009	-2.57226	3.86359e-05	0.000247702	AC015802.4
ENSG00000242207	225.517	237.448	112.553	105.069	231.482	108.811	1.08707	3.87706e-05	0.000248489	HOXB-AS4
ENSG00000123342	101.194	79.9328	22.1819	28.3687	90.5632	25.2753	1.85081	4.06167e-05	0.000259278	MMP19
ENSG00000166482	254.429	230.395	127.341	53.5853	242.412	90.463	1.41032	4.08174e-05	0.000260399	MFAP4
ENSG00000185275	121.432	121.075	49.2932	27.318	121.253	38.3056	1.64813	4.10639e-05	0.00026173	CD24P4
ENSG00000175879	66.4986	101.092	170.883	246.913	83.7951	208.898	-1.32171	4.12092e-05	0.000262576	HOXD8
ENSG00000109846	77.0998	65.827	9.85864	21.0138	71.4634	15.4362	2.23611	4.14884e-05	0.000264273	CRYAB
ENSG00000279483	58.7886	67.0025	170.883	146.046	62.8956	158.465	-1.33769	4.43099e-05	0.000279667	AC090498.1
ENSG00000122367	83.846	110.495	27.9328	29.4194	97.1707	28.6761	1.75941	4.47032e-05	0.000281806	LDB3
ENSG00000266173	123.36	121.075	280.971	229.051	122.217	255.011	-1.06297	4.50705e-05	0.000283948	STRADA
ENSG00000280414	70.3536	96.3896	25.4681	15.7604	83.3716	20.6143	1.99888	4.52265e-05	0.000284731	AC018470.1
ENSG00000109705	81.9185	81.1083	161.024	232.203	81.5134	196.614	-1.26645	4.56188e-05	0.000286879	NKX3-2
ENSG00000271425	60.7161	68.178	147.88	174.415	64.4471	161.147	-1.32278	4.63536e-05	0.000290882	NBPF10
ENSG00000227252	47.2236	38.7909	138.842	111.373	43.0073	125.108	-1.53845	4.6465e-05	0.000291493	AC105760.2
ENSG00000165495	11.565	11.7548	54.2225	67.2443	11.6599	60.7334	-2.37915	4.72712e-05	0.000296013	PKNOX2
ENSG00000005187	51.0786	51.7212	136.378	137.641	51.3999	137.009	-1.41461	4.8147e-05	0.000300847	ACSM3
ENSG00000132639	58.7886	35.2645	127.341	146.046	47.0265	136.693	-1.52743	4.87722e-05	0.000304308	SNAP25
ENSG00000046653	135.888	150.462	56.6872	53.5853	143.175	55.1362	1.37422	4.94079e-05	0.000307904	GPM6B
ENSG00000226833	17.3475	23.5097	79.6906	79.8526	20.4286	79.7716	-1.97373	4.98542e-05	0.000310592	AC092164.1
ENSG00000170423	18.3112	16.4568	70.6536	75.6498	17.384	73.1517	-2.06924	5.00454e-05	0.000311596	KRT78
ENSG00000257038	84.8098	51.7212	17.2526	10.5069	68.2655	13.8798	2.28647	5.03358e-05	0.000313216	AP002761.3
ENSG00000235180	34.6949	32.9135	109.267	101.917	33.8042	105.592	-1.64271	5.03763e-05	0.000313374	LINC00601
ENSG00000186862	102.157	104.618	227.57	214.341	103.388	220.956	-1.09685	5.10363e-05	0.000316813	PDZD7
ENSG00000162913	171.547	189.253	80.5122	74.5992	180.4	77.5557	1.21511	5.10591e-05	0.00031686	OBSCN-AS1
ENSG00000204099	52.0424	47.0193	9.03708	6.30415	49.5308	7.67062	2.67734	5.13479e-05	0.000318186	NEU4
ENSG00000006059	141.671	158.69	62.438	55.6867	150.181	59.0624	1.34241	5.13496e-05	0.000318186	KRT33A
ENSG00000072182	53.9699	39.9664	115.017	154.452	46.9681	134.735	-1.51089	5.18852e-05	0.000321313	ASIC4
ENSG00000121905	143.598	108.144	36.1483	50.4332	125.871	43.2908	1.5507	5.22704e-05	0.000323215	HPCA
ENSG00000263004	60.7161	68.178	158.56	158.655	64.4471	158.607	-1.30175	5.3246e-05	0.000328269	AC007114.1
ENSG00000268902	11.565	10.5793	54.2225	63.0415	11.0722	58.632	-2.40021	5.44349e-05	0.000334901	CSAG2
ENSG00000014257	186.003	193.955	92.8355	71.4471	189.979	82.1413	1.20356	5.69163e-05	0.000348408	ACPP
ENSG00000273284	19.275	38.7909	96.1217	106.12	29.0329	101.121	-1.81543	5.70749e-05	0.000349276	AP001033.2
ENSG00000182993	103.121	71.7045	182.385	229.051	87.4127	205.718	-1.22613	6.03704e-05	0.000368247	C12orf60
ENSG00000158553	3.85499	0	34.5052	36.7742	1.9275	35.6397	-4.11289	6.04461e-05	0.000368492	POM121L2
ENSG00000180616	8.67373	15.2813	64.0811	57.7881	11.9775	60.9346	-2.3655	6.05299e-05	0.000368862	SSTR2
ENSG00000274414	91.556	108.144	205.388	226.95	99.8502	216.169	-1.11635	6.05425e-05	0.000368862	AL121772.1
ENSG00000175463	209.133	222.166	109.267	89.3088	215.65	99.2877	1.11416	6.13168e-05	0.00037336	TBC1D10C
ENSG00000153253	12.5287	17.6322	70.6536	64.0922	15.0805	67.3729	-2.17073	6.21799e-05	0.0003778	SCN3A
ENSG00000253741	85.7735	83.4593	211.139	172.314	84.6164	191.726	-1.18177	6.91599e-05	0.000416588	LNCOC1
ENSG00000234028	78.0636	77.5819	183.206	173.364	77.8227	178.285	-1.19645	7.016e-05	0.000421631	AC062029.1
ENSG00000260804	152.272	135.181	41.0776	66.1936	143.726	53.6356	1.43394	7.06229e-05	0.000424282	LINC01963
ENSG00000257718	17.3475	21.1587	66.5458	86.1568	19.2531	76.3513	-1.99029	7.29955e-05	0.000437024	CPNE8-AS1
ENSG00000236028	40.4774	51.7212	6.57242	7.35485	46.0993	6.96363	2.7292	7.496e-05	0.000447879	AL354766.2
ENSG00000168939	121.432	112.846	42.7208	40.977	117.139	41.8489	1.48464	7.59647e-05	0.00045349	SPRY3
ENSG00000078401	144.562	145.76	44.3639	67.2443	145.161	55.8041	1.3887	7.70838e-05	0.000459377	EDN1
ENSG00000180155	68.4261	86.9857	13.9664	25.2166	77.7059	19.5915	2.00307	7.8485e-05	0.000466788	LYNX1
ENSG00000163218	98.3023	45.8438	13.1448	17.8618	72.073	15.5033	2.23201	7.90028e-05	0.000469597	PGLYRP4
ENSG00000275557	118.541	101.092	214.425	247.963	109.816	231.194	-1.06953	7.93183e-05	0.000471068	AC242842.1
ENSG00000074317	94.4473	110.495	194.708	250.065	102.471	222.386	-1.11804	7.99007e-05	0.000474119	SNCB
ENSG00000229474	87.701	84.6348	222.641	168.111	86.1679	195.376	-1.18334	8.16826e-05	0.000483308	PATL2
ENSG00000277156	99.266	143.409	40.2561	44.1291	121.337	42.1926	1.52273	8.20226e-05	0.000484905	AL589743.5
ENSG00000273002	34.6949	17.6322	90.3708	96.6637	26.1636	93.5173	-1.82121	8.58516e-05	0.000504948	AL355388.2
ENSG00000100341	104.085	101.092	209.496	221.696	102.588	215.596	-1.07024	8.71591e-05	0.000512056	PNPLA5
ENSG00000155629	40.4774	61.1251	149.523	123.982	50.8013	136.752	-1.43913	9.00195e-05	0.000526771	PIK3AP1
ENSG00000249870	26.9849	31.738	0.821553	1.05069	29.3615	0.936123	4.98692	9.22752e-05	0.000538601	AC005920.2
ENSG00000139209	150.345	175.147	71.4751	66.1936	162.746	68.8344	1.23804	9.2569e-05	0.000540164	SLC38A4
ENSG00000263412	122.396	101.092	224.284	239.558	111.744	231.921	-1.04923	9.32199e-05	0.00054335	AC004477.1
ENSG00000233013	46.2599	36.44	7.39398	2.10138	41.3499	4.74768	3.07619	9.36221e-05	0.000545541	FAM157B
ENSG00000234899	43.3686	34.089	110.088	114.525	38.7288	112.307	-1.52988	9.4115e-05	0.000547901	SOX9-AS1
ENSG00000233221	36.6224	43.4929	124.876	104.019	40.0576	114.447	-1.52059	9.41328e-05	0.000547901	AC133785.1
ENSG00000070915	26.0212	35.2645	2.46466	1.05069	30.6428	1.75768	4.07414	9.44918e-05	0.000549527	SLC12A3
ENSG00000134569	83.846	91.6877	226.749	168.111	87.7669	197.43	-1.17435	9.56539e-05	0.000555194	LRP4
ENSG00000177721	104.085	98.7406	188.136	251.115	101.413	219.626	-1.11087	9.94707e-05	0.000574775	ANXA2R
ENSG00000204936	119.505	121.075	26.2897	53.5853	120.29	39.9375	1.60667	0.000100453	0.000579963	CD177
ENSG00000164776	37.5862	32.9135	104.337	105.069	35.2498	104.703	-1.56732	0.000102145	0.000588747	PHKG1
ENSG00000109163	38.5499	62.3006	6.57242	10.5069	50.4253	8.53967	2.57526	0.000106476	0.000611671	GNRHR
ENSG00000250917	1.9275	1.17548	37.7914	25.2166	1.55149	31.504	-4.32244	0.000107869	0.000618984	AL035458.2
ENSG00000275591	136.852	114.022	290.83	223.797	125.437	257.314	-1.03618	0.00010825	0.000620825	XKR5
ENSG00000188624	37.5862	38.7909	5.75087	3.15208	38.1885	4.45147	3.07371	0.000110136	0.000630946	IGFL3
ENSG00000270362	185.04	216.289	92.8355	94.5623	200.664	93.6989	1.09745	0.000111909	0.000640091	HMGN3-AS1
ENSG00000283178	135.888	117.548	47.6501	49.3825	126.718	48.5163	1.38752	0.000113179	0.000646053	BX119927.1
ENSG00000108984	113.722	126.952	37.7914	50.4332	120.337	44.1123	1.45397	0.00011339	0.000647082	MAP2K6
ENSG00000276900	119.505	96.3896	225.106	223.797	107.947	224.451	-1.05223	0.000113831	0.00064942	AC023157.3
ENSG00000234719	38.5499	34.089	106.802	105.069	36.3195	105.936	-1.54161	0.000114819	0.000654334	NPIPB2
ENSG00000179253	65.5348	81.1083	21.3604	16.8111	73.3216	19.0857	1.93218	0.000115373	0.000656949	AL162457.1
ENSG00000271119	135.888	124.601	57.5087	39.9263	130.245	48.7175	1.41089	0.000115871	0.000659336	AC026412.3
ENSG00000271755	11.565	11.7548	68.1889	47.2812	11.6599	57.735	-2.31221	0.000115887	0.000659336	AL031118.1
ENSG00000273445	7.70998	8.22838	36.9699	61.9908	7.96918	49.4804	-2.63148	0.000117945	0.000670126	AC133644.2
ENSG00000142233	52.0424	68.178	142.95	152.35	60.1102	147.65	-1.30142	0.00012118	0.000686621	NTN5
ENSG00000224689	46.2599	21.1587	2.46466	3.15208	33.7093	2.80837	3.60416	0.000121812	0.000689338	ZNF812P
ENSG00000150625	2.89124	4.70193	39.4345	33.6222	3.79659	36.5283	-3.28814	0.000122352	0.000691369	GPM6A
ENSG00000168874	62.6436	72.8799	18.0742	15.7604	67.7618	16.9173	1.99599	0.000123398	0.000696519	ATOH8
ENSG00000257122	207.206	232.746	108.445	106.12	219.976	107.282	1.03425	0.000124325	0.000700801	RRN3P3
ENSG00000187105	70.3536	98.7406	238.25	158.655	84.5471	198.452	-1.24018	0.000126053	0.000709191	HEATR4
ENSG00000172738	70.3536	74.0554	14.788	23.1152	72.2045	18.9516	1.94298	0.000131366	0.000736084	TMEM217
ENSG00000154133	178.293	197.481	84.62	89.3088	187.887	86.9644	1.11147	0.000132005	0.000739461	ROBO4
ENSG00000162006	216.843	228.044	105.159	114.525	222.443	109.842	1.01925	0.000133025	0.000743969	MSLNL
ENSG00000256673	86.7373	54.0722	152.809	193.327	70.4048	173.068	-1.28696	0.000134738	0.000752335	AC141557.1
ENSG00000197980	106.012	89.3367	207.853	203.834	97.6745	205.844	-1.07249	0.000137429	0.000765914	LEKR1
ENSG00000280123	47.2236	44.6684	110.088	135.539	45.946	122.814	-1.41483	0.000141719	0.000787345	AC023632.6
ENSG00000198842	18.3112	17.6322	0	0	17.9717	0	6.71675	0.000142053	0.000788927	DUSP27
ENSG00000131378	135.888	181.024	64.9027	68.295	158.456	66.5988	1.2488	0.000142927	0.000793357	RFTN1
ENSG00000253485	13.4925	28.2116	119.947	53.5853	20.852	86.766	-2.0788	0.000144593	0.000801959	PCDHGA5
ENSG00000178401	121.432	101.092	257.968	203.834	111.262	230.901	-1.05262	0.000145857	0.0008081	DNAJC22
ENSG00000279670	50.1149	56.4232	13.1448	7.35485	53.269	10.2498	2.35632	0.000146658	0.000812323	AL359922.3
ENSG00000053438	218.771	230.395	126.519	77.7512	224.583	102.135	1.12775	0.000147536	0.000816966	NNAT
ENSG00000197646	69.3898	82.2838	23.825	17.8618	75.8368	20.8434	1.85294	0.000149116	0.000825057	PDCD1LG2
ENSG00000142661	5.78249	3.52645	39.4345	37.8249	4.65447	38.6297	-3.03443	0.000150152	0.000830566	MYOM3
ENSG00000255983	36.6224	41.1419	105.159	112.424	38.8822	108.791	-1.48634	0.000151027	0.000834294	AC007848.1
ENSG00000247934	232.263	238.623	130.627	101.917	235.443	116.272	1.01278	0.00015347	0.000845759	AC022364.1
ENSG00000261573	12.5287	23.5097	0	0	18.0192	0	6.7155	0.000156596	0.000862069	AL157402.2
ENSG00000251271	1.9275	3.52645	29.5759	35.7235	2.72697	32.6497	-3.60683	0.000159573	0.000876827	ALG1L7P
ENSG00000250320	19.275	27.0361	77.226	83.0047	23.1555	80.1153	-1.79872	0.000161018	0.000882992	AC113383.1
ENSG00000079150	69.3898	67.0025	136.378	188.074	68.1962	162.226	-1.24613	0.000161036	0.000882992	FKBP7
ENSG00000135424	44.3324	61.1251	147.88	121.88	52.7288	134.88	-1.36379	0.000161444	0.00088476	ITGA7
ENSG00000138100	8.67373	9.40386	44.3639	54.636	9.0388	49.4999	-2.45367	0.000165284	0.000904611	TRIM54
ENSG00000146005	35.6587	16.4568	84.62	97.7144	26.0577	91.1672	-1.7883	0.000170631	0.00093166	PSD2
ENSG00000076344	20.2387	43.4929	109.267	94.5623	31.8658	101.914	-1.69478	0.000172582	0.000940574	RGS11
ENSG00000272631	198.532	146.935	85.4415	60.9402	172.734	73.1908	1.23473	0.000173492	0.000944793	AC067750.1
ENSG00000231645	44.3324	51.7212	117.482	130.286	48.0268	123.884	-1.36929	0.000180162	0.00097573	KRT17P6
ENSG00000164707	9.63748	4.70193	38.613	53.5853	7.1697	46.0991	-2.6581	0.000181735	0.000983478	SLC13A4
ENSG00000224594	165.765	166.919	71.4751	78.8019	166.342	75.1385	1.14867	0.000184521	0.000997773	RPL29P19
ENSG00000177875	44.3324	41.1419	110.088	118.728	42.7371	114.408	-1.41802	0.000186942	0.00100928	CCDC184
ENSG00000117245	31.8037	25.8606	90.3708	89.3088	28.8321	89.8398	-1.63468	0.000194206	0.00104339	KIF17
ENSG00000258609	16.3837	17.6322	0	0	17.008	0	6.63634	0.000196303	0.00105284	LINC-ROR
ENSG00000176723	31.8037	41.1419	110.91	96.6637	36.4728	103.787	-1.51628	0.000198982	0.00106513	ZNF843
ENSG00000070388	61.6798	56.4232	17.2526	8.40554	59.0515	12.8291	2.18081	0.000199585	0.0010678	FGF22
ENSG00000260677	35.6587	50.5458	8.21553	5.25346	43.1022	6.7345	2.65732	0.000199635	0.0010678	AL445531.1
ENSG00000042980	16.3837	29.3871	87.0846	73.5485	22.8854	80.3165	-1.82741	0.000200006	0.00106923	ADAM28
ENSG00000204622	13.4925	8.22838	55.044	52.5346	10.8604	53.7893	-2.2937	0.000200908	0.00107322	HLA-J
ENSG00000146151	33.7312	35.2645	88.7277	112.424	34.4978	100.576	-1.54206	0.000202036	0.00107869	HMGCLL1
ENSG00000270933	14.4562	10.5793	50.1147	65.1429	12.5178	57.6288	-2.19072	0.000204588	0.00109035	AC010719.1
ENSG00000152784	109.867	98.7406	208.674	214.341	104.304	211.508	-1.01761	0.00020508	0.00109269	PRDM8
ENSG00000186280	96.3748	90.5122	195.53	193.327	93.4435	194.428	-1.056	0.000206343	0.00109885	KDM4D
ENSG00000165799	34.6949	76.4064	13.9664	4.20277	55.5507	9.08458	2.57216	0.00020662	0.00110004	RNASE7
ENSG00000175841	99.266	89.3367	36.1483	26.2673	94.3014	31.2078	1.58791	0.000207916	0.00110581	FAM172BP
ENSG00000196550	86.7373	97.5651	181.563	205.936	92.1512	193.749	-1.0729	0.000208027	0.00110612	FAM72A
ENSG00000248099	15.42	18.8077	64.9027	67.2443	17.1138	66.0735	-1.95411	0.000215628	0.00114336	INSL3
ENSG00000204052	28.9124	19.9832	82.9768	80.9033	24.4478	81.9401	-1.73588	0.000215828	0.00114407	LRRC73
ENSG00000163202	73.2448	88.1612	15.6095	30.4701	80.703	23.0398	1.82479	0.000216556	0.00114705	LCE3D
ENSG00000215045	70.3536	62.3006	167.597	139.742	66.3271	153.669	-1.21178	0.000219308	0.00116014	GRID2IP
ENSG00000264281	139.743	81.1083	230.035	244.811	110.426	237.423	-1.09579	0.000226107	0.00119428	AC016596.1
ENSG00000266786	14.4562	18.8077	0	0	16.632	0	6.60258	0.000227541	0.00120032	LGALS9DP
ENSG00000169994	195.641	216.289	94.4786	108.221	205.965	101.35	1.02482	0.000233531	0.00122849	MYO7B
ENSG00000241316	159.018	176.322	88.7277	48.3318	167.67	68.5298	1.27857	0.000235388	0.00123731	SUCLG2-AS1
ENSG00000277147	90.5923	130.479	233.321	218.544	110.535	225.933	-1.03815	0.000239012	0.00125413	LINC00869
ENSG00000241743	0	0	16.4311	18.9125	0	17.6718	-6.49481	0.000239784	0.00125755	XACT
ENSG00000100154	82.8823	91.6877	223.462	157.604	87.285	190.533	-1.13158	0.000244958	0.00128338	TTC28
ENSG00000172346	51.0786	47.0193	8.21553	11.5576	49.049	9.88657	2.32394	0.000245481	0.00128525	CSDC2
ENSG00000264107	68.4261	70.529	141.307	174.415	69.4775	157.861	-1.18222	0.000254789	0.00132717	AC138207.2
ENSG00000164674	108.903	104.618	195.53	235.355	106.761	215.442	-1.01009	0.000255197	0.00132896	SYTL3
ENSG00000204446	77.0998	81.1083	27.1112	21.0138	79.1041	24.0625	1.70909	0.000255467	0.00133003	C9orf170
ENSG00000267195	34.6949	28.2116	4.10776	2.10138	31.4533	3.10457	3.31099	0.00025815	0.00134198	MIR212
ENSG00000167780	10.6012	11.7548	53.4009	51.4839	11.178	52.4424	-2.23371	0.000258954	0.00134582	SOAT2
ENSG00000126091	74.2086	77.5819	166.775	163.908	75.8952	165.342	-1.12448	0.000262004	0.00136031	ST3GAL3
ENSG00000188672	20.2387	12.9303	54.2225	79.8526	16.5845	67.0376	-1.99933	0.00026313	0.00136581	RHCE
ENSG00000231749	24.0937	31.738	84.62	88.2582	27.9159	86.4391	-1.63693	0.000263254	0.00136611	ABCA9-AS1
ENSG00000185269	53.9699	41.1419	110.91	135.539	47.5559	123.224	-1.36559	0.00026348	0.00136695	NOTUM
ENSG00000105610	47.2236	54.0722	9.85864	11.5576	50.6479	10.7081	2.24613	0.000265579	0.0013768	KLF1
ENSG00000065413	186.003	224.517	105.159	95.613	205.26	100.386	1.02802	0.000266784	0.00138235	ANKRD44
ENSG00000271992	93.4835	95.2141	151.166	284.738	94.3488	217.952	-1.20343	0.000271005	0.00140107	AL354872.2
ENSG00000114698	44.3324	42.3174	117.482	108.221	43.3249	112.852	-1.38109	0.000277321	0.00142767	PLSCR4
ENSG00000006606	101.194	77.5819	161.024	235.355	89.3877	198.19	-1.14074	0.00027929	0.00143709	CCL26
ENSG00000119715	83.846	78.7574	161.024	189.125	81.3017	175.074	-1.10352	0.000280906	0.00144362	ESRRB
ENSG00000172508	189.858	223.342	117.482	56.7374	206.6	87.1097	1.23356	0.000281146	0.00144413	CARNS1
ENSG00000280152	119.505	96.3896	48.4716	23.1152	107.947	35.7934	1.5782	0.000297356	0.00152061	AC009078.3
ENSG00000226445	87.701	95.2141	216.89	167.06	91.4576	191.975	-1.07409	0.000306235	0.00156293	BX322234.1
ENSG00000270605	38.5499	57.5987	116.661	129.235	48.0743	122.948	-1.36196	0.000306543	0.00156412	AL353622.1
ENSG00000204876	40.4774	47.0193	9.85864	5.25346	43.7484	7.55605	2.50897	0.000307158	0.00156687	AC021218.1
ENSG00000250244	35.6587	47.0193	8.21553	5.25346	41.339	6.7345	2.59788	0.000309452	0.00157585	AC010307.4
ENSG00000175426	70.3536	45.8438	146.236	136.59	58.0987	141.413	-1.27574	0.000310671	0.00158051	PCSK1
ENSG00000198835	130.106	131.654	44.3639	63.0415	130.88	53.7027	1.29317	0.000311302	0.00158333	GJC2
ENSG00000197085	20.2387	11.7548	62.438	65.1429	15.9968	63.7905	-1.98054	0.000317571	0.00161087	NPSR1-AS1
ENSG00000197408	31.8037	25.8606	0	4.20277	28.8321	2.10138	3.89225	0.000319085	0.00161815	CYP2B6
ENSG00000132744	127.215	89.3367	41.8992	37.8249	108.276	39.8621	1.44259	0.00031994	0.0016213	ACY3
ENSG00000205084	70.3536	108.144	185.671	197.53	89.249	191.601	-1.10896	0.00032595	0.00164893	TMEM231
ENSG00000213937	141.671	166.919	55.8656	78.8019	154.295	67.3338	1.20202	0.000326227	0.00164993	CLDN9
ENSG00000072080	12.5287	18.8077	0	0	15.6682	0	6.51537	0.000326505	0.00165093	SPP2
ENSG00000244593	36.6224	37.6155	6.57242	4.20277	37.1189	5.3876	2.76562	0.000326763	0.00165183	AC025062.1
ENSG00000281809	27.9487	39.9664	3.28621	5.25346	33.9576	4.26984	3.00921	0.000328306	0.00165882	LINC01394
ENSG00000181333	176.366	189.253	94.4786	80.9033	182.809	87.6909	1.05578	0.000330483	0.00166941	HEPHL1
ENSG00000198932	42.4049	31.738	125.698	85.1061	37.0715	105.402	-1.50532	0.000338578	0.00170781	GPRASP1
ENSG00000279778	34.6949	22.3342	83.7984	92.4609	28.5145	88.1297	-1.61653	0.000345188	0.00173861	AL445437.1
ENSG00000204577	74.2086	92.8632	32.0406	19.9632	83.5359	26.0019	1.66912	0.000361324	0.00181239	LILRB3
ENSG00000255200	141.671	134.005	58.3303	61.9908	137.838	60.1606	1.19813	0.000362381	0.00181725	PGAM1P8
ENSG00000103599	82.8823	91.6877	196.351	167.06	87.285	181.706	-1.06158	0.000366466	0.00183461	IQCH
ENSG00000244968	87.701	104.618	227.57	171.263	96.1595	199.417	-1.05833	0.00036648	0.00183461	LIFR-AS1
ENSG00000183307	16.3837	29.3871	69.832	85.1061	22.8854	77.469	-1.77121	0.000368144	0.00184214	TMEM121B
ENSG00000178460	76.1361	77.5819	158.56	170.212	76.859	164.386	-1.09632	0.000376832	0.00188062	MCMDC2
ENSG00000278928	142.635	86.9857	32.0406	50.4332	114.81	41.2369	1.49125	0.000378021	0.00188383	AC136621.1
ENSG00000232759	35.6587	55.2477	123.233	111.373	45.4532	117.303	-1.37801	0.000380551	0.00189462	AC002480.1
ENSG00000271784	26.0212	23.5097	0.821553	2.10138	24.7654	1.46147	4.13782	0.00039039	0.00193755	AL031055.1
ENSG00000143570	180.221	195.13	103.516	74.5992	187.675	89.0574	1.06814	0.000391869	0.00194442	SLC39A1
ENSG00000180422	65.5348	69.3535	22.1819	15.7604	67.4442	18.9712	1.81912	0.000393516	0.00195166	LINC00304
ENSG00000161544	20.2387	17.6322	71.4751	63.0415	18.9355	67.2583	-1.82635	0.000395952	0.00196186	CYGB
ENSG00000176659	11.565	7.0529	41.0776	54.636	9.30893	47.8568	-2.34387	0.000401028	0.00198464	C20orf197
ENSG00000172159	110.831	109.32	39.4345	47.2812	110.075	43.3578	1.34884	0.000407059	0.00201017	FRMD3
ENSG00000255346	106.976	70.529	189.779	189.125	88.7525	189.452	-1.08685	0.000409081	0.00201871	NOX5
ENSG00000163864	55.8974	42.3174	117.482	126.083	49.1074	121.783	-1.30359	0.000415161	0.00204482	NMNAT3
ENSG00000285873	33.7312	18.8077	0	3.15208	26.2694	1.57604	4.18443	0.000420637	0.00207031	AL445253.1
ENSG00000279908	75.1723	65.827	21.3604	21.0138	70.4997	21.1871	1.73535	0.000422584	0.0020794	AC026748.1
ENSG00000082497	155.163	170.445	58.3303	88.2582	162.804	73.2942	1.15889	0.000426183	0.00209363	SERTAD4
ENSG00000106823	110.831	86.9857	200.459	198.581	98.9084	199.52	-1.00811	0.000428811	0.00210505	ECM2
ENSG00000179428	9.63748	2.35097	45.1854	36.7742	5.99422	40.9798	-2.73459	0.000430532	0.00211149	AC073072.1
ENSG00000168306	5.78249	19.9832	63.2596	53.5853	12.8828	58.4224	-2.2125	0.000444252	0.00217415	ACOX2
ENSG00000130943	250.574	195.13	132.27	68.295	222.852	100.283	1.14402	0.000456265	0.00222715	PKDREJ
ENSG00000196132	23.1299	22.3342	87.9062	61.9908	22.7321	74.9485	-1.72412	0.000457596	0.00223187	MYT1
ENSG00000010671	2.89124	9.40386	34.5052	45.1798	6.14755	39.8425	-2.73054	0.000467175	0.00227398	BTK
ENSG00000112218	47.2236	54.0722	116.661	127.134	50.6479	121.897	-1.26898	0.000467645	0.00227573	GPR63
ENSG00000273080	41.4411	34.089	101.873	99.8158	37.7651	100.844	-1.41279	0.000468213	0.00227796	AC009309.1
ENSG00000137033	14.4562	19.9832	59.9734	66.1936	17.2197	63.0835	-1.88088	0.000476395	0.0023144	IL33
ENSG00000165695	65.5348	67.0025	136.378	157.604	66.2687	146.991	-1.14805	0.000476483	0.0023144	AK8
ENSG00000284636	8.67373	10.5793	46.8285	46.2305	9.62654	46.5295	-2.27951	0.000478369	0.00232196	AC073648.6
ENSG00000285955	23.1299	36.44	3.28621	3.15208	29.785	3.21914	3.2037	0.000482265	0.00234009	BX842242.1
ENSG00000248161	56.8611	59.9496	125.698	142.894	58.4054	134.296	-1.20081	0.000482451	0.00234009	AC098487.1
ENSG00000263327	43.3686	43.4929	108.445	110.323	43.4308	109.384	-1.33247	0.00048625	0.00235631	TAPT1-AS1
ENSG00000152689	97.3385	70.529	23.0035	32.5715	83.9337	27.7875	1.6071	0.000502083	0.0024234	RASGRP3
ENSG00000171695	77.0998	75.2309	18.8957	29.4194	76.1654	24.1576	1.66913	0.000513045	0.00247056	LKAAEAR1
ENSG00000273129	0	0	13.9664	16.8111	0	15.3887	-6.29485	0.000513744	0.00247335	PACERR
ENSG00000162068	53.0061	62.3006	18.8957	8.40554	57.6534	13.6506	2.0534	0.00051901	0.00249465	NTN3
ENSG00000236651	66.4986	55.2477	15.6095	17.8618	60.8731	16.7356	1.869	0.000523287	0.00251186	DLX2-DT
ENSG00000223797	46.2599	54.0722	110.91	131.337	50.1661	121.123	-1.27302	0.000525907	0.00252369	ENTPD3-AS1
ENSG00000100298	23.1299	17.6322	66.5458	71.4471	20.3811	68.9964	-1.75143	0.000541373	0.00259071	APOBEC3H
ENSG00000183691	207.206	195.13	68.1889	120.83	201.168	94.5093	1.10002	0.000541633	0.00259136	NOG
ENSG00000225968	21.2024	8.22838	59.9734	61.9908	14.7154	60.9821	-2.02763	0.000543047	0.00259633	ELFN1
ENSG00000226521	227.444	186.902	119.947	83.0047	207.173	101.476	1.02484	0.000549835	0.00262575	AC087499.2
ENSG00000107807	42.4049	39.9664	7.39398	8.40554	41.1857	7.89976	2.38772	0.000554925	0.0026464	TLX1
ENSG00000186301	32.7674	34.089	100.229	84.0554	33.4282	92.1424	-1.4658	0.000555821	0.00264945	MST1P2
ENSG00000104833	57.8249	49.3703	116.661	136.59	53.5976	126.625	-1.23517	0.000560759	0.00267115	TUBB4A
ENSG00000112041	109.867	70.529	34.5052	27.318	90.1981	30.9116	1.54331	0.000591474	0.00280842	TULP1
ENSG00000248213	60.7161	51.7212	16.4311	12.6083	56.2187	14.5197	1.9463	0.000598938	0.00283866	CICP16
ENSG00000137261	86.7373	116.373	33.6837	43.0784	101.555	38.381	1.40685	0.000606177	0.00287099	KIAA0319
ENSG00000226471	12.5287	16.4568	68.1889	46.2305	14.4927	57.2097	-1.99257	0.000612509	0.00289701	Z93930.2
ENSG00000102962	49.1511	38.7909	106.802	113.475	43.971	110.138	-1.31883	0.000614444	0.00290483	CCL22
ENSG00000185482	37.5862	36.44	97.7648	96.6637	37.0131	97.2142	-1.39256	0.000620323	0.00293129	STAC3
ENSG00000100053	15.42	12.9303	62.438	49.3825	14.1751	55.9103	-1.97741	0.000623193	0.00294217	CRYBB3
ENSG00000171126	52.0424	69.3535	128.984	146.046	60.6979	137.515	-1.18415	0.000636063	0.00299883	KCNG3
ENSG00000127083	33.7312	23.5097	3.28621	3.15208	28.6204	3.21914	3.15364	0.000642201	0.00302433	OMD
ENSG00000210077	26.0212	51.7212	6.57242	6.30415	38.8712	6.43829	2.58636	0.000647189	0.00304505	MT-TV
ENSG00000232713	14.4562	11.7548	58.3303	48.3318	13.1055	53.3311	-2.02098	0.000659579	0.00309983	AC010733.1
ENSG00000250240	40.4774	29.3871	5.75087	5.25346	34.9322	5.50217	2.66584	0.000663086	0.00311419	AC008840.1
ENSG00000204657	4.81874	9.40386	38.613	40.977	7.1113	39.795	-2.50554	0.000666651	0.003129	OR2H2
ENSG00000267141	61.6798	57.5987	20.5388	10.5069	59.6393	15.5229	1.9232	0.000670427	0.0031451	AC012615.4
ENSG00000132518	63.6073	75.2309	152.809	144.996	69.4191	148.902	-1.10493	0.000672069	0.00315209	GUCY2D
ENSG00000214975	59.7524	51.7212	107.623	157.604	55.7368	132.614	-1.24369	0.000675527	0.00316616	PPIAP29
ENSG00000179023	25.0574	25.8606	2.46466	2.10138	25.459	2.28302	3.47053	0.000678132	0.00317621	KLHDC7A
ENSG00000280032	14.4562	3.52645	43.5423	52.5346	8.99133	48.0385	-2.3809	0.000682979	0.00319554	AP002800.1
ENSG00000100191	43.3686	47.0193	120.768	100.866	45.194	110.817	-1.29787	0.000684671	0.00320132	SLC5A4
ENSG00000271654	44.3324	38.7909	9.85864	6.30415	41.5617	8.08139	2.3478	0.000693852	0.00323667	AC025062.2
ENSG00000101670	136.852	170.445	68.1889	75.6498	153.649	71.9194	1.09512	0.000697734	0.00325171	LIPG
ENSG00000092850	44.3324	64.6516	14.788	12.6083	54.492	13.6981	1.98328	0.000703124	0.00327329	TEKT2
ENSG00000151208	15576.1	15873.7	8861.27	5541.35	15724.9	7201.31	1.12662	0.00070345	0.00327408	DLG5
ENSG00000224699	78.0636	68.178	163.489	146.046	73.1208	154.768	-1.08045	0.000707401	0.00329099	LAMTOR5-AS1
ENSG00000134207	44.3324	30.5626	5.75087	7.35485	37.4475	6.55286	2.52778	0.00071108	0.00330736	SYT6
ENSG00000138670	147.453	186.902	71.4751	88.2582	167.178	79.8666	1.06765	0.000711961	0.00331071	RASGEF1B
ENSG00000248787	8.67373	5.87741	35.3268	45.1798	7.27557	40.2533	-2.45266	0.00071327	0.00331604	AC092903.2
ENSG00000206417	112.758	134.005	48.4716	57.7881	123.382	53.1299	1.21779	0.000719915	0.0033417	H1FX-AS1
ENSG00000167941	129.142	118.724	56.6872	51.4839	123.933	54.0855	1.1949	0.000727171	0.00337236	SOST
ENSG00000284523	23.1299	23.5097	73.9398	70.3964	23.3198	72.1681	-1.6308	0.000745012	0.00344508	AC004834.1
ENSG00000262712	73.2448	83.4593	25.4681	28.3687	78.3521	26.9184	1.54295	0.000751028	0.00346825	AC012676.1
ENSG00000196503	64.5711	76.4064	147.88	151.3	70.4887	149.59	-1.08861	0.000759606	0.00350396	ARL9
ENSG00000262074	19.275	35.2645	2.46466	3.15208	27.2697	2.80837	3.28618	0.000772726	0.00355499	SNORD3B-2
ENSG00000182489	41.4411	51.7212	12.3233	8.40554	46.5812	10.3644	2.15302	0.000781915	0.00359168	XKRX
ENSG00000144642	103.121	64.6516	173.348	181.77	83.8863	177.559	-1.07347	0.00078708	0.0036122	RBMS3
ENSG00000178826	49.1511	65.827	15.6095	15.7604	57.4891	15.6849	1.87121	0.000789919	0.00362203	TMEM139
ENSG00000260997	8.67373	14.1058	52.5794	45.1798	11.3898	48.8796	-2.11728	0.000802573	0.00367227	AC004847.1
ENSG00000165923	64.5711	69.3535	140.486	146.046	66.9623	143.266	-1.09824	0.000809049	0.00370073	AGBL2
ENSG00000165197	1.9275	2.35097	24.6466	26.2673	2.13923	25.4569	-3.58134	0.000809972	0.00370414	VEGFD
ENSG00000243224	79.9911	64.6516	150.344	155.502	72.3213	152.923	-1.07579	0.000824974	0.00376365	AC006252.1
ENSG00000164845	79.0273	104.618	174.169	192.277	91.8226	183.223	-1.00057	0.000847437	0.00385167	FAM86FP
ENSG00000183674	88.6648	101.092	40.2561	32.5715	94.8782	36.4138	1.37484	0.000870326	0.00394359	LINC00518
ENSG00000282943	22.1662	24.6851	0	3.15208	23.4257	1.57604	4.0113	0.000877277	0.00396987	AC004784.1
ENSG00000275395	66.4986	71.7045	190.6	117.678	69.1015	154.139	-1.16342	0.000879273	0.00397543	FCGBP
ENSG00000112499	26.9849	16.4568	0.821553	0	21.7208	0.410776	5.56746	0.00088161	0.00398356	SLC22A2
ENSG00000135960	100.23	83.4593	235.786	148.148	91.8445	191.967	-1.06498	0.00088186	0.00398365	EDAR
ENSG00000258539	78.0636	103.442	40.2561	23.1152	90.753	31.6857	1.50246	0.000884826	0.00399325	AC068896.1
ENSG00000203727	58.7886	58.7741	156.917	110.323	58.7814	133.62	-1.18854	0.000884948	0.00399325	SAMD5
ENSG00000250072	91.556	84.6348	33.6837	32.5715	88.0954	33.1276	1.41102	0.000886673	0.00400016	SH3TC2-DT
ENSG00000168427	33.7312	39.9664	4.92932	8.40554	36.8488	6.66743	2.48501	0.000893627	0.0040254	KLHL30
ENSG00000244486	51.0786	43.4929	105.159	120.83	47.2857	112.994	-1.25169	0.000897009	0.00403976	SCARF2
ENSG00000185442	117.577	142.233	46.007	67.2443	129.905	56.6256	1.20423	0.000897924	0.00404293	FAM174B
ENSG00000183486	127.215	103.442	50.1147	48.3318	115.329	49.2233	1.22971	0.000901537	0.0040575	MX2
ENSG00000185640	31.8037	28.2116	4.92932	3.15208	30.0076	4.0407	2.87454	0.000905559	0.00407383	KRT79
ENSG00000277437	24.0937	22.3342	2.46466	1.05069	23.2139	1.75768	3.68049	0.000935917	0.00419856	MIR3687-1
ENSG00000075035	26.0212	23.5097	3.28621	1.05069	24.7654	2.16845	3.46244	0.00094115	0.00421565	WSCD2
ENSG00000111199	1.9275	5.87741	31.219	29.4194	3.90245	30.3192	-2.99786	0.000964849	0.00430783	TRPV4
ENSG00000112293	83.846	74.0554	28.7544	27.318	78.9507	28.0362	1.49362	0.000967288	0.00431686	GPLD1
ENSG00000004846	6.74623	4.70193	28.7544	42.0277	5.72408	35.391	-2.61199	0.000979826	0.00436623	ABCB5
ENSG00000182950	12.5287	3.52645	33.6837	54.636	8.02758	44.1598	-2.42256	0.00098204	0.00437422	ODF3L1
ENSG00000239713	24.0937	18.8077	66.5458	69.3457	21.4507	67.9457	-1.65663	0.000984599	0.00438415	APOBEC3G
ENSG00000128656	64.5711	57.5987	116.661	155.502	61.0849	136.081	-1.1501	0.000999295	0.00443867	CHN1
ENSG00000228695	46.2599	27.0361	5.75087	7.35485	36.648	6.55286	2.49776	0.00101486	0.00449912	CES1P1
ENSG00000269516	58.7886	34.089	11.5017	9.45623	46.4388	10.479	2.14646	0.00101851	0.00451193	CYP4F23P
ENSG00000272525	31.8037	37.6155	80.5122	102.968	34.7096	91.74	-1.40313	0.0010195	0.00451486	AC099522.2
ENSG00000258077	14.4562	14.1058	42.7208	67.2443	14.281	54.9825	-1.93935	0.0010217	0.00452364	AC078923.1
ENSG00000172062	496.33	883.963	1645.57	1914.36	690.147	1779.97	-1.36753	0.00104375	0.00460945	SMN1
ENSG00000225051	18.3112	16.4568	59.1518	59.8895	17.384	59.5206	-1.77263	0.00104725	0.00462393	HMGB3P22
ENSG00000198535	80.9548	102.267	39.4345	29.4194	91.6109	34.427	1.40232	0.00105102	0.00463857	C2CD4A
ENSG00000164619	12.5287	12.9303	47.6501	52.5346	12.7295	50.0923	-1.97619	0.00107107	0.00471801	BMPER
ENSG00000263897	37.5862	37.6155	8.21553	6.30415	37.6008	7.25984	2.36289	0.00107129	0.00471801	MIR4669
ENSG00000124593	64.5711	77.5819	155.274	140.793	71.0765	148.033	-1.06322	0.00109009	0.00478266	AL365205.1
ENSG00000230534	11.565	8.22838	43.5423	45.1798	9.89668	44.361	-2.15367	0.00109505	0.00480123	AL392046.1
ENSG00000151065	7.70998	10.5793	36.1483	49.3825	9.14466	42.7654	-2.23175	0.00110732	0.00484987	DCP1B
ENSG00000072422	64.5711	101.092	182.385	159.705	82.8313	171.045	-1.05505	0.00112984	0.00493493	RHOBTB1
ENSG00000274828	73.2448	68.178	161.846	133.438	70.7114	147.642	-1.06299	0.00115146	0.00501731	AC068473.5
ENSG00000260177	108.903	58.7741	206.21	157.604	83.8388	181.907	-1.11083	0.00116396	0.00506795	AC126696.1
ENSG00000163635	53.0061	79.9328	20.5388	21.0138	66.4695	20.7763	1.67427	0.00116432	0.00506845	ATXN7
ENSG00000270571	33.7312	49.3703	5.75087	11.5576	41.5507	8.65424	2.28328	0.00117208	0.00509829	AC007681.1
ENSG00000273297	145.526	141.058	47.6501	81.954	143.292	64.802	1.1557	0.00118483	0.00514586	AC009275.1
ENSG00000257335	26.0212	43.4929	5.75087	6.30415	34.757	6.02751	2.52641	0.00120406	0.00522062	MGAM
ENSG00000236924	16.3837	16.4568	59.1518	54.636	16.4202	56.8939	-1.79385	0.00120577	0.00522693	AL162411.1
ENSG00000166840	51.0786	74.0554	18.0742	19.9632	62.567	19.0187	1.71707	0.00120912	0.00523925	GLYATL1
ENSG00000225764	45.2961	48.1948	96.9432	123.982	46.7455	110.462	-1.23906	0.00122466	0.00529994	P3H2-AS1
ENSG00000262202	49.1511	39.9664	10.6802	10.5069	44.5588	10.5936	2.07409	0.00122633	0.00530607	AC007952.4
ENSG00000117983	7.70998	9.40386	44.3639	36.7742	8.55692	40.569	-2.25354	0.00122784	0.0053115	MUC5B
ENSG00000231359	7.70998	8.22838	28.7544	52.5346	7.96918	40.6445	-2.34653	0.00123143	0.00532524	AC072052.1
ENSG00000260855	32.7674	49.3703	9.85864	7.35485	41.0689	8.60674	2.24038	0.00123153	0.00532524	AL591848.4
ENSG00000255525	23.1299	27.0361	3.28621	2.10138	25.083	2.6938	3.19631	0.00124354	0.0053727	AL137804.1
ENSG00000272079	160.946	135.181	70.6536	73.5485	148.063	72.101	1.04089	0.00124758	0.00538753	AC004233.3
ENSG00000245468	4.81874	0	15.6095	42.0277	2.40937	28.8186	-3.49606	0.00125062	0.00539767	LINC02447
ENSG00000251095	27.9487	39.9664	81.3337	97.7144	33.9576	89.5241	-1.40433	0.00126298	0.00544417	AC097478.1
ENSG00000225407	23.1299	28.2116	1.64311	4.20277	25.6708	2.92294	3.17512	0.00126499	0.00545059	AC025188.1
ENSG00000265055	39.5137	36.44	83.7984	108.221	37.9768	96.0099	-1.33329	0.00127845	0.00550285	AC145343.1
ENSG00000223485	17.3475	15.2813	52.5794	60.9402	16.3144	56.7598	-1.7936	0.00128202	0.00551479	LINC01615
ENSG00000249626	9.63748	28.2116	64.9027	67.2443	18.9245	66.0735	-1.82647	0.00128664	0.00553352	AC024560.2
ENSG00000268798	93.4835	77.5819	33.6837	31.5208	85.5327	32.6022	1.39182	0.00129047	0.0055454	AC027307.3
ENSG00000133962	46.2599	50.5458	11.5017	13.659	48.4028	12.5804	1.94857	0.00129179	0.00554873	CATSPERB
ENSG00000205683	80.9548	117.548	34.5052	44.1291	99.2515	39.3172	1.33798	0.00131945	0.00565351	DPF3
ENSG00000204362	49.1511	48.1948	16.4311	6.30415	48.673	11.3676	2.07096	0.00132921	0.0056918	AL590644.1
ENSG00000271888	74.2086	52.8967	147.058	128.184	63.5526	137.621	-1.10987	0.00138382	0.00590922	AL136162.1
ENSG00000255337	12.5287	4.70193	46.8285	37.8249	8.61533	42.3267	-2.27199	0.0013877	0.00591903	AP001830.1
ENSG00000198756	83.846	69.3535	27.1112	28.3687	76.5998	27.74	1.46864	0.00139202	0.00593502	COLGALT2
ENSG00000253549	131.07	111.671	45.1854	63.0415	121.37	54.1135	1.17435	0.00139203	0.00593502	CA3-AS1
ENSG00000173404	26.9849	25.8606	4.92932	0	26.4228	2.46466	3.3331	0.00139318	0.00593751	INSM1
ENSG00000238142	79.9911	68.178	125.698	189.125	74.0845	157.411	-1.08035	0.00140927	0.00599744	BX284668.5
ENSG00000183479	133.961	175.147	61.6165	86.1568	154.554	73.8866	1.06872	0.00141282	0.00601008	TREX2
ENSG00000131885	29.8762	51.7212	123.233	85.1061	40.7987	104.17	-1.36644	0.00142027	0.00603804	KRT17P1
ENSG00000232862	31.8037	34.089	2.46466	8.40554	32.9463	5.4351	2.64222	0.00143541	0.00609241	AL138787.1
ENSG00000198723	53.9699	48.1948	117.482	112.424	51.0823	114.953	-1.16832	0.00143763	0.00610058	TEX45
ENSG00000261326	47.2236	65.827	103.516	155.502	56.5253	129.509	-1.198	0.00147352	0.00623626	LINC01355
ENSG00000275898	2.89124	5.87741	24.6466	35.7235	4.38433	30.1851	-2.80478	0.00150057	0.00633781	AC125603.4
ENSG00000228626	69.3898	75.2309	191.422	117.678	72.3104	154.55	-1.1019	0.00152081	0.00641156	AC245100.3
ENSG00000162426	29.8762	9.40386	62.438	75.6498	19.64	69.0439	-1.78914	0.00152411	0.00642152	SLC45A1
ENSG00000267213	26.0212	41.1419	87.0846	88.2582	33.5815	87.6714	-1.39422	0.0015612	0.00656046	AC007773.1
ENSG00000246731	66.4986	42.3174	145.415	106.12	54.408	125.767	-1.20393	0.00158652	0.00665067	MGC16275
ENSG00000145949	96.3748	92.8632	42.7208	34.6728	94.619	38.6968	1.28519	0.00159189	0.00666376	MYLK4
ENSG00000259577	68.4261	71.7045	170.883	121.88	70.0653	146.382	-1.06755	0.00159413	0.00667177	CERNA1
ENSG00000265458	28.9124	21.1587	57.5087	92.4609	25.0356	74.9848	-1.57066	0.00160034	0.00669643	AC132938.3
ENSG00000241313	44.3324	48.1948	103.516	109.272	46.2636	106.394	-1.20259	0.00160326	0.00670457	WWTR1-AS1
ENSG00000163637	122.396	117.548	63.2596	43.0784	119.972	53.169	1.16611	0.00160956	0.0067255	PRICKLE2
ENSG00000250305	111.795	106.969	53.4009	42.0277	109.382	47.7143	1.19178	0.00161464	0.00674239	TRMT9B
ENSG00000268713	47.2236	63.4761	105.159	143.945	55.3499	124.552	-1.1723	0.00162247	0.00677125	AC005261.3
ENSG00000272669	28.9124	36.44	69.0104	106.12	32.6762	87.5652	-1.42246	0.00162534	0.00678183	AL021707.6
ENSG00000099960	44.3324	54.0722	9.03708	16.8111	49.2023	12.9241	1.94546	0.00162891	0.00679129	SLC7A4
ENSG00000234311	4.81874	10.5793	30.3975	47.2812	7.69904	38.8393	-2.35359	0.00163106	0.00679889	AL451069.3
ENSG00000230658	4.81874	2.35097	27.1112	28.3687	3.58485	27.74	-2.92532	0.00163501	0.00681259	KLHL7-DT
ENSG00000102970	8.67373	14.1058	33.6837	61.9908	11.3898	47.8373	-2.07754	0.00163975	0.00682959	CCL17
ENSG00000213018	7.70998	7.0529	33.6837	39.9263	7.38144	36.805	-2.31316	0.00167409	0.00696004	AL590762.1
ENSG00000223561	53.9699	52.8967	120.768	113.475	53.4333	117.122	-1.13255	0.00169726	0.00704646	AC005165.1
ENSG00000198216	67.4623	69.3535	27.9328	17.8618	68.4079	22.8973	1.56686	0.00170632	0.00707982	CACNA1E
ENSG00000228192	42.4049	48.1948	101.873	107.171	45.2998	104.522	-1.20834	0.00170927	0.00709063	AL512353.1
ENSG00000261087	19.275	39.9664	63.2596	110.323	29.6207	86.7911	-1.5599	0.00173213	0.00716919	AP003469.4
ENSG00000106336	21.2024	34.089	86.2631	68.295	27.6457	77.279	-1.49616	0.00173883	0.00719023	FBXO24
ENSG00000248309	1.9275	1.17548	18.8957	24.1659	1.55149	21.5308	-3.76932	0.00176294	0.00728266	MEF2C-AS1
ENSG00000146666	30.8399	49.3703	92.0139	105.069	40.1051	98.5416	-1.30508	0.00176734	0.0072965	LINC00525
ENSG00000268223	39.5137	49.3703	6.57242	14.7097	44.442	10.6411	2.08488	0.00177167	0.00730998	ARL14EPL
ENSG00000148795	20.2387	22.3342	2.46466	1.05069	21.2864	1.75768	3.55507	0.00177632	0.0073248	CYP17A1
ENSG00000189420	44.3324	58.7741	115.017	114.525	51.5533	114.771	-1.16042	0.00179554	0.00739228	ZFP92
ENSG00000198542	1.9275	0	22.1819	18.9125	0.963748	20.5472	-4.31498	0.00181147	0.00745048	ITGBL1
ENSG00000241769	137.816	148.111	64.9027	76.7005	142.963	70.8016	1.01661	0.0018144	0.00746106	LINC00893
ENSG00000253320	67.4623	98.7406	183.206	149.198	83.1015	166.202	-1.00861	0.00183385	0.00753058	AZIN1-AS1
ENSG00000281376	157.091	145.76	88.7277	56.7374	151.425	72.7326	1.05006	0.00185275	0.00760157	ABALON
ENSG00000198400	18.3112	11.7548	58.3303	48.3318	15.033	53.3311	-1.81747	0.0018667	0.0076518	NTRK1
ENSG00000217094	75.1723	57.5987	124.876	154.452	66.3855	139.664	-1.06564	0.00187301	0.00767616	PPIAP31
ENSG00000257042	24.0937	67.0025	8.21553	11.5576	45.5481	9.88657	2.2064	0.00189293	0.00775472	AC008011.2
ENSG00000100253	5.78249	7.0529	38.613	29.4194	6.41769	34.0162	-2.41561	0.00191426	0.00782354	MIOX
ENSG00000243753	48.1874	48.1948	113.374	102.968	48.1911	108.171	-1.16768	0.00193416	0.00789243	HLA-L
ENSG00000157445	69.3898	68.178	21.3604	27.318	68.7839	24.3392	1.50568	0.00193592	0.00789806	CACNA2D3
ENSG00000283897	89.6285	104.618	32.0406	48.3318	97.1233	40.1862	1.28102	0.00197044	0.00802783	AC011416.3
ENSG00000170484	65.5348	69.3535	136.378	137.641	67.4442	137.009	-1.02352	0.0019769	0.00804623	KRT74
ENSG00000249395	26.9849	23.5097	68.1889	73.5485	25.2473	70.8687	-1.48479	0.0019778	0.0080483	CASC9
ENSG00000251985	83.846	75.2309	31.219	30.4701	79.5385	30.8445	1.36721	0.00204398	0.00828832	RNU6-1161P
ENSG00000102243	14.4562	22.3342	0.821553	1.05069	18.3952	0.936123	4.30812	0.00204688	0.00829845	VGLL1
ENSG00000215270	71.3173	58.7741	20.5388	24.1659	65.0457	22.3524	1.5476	0.00207059	0.00837817	AP000523.1
ENSG00000234828	14.4562	17.6322	51.7578	55.6867	16.0442	53.7223	-1.74787	0.00207646	0.00839538	IQCM
ENSG00000253130	31.8037	23.5097	1.64311	6.30415	27.6567	3.97363	2.85143	0.00211328	0.00852926	AC114550.1
ENSG00000248245	97.3385	78.7574	41.0776	28.3687	88.0479	34.7232	1.33578	0.00211802	0.00854507	AC010307.2
ENSG00000245080	23.1299	14.1058	1.64311	0	18.6179	0.821553	4.38636	0.00213394	0.00859924	MIR3150BHG
ENSG00000205045	46.2599	48.1948	15.6095	9.45623	47.2273	12.5329	1.89828	0.0021408	0.00861684	SLFN12L
ENSG00000119714	26.0212	25.8606	63.2596	80.9033	25.9409	72.0814	-1.47133	0.00215053	0.00865263	GPR68
ENSG00000227370	4.81874	0	22.1819	28.3687	2.40937	25.2753	-3.31115	0.00215846	0.0086795	AC254562.1
ENSG00000087237	63.6073	50.5458	17.2526	18.9125	57.0766	18.0825	1.66341	0.00216644	0.00870819	CETP
ENSG00000256377	45.2961	41.1419	13.1448	8.40554	43.219	10.7752	1.99073	0.00219699	0.00881901	AC009509.1
ENSG00000249129	92.5198	157.515	44.3639	64.0922	125.017	54.228	1.20754	0.00220939	0.00886193	SUDS3P1
ENSG00000235531	0.963748	1.17548	18.8957	19.9632	1.06962	19.4294	-4.19284	0.00221749	0.00889098	MSC-AS1
ENSG00000251637	21.2024	19.9832	2.46466	1.05069	20.5928	1.75768	3.50919	0.00222134	0.00890299	AP003716.1
ENSG00000251191	9.63748	11.7548	44.3639	40.977	10.6962	42.6704	-2.00284	0.00226113	0.00904498	LINC00589
ENSG00000128285	3.85499	7.0529	29.5759	32.5715	5.45394	31.0737	-2.52947	0.0022895	0.00915139	MCHR1
ENSG00000180815	26.9849	43.4929	90.3708	86.1568	35.2389	88.2638	-1.33524	0.0022908	0.00915373	MAP3K15
ENSG00000258479	60.7161	45.8438	16.4311	15.7604	53.28	16.0957	1.72863	0.00229141	0.00915373	LINC00640
ENSG00000234690	4.81874	2.35097	22.1819	31.5208	3.58485	26.8513	-2.87581	0.00230212	0.00919117	AC106869.1
ENSG00000256124	24.0937	27.0361	69.0104	71.4471	25.5649	70.2288	-1.46024	0.00232039	0.00924986	LINC01152
ENSG00000168491	53.9699	41.1419	105.159	109.272	47.5559	107.215	-1.1668	0.00234405	0.00932803	CCDC110
ENSG00000259315	8.67373	10.5793	42.7208	37.8249	9.62654	40.2728	-2.07202	0.00235672	0.00936944	ACTG1P17
ENSG00000227375	61.6798	51.7212	123.233	117.678	56.7005	120.455	-1.0841	0.00236329	0.00939016	DLG1-AS1
ENSG00000256612	49.1511	83.4593	24.6466	18.9125	66.3052	21.7795	1.5943	0.00236983	0.00941073	CYP2B7P
ENSG00000232456	26.0212	28.2116	65.7242	80.9033	27.1164	73.3138	-1.43432	0.0023758	0.00943262	AL355994.2
ENSG00000260710	5.78249	7.0529	27.9328	38.8756	6.41769	33.4042	-2.38279	0.00238117	0.00945215	AC120498.4
ENSG00000183091	1548.74	1601.01	790.334	407.669	1574.88	599.001	1.39372	0.0023818	0.00945283	NEB
ENSG00000170667	23.1299	16.4568	67.3673	54.636	19.7934	61.0017	-1.61795	0.00238673	0.00947059	RASA4B
ENSG00000276223	3.85499	5.87741	26.2897	32.5715	4.8662	29.4306	-2.60884	0.0023951	0.00950016	AL118522.1
ENSG00000244541	48.1874	62.3006	10.6802	22.0645	55.244	16.3724	1.77167	0.00240294	0.00952743	LINC01213
ENSG00000159307	23.1299	5.87741	55.044	56.7374	14.5037	55.8907	-1.91824	0.00240583	0.00953541	SCUBE1
ENSG00000276718	27.9487	41.1419	5.75087	8.40554	34.5453	7.0782	2.29684	0.00240886	0.009544	AC005840.4
ENSG00000125726	14.4562	17.6322	39.4345	71.4471	16.0442	55.4408	-1.78773	0.00242545	0.00960033	CD70
ENSG00000054654	73046.3	77101.1	43692.7	26117.1	75073.7	34904.9	1.10486	0.00248625	0.00982037	SYNE2
ENSG00000235560	47.2236	48.1948	105.98	105.069	47.7092	105.525	-1.14578	0.00248834	0.00982676	AC002310.1
ENSG00000223855	61.6798	76.4064	123.233	157.604	69.0431	140.418	-1.02529	0.00254107	0.0100132	HRAT92
ENSG00000204815	68.4261	67.0025	126.519	146.046	67.7143	136.283	-1.00689	0.00254135	0.0100132	TTC25
ENSG00000224680	28.9124	45.8438	9.85864	6.30415	37.3781	8.08139	2.19019	0.00257274	0.0101215	PLA2G12AP1
ENSG00000279822	28.9124	34.089	3.28621	8.40554	31.5007	5.84588	2.46147	0.0026109	0.010256	AC016397.2
ENSG00000260352	88.6648	63.4761	31.219	26.2673	76.0704	28.7432	1.40326	0.00261322	0.0102612	AC092287.1
ENSG00000265660	186.003	204.534	128.984	59.8895	195.269	94.4366	1.03668	0.00262511	0.0103021	MIR4664
ENSG00000133661	68.4261	71.7045	30.3975	19.9632	70.0653	25.1803	1.46514	0.00263196	0.0103231	SFTPD
ENSG00000170846	35.6587	35.2645	7.39398	8.40554	35.4616	7.89976	2.17104	0.00266878	0.0104536	AC093323.1
ENSG00000255462	1.9275	1.17548	17.2526	23.1152	1.55149	20.1839	-3.6761	0.0026776	0.0104803	AC104031.1
ENSG00000231233	12.5287	7.0529	41.8992	39.9263	9.79081	40.9128	-2.04752	0.00272368	0.010633	CFAP58-DT
ENSG00000143341	17.3475	21.1587	98.5864	33.6222	19.2531	66.1043	-1.79181	0.00273262	0.0106614	HMCN1
ENSG00000260325	92.5198	94.0386	41.8992	38.8756	93.2792	40.3874	1.20564	0.00273336	0.0106623	HSPB9
ENSG00000188293	30.8399	19.9832	4.10776	3.15208	25.4116	3.62992	2.80032	0.00274105	0.0106856	IGFL1
ENSG00000267272	30.8399	19.9832	4.10776	3.15208	25.4116	3.62992	2.80032	0.00274105	0.0106856	LINC01140
ENSG00000265678	26.0212	18.8077	67.3673	61.9908	22.4145	64.6791	-1.52213	0.00275842	0.0107459	AC129510.1
ENSG00000224536	51.0786	70.529	123.233	129.235	60.8038	126.234	-1.05947	0.00280612	0.0109214	AC096677.1
ENSG00000121068	38.5499	48.1948	103.516	93.5116	43.3724	98.5136	-1.18948	0.00282158	0.0109692	TBX2
ENSG00000105409	44.3324	59.9496	92.8355	140.793	52.141	116.814	-1.16492	0.00284369	0.0110467	ATP1A3
ENSG00000179593	8.67373	7.0529	36.9699	34.6728	7.86331	35.8214	-2.18197	0.00286383	0.0111126	ALOX15B
ENSG00000272081	29.8762	34.089	6.57242	6.30415	31.9826	6.43829	2.30963	0.0028732	0.0111427	AC008972.2
ENSG00000140368	53.0061	49.3703	14.788	16.8111	51.1882	15.7995	1.70053	0.00287495	0.0111474	PSTPIP1
ENSG00000229666	38.5499	45.8438	92.8355	99.8158	42.1969	96.3256	-1.19358	0.00288755	0.0111907	MAST4-AS1
ENSG00000205622	29.8762	24.6851	76.4044	68.295	27.2807	72.3497	-1.40406	0.00292538	0.0113112	AP001043.1
ENSG00000232882	183.112	157.515	109.267	55.6867	170.313	82.4766	1.03677	0.00294698	0.0113792	PHKA1P1
ENSG00000218416	46.2599	62.3006	21.3604	10.5069	54.2802	15.9336	1.74681	0.00295975	0.0114164	AC110619.1
ENSG00000264608	30.8399	35.2645	70.6536	94.5623	33.0522	82.6079	-1.32104	0.00298821	0.0115176	AC005726.3
ENSG00000269113	27.9487	29.3871	6.57242	3.15208	28.6679	4.86225	2.53199	0.00300601	0.0115776	TRABD2B
ENSG00000225886	82.8823	65.827	35.3268	17.8618	74.3547	26.5943	1.46986	0.00304542	0.0117098	AL445490.1
ENSG00000259287	33.7312	35.2645	5.75087	9.45623	34.4978	7.60355	2.1986	0.00305264	0.0117294	AC010809.1
ENSG00000263718	57.8249	64.6516	19.7173	23.1152	61.2382	21.4163	1.5189	0.00306859	0.0117836	AC068594.1
ENSG00000276975	39.5137	48.1948	100.229	96.6637	43.8542	98.4466	-1.17126	0.00307328	0.011795	HYDIN2
ENSG00000261884	79.9911	97.5651	45.1854	25.2166	88.7781	35.201	1.31988	0.00309084	0.0118515	AC040162.1
ENSG00000171303	45.2961	47.0193	13.9664	12.6083	46.1577	13.2874	1.79295	0.00311266	0.0119197	KCNK3
ENSG00000185559	58.7886	47.0193	13.1448	19.9632	52.904	16.554	1.69035	0.00311818	0.0119364	DLK1
ENSG00000260348	42.4049	39.9664	9.03708	12.6083	41.1857	10.8227	1.93942	0.0031268	0.0119606	AP007216.1
ENSG00000235501	73.2448	71.7045	27.9328	28.3687	72.4746	28.1507	1.36495	0.00313042	0.01197	AC105942.1
ENSG00000228204	21.2024	23.5097	57.5087	69.3457	22.3561	63.4272	-1.50468	0.00313167	0.0119704	AC004830.1
ENSG00000129991	7.70998	27.0361	46.8285	74.5992	17.373	60.7138	-1.82548	0.00313169	0.0119704	TNNI3
ENSG00000269954	18.3112	28.2116	59.1518	72.4978	23.2614	65.8248	-1.50834	0.00313831	0.0119847	AC022239.1
ENSG00000171502	23.1299	25.8606	62.438	71.4471	24.4953	66.9426	-1.45144	0.00314671	0.0120146	COL24A1
ENSG00000226360	85.7735	64.6516	116.661	196.479	75.2126	156.57	-1.04859	0.00314942	0.0120227	RPL10AP6
ENSG00000232324	31.8037	30.5626	102.694	59.8895	31.1831	81.2918	-1.38714	0.00315195	0.0120301	AC008440.3
ENSG00000166341	26.9849	27.0361	6.57242	1.05069	27.0105	3.81156	2.76855	0.00324791	0.0123554	DCHS1
ENSG00000153291	70.3536	68.178	115.839	163.908	69.2658	139.873	-1.00944	0.00326851	0.0124224	SLC25A27
ENSG00000231290	123.36	119.899	54.2225	65.1429	121.629	59.6827	1.03149	0.00327749	0.0124542	APCDD1L-DT
ENSG00000107859	49.1511	55.2477	106.802	114.525	52.1994	110.664	-1.08559	0.00328486	0.0124799	PITX3
ENSG00000267774	18.3112	24.6851	0	4.20277	21.4982	2.10138	3.45169	0.00329922	0.0125207	AC010776.2
ENSG00000131738	49.1511	37.6155	13.1448	10.5069	43.3833	11.8259	1.87101	0.00334539	0.0126635	KRT33B
ENSG00000237651	27.9487	51.7212	86.2631	105.069	39.835	95.6661	-1.27356	0.00336305	0.0127187	C2orf74
ENSG00000174236	28.9124	48.1948	4.92932	12.6083	38.5536	8.76881	2.16007	0.00337003	0.0127406	REP15
ENSG00000204389	8750.83	8266	2671.69	4766.99	8508.41	3719.34	1.194	0.00342366	0.0129102	HSPA1A
ENSG00000156564	21.2024	25.8606	4.92932	0	23.5315	2.46466	3.16845	0.00343844	0.0129565	LRFN2
ENSG00000213963	32.7674	30.5626	94.4786	65.1429	31.665	79.8108	-1.33643	0.00344058	0.0129622	AC019080.1
ENSG00000227540	53.0061	62.3006	110.91	127.134	57.6534	119.022	-1.04726	0.00347079	0.0130594	DNAJC9-AS1
ENSG00000163485	74.2086	61.1251	17.2526	31.5208	67.6668	24.3867	1.48905	0.00347259	0.0130615	ADORA1
ENSG00000162444	12.5287	9.40386	43.5423	39.9263	10.9663	41.7343	-1.92114	0.00349617	0.0131359	RBP7
ENSG00000250318	22.1662	31.738	63.2596	79.8526	26.9521	71.5561	-1.41402	0.00349704	0.0131367	AC003072.1
ENSG00000170454	64.5711	81.1083	35.3268	15.7604	72.8397	25.5436	1.49187	0.00353691	0.0132673	KRT75
ENSG00000136881	18.3112	21.1587	0.821553	3.15208	19.7349	1.98681	3.37107	0.00356004	0.0133419	BAAT
ENSG00000248971	66.4986	74.0554	29.5759	24.1659	70.277	26.8709	1.38058	0.00356714	0.0133637	KRT8P46
ENSG00000108551	115.65	114.022	60.7949	49.3825	114.836	55.0887	1.05528	0.00357183	0.013374	RASD1
ENSG00000107742	24.0937	18.8077	75.5829	49.3825	21.4507	62.4827	-1.5414	0.00365405	0.0136449	SPOCK2
ENSG00000279511	68.4261	63.4761	31.219	12.6083	65.9511	21.9137	1.5698	0.00367319	0.013704	AL356274.2
ENSG00000273486	29.8762	34.089	74.7613	81.954	31.9826	78.3577	-1.29461	0.00372293	0.0138671	AC096992.2
ENSG00000206557	80.9548	67.0025	32.0406	26.2673	73.9787	29.1539	1.34048	0.00373495	0.0139019	TRIM71
ENSG00000145103	46.2599	52.8967	121.59	92.4609	49.5783	107.025	-1.11607	0.00373562	0.0139019	ILDR1
ENSG00000261033	30.8399	18.8077	78.8691	58.8388	24.8238	68.8539	-1.46429	0.00374087	0.0139189	AC005730.2
ENSG00000162148	35.6587	29.3871	77.226	81.954	32.5229	79.59	-1.28611	0.00374338	0.0139225	PPP1R32
ENSG00000163216	40.4774	38.7909	6.57242	13.659	39.6342	10.1157	1.993	0.00376703	0.0139987	SPRR2D
ENSG00000251485	47.2236	58.7741	15.6095	18.9125	52.9989	17.261	1.62158	0.00379041	0.014073	AC068134.3
ENSG00000257219	104.085	74.0554	38.613	37.8249	89.0701	38.219	1.22377	0.0038453	0.0142563	LINC02407
ENSG00000227487	17.3475	16.4568	0	2.10138	16.9021	1.05069	4.13236	0.00385776	0.0142974	NCAM1-AS1
ENSG00000126467	4.81874	1.17548	20.5388	27.318	2.99711	23.9284	-2.94914	0.00386823	0.0143259	TSKS
ENSG00000049768	81.9185	65.827	29.5759	29.4194	73.8728	29.4976	1.32672	0.00392522	0.0145162	FOXP3
ENSG00000266010	12.5287	8.22838	30.3975	52.5346	10.3785	41.466	-1.98138	0.0040053	0.0147649	GATA6-AS1
ENSG00000089723	36.6224	50.5458	124.054	76.7005	43.5841	100.378	-1.21449	0.00412327	0.0151325	OTUB2
ENSG00000160161	85.7735	82.2838	33.6837	38.8756	84.0287	36.2796	1.21571	0.00415329	0.0152211	CILP2
ENSG00000169856	27.9487	23.5097	80.5122	56.7374	25.7292	68.6248	-1.41546	0.00416136	0.0152399	ONECUT1
ENSG00000269947	10.6012	4.70193	29.5759	40.977	7.65158	35.2765	-2.17893	0.00416258	0.0152417	AC135178.5
ENSG00000283317	10.6012	5.87741	40.2561	31.5208	8.23932	35.8884	-2.10885	0.00418728	0.0153213	AL831711.1
ENSG00000242715	17.3475	9.40386	46.007	47.2812	13.3757	46.6441	-1.78638	0.00419198	0.0153304	CCDC169
ENSG00000162032	67.4623	68.178	23.0035	29.4194	67.8202	26.2114	1.3778	0.00419642	0.0153412	SPSB3
ENSG00000279406	31.8037	57.5987	13.1448	11.5576	44.7012	12.3512	1.84617	0.00419774	0.0153434	AL359183.1
ENSG00000234572	1.9275	1.17548	17.2526	19.9632	1.55149	18.6079	-3.56073	0.00425226	0.0155152	LINC01800
ENSG00000233014	9.63748	5.87741	27.9328	42.0277	7.75745	34.9802	-2.15419	0.00426941	0.0155627	TBC1D3P7
ENSG00000230337	43.3686	38.7909	9.03708	13.659	41.0798	11.348	1.86996	0.00427045	0.0155627	AL109811.2
ENSG00000277459	88.6648	59.9496	32.0406	26.2673	74.3072	29.1539	1.34902	0.00429393	0.0156342	AP001527.2
ENSG00000261744	42.4049	58.7741	16.4311	15.7604	50.5895	16.0957	1.64751	0.00433532	0.0157655	AC116552.1
ENSG00000249306	23.1299	22.3342	2.46466	4.20277	22.7321	3.33371	2.79263	0.00436731	0.0158544	LINC01411
ENSG00000137707	1.9275	8.22838	33.6837	24.1659	5.07794	28.9248	-2.55386	0.00437044	0.0158599	BTG4
ENSG00000236347	100.23	129.303	57.5087	53.5853	114.766	55.547	1.04259	0.00437696	0.0158696	AL513123.1
ENSG00000167614	130.106	81.1083	41.8992	53.5853	105.607	47.7423	1.15494	0.00441175	0.0159734	TTYH1
ENSG00000176472	124.323	106.969	37.7914	69.3457	115.646	53.5686	1.12329	0.0044241	0.0160126	ZNF575
ENSG00000182218	3.85499	11.7548	38.613	31.5208	7.80491	35.0669	-2.19938	0.00445698	0.016109	HHIPL1
ENSG00000229491	18.3112	11.7548	0.821553	0	15.033	0.410776	5.03937	0.00445976	0.0161107	AC136489.1
ENSG00000227852	1.9275	3.52645	22.1819	21.0138	2.72697	21.5979	-3.00955	0.00446209	0.0161162	RPS29P17
ENSG00000115896	53.0061	44.6684	13.1448	17.8618	48.8372	15.5033	1.66609	0.00449016	0.0162092	PLCL1
ENSG00000204388	4731.04	4909.99	1804.95	2987.12	4820.51	2396.04	1.00881	0.00459831	0.0165333	HSPA1B
ENSG00000281344	80.9548	112.846	44.3639	43.0784	96.9006	43.7211	1.14396	0.00461573	0.0165902	HELLPAR
ENSG00000164989	109.867	124.601	65.7242	48.3318	117.234	57.028	1.03179	0.00466052	0.016728	CCDC171
ENSG00000005379	19.275	10.5793	0.821553	0	14.9271	0.410776	5.03056	0.00468536	0.0168055	TSPOAP1
ENSG00000210176	130.106	110.495	42.7208	72.4978	120.301	57.6093	1.07409	0.00470624	0.0168716	MT-TH
ENSG00000255262	50.1149	31.738	67.3673	134.489	40.9265	100.928	-1.28857	0.00473288	0.0169583	ELOBP2
ENSG00000262693	21.2024	27.0361	70.6536	57.7881	24.1193	64.2208	-1.42089	0.00477411	0.0170795	AC012146.3
ENSG00000263033	6.74623	8.22838	32.0406	33.6222	7.48731	32.8314	-2.13808	0.00480184	0.0171579	AC007220.1
ENSG00000262772	106.012	89.3367	38.613	51.4839	97.6745	45.0485	1.12483	0.00483865	0.0172746	LINC01977
ENSG00000272768	46.2599	62.3006	18.0742	18.9125	54.2802	18.4933	1.55148	0.00484081	0.0172793	AC004854.2
ENSG00000250155	30.8399	54.0722	14.788	7.35485	42.4561	11.0714	1.91454	0.00492781	0.0175566	AC008957.1
ENSG00000260257	37.5862	34.089	66.5458	105.069	35.8376	85.8075	-1.2526	0.00493935	0.0175886	AL035071.1
ENSG00000234183	2.89124	4.70193	15.6095	34.6728	3.79659	25.1412	-2.73655	0.00494456	0.0176042	LINC01952
ENSG00000259994	30.8399	30.5626	64.0811	87.2075	30.7012	75.6443	-1.29706	0.00495088	0.0176206	AL353796.1
ENSG00000131096	19.275	21.1587	59.1518	54.636	20.2168	56.8939	-1.49597	0.00497925	0.0177064	PYY
ENSG00000236022	1.9275	1.17548	17.2526	18.9125	1.55149	18.0825	-3.52014	0.00498657	0.0177294	AC106017.1
ENSG00000241697	18.3112	8.22838	67.3673	30.4701	13.2698	48.9187	-1.87156	0.00504477	0.0178902	TMEFF1
ENSG00000273062	68.4261	32.9135	13.1448	17.8618	50.6698	15.5033	1.72312	0.00510404	0.0180788	AL449106.1
ENSG00000146955	38.5499	24.6851	9.03708	4.20277	31.6175	6.61993	2.23526	0.0051219	0.0181265	RAB19
ENSG00000229912	4.81874	7.0529	32.0406	26.2673	5.93582	29.1539	-2.31052	0.00519606	0.0183576	AC128709.1
ENSG00000263818	13.4925	12.9303	58.3303	32.5715	13.2114	45.4509	-1.78758	0.00522173	0.0184295	RDM1P5
ENSG00000235778	11.565	17.6322	0	1.05069	14.5986	0.525346	4.95248	0.00523775	0.0184766	AC130360.1
ENSG00000135144	11.565	1.17548	30.3975	37.8249	6.37023	34.1112	-2.37402	0.00524121	0.0184825	DTX1
ENSG00000140519	8.67373	3.52645	30.3975	30.4701	6.10009	30.4338	-2.29276	0.00527444	0.0185807	RHCG
ENSG00000274259	0.963748	1.17548	20.5388	12.6083	1.06962	16.5736	-3.96826	0.00533363	0.0187541	SYNGAP1-AS1
ENSG00000247363	6.74623	5.87741	30.3975	29.4194	6.31182	29.9084	-2.24043	0.00534015	0.0187707	AC090061.1
ENSG00000108387	37.5862	43.4929	90.3708	88.2582	40.5395	89.3145	-1.14296	0.0053975	0.0189293	2004-09-01
ENSG00000255566	1.9275	3.52645	25.4681	16.8111	2.72697	21.1396	-2.98184	0.00540789	0.0189573	AC135279.1
ENSG00000242948	15.42	19.9832	51.7578	52.5346	17.7016	52.1462	-1.56495	0.00542304	0.0190008	EPS15P1
ENSG00000188687	2.89124	3.52645	21.3604	23.1152	3.20885	22.2378	-2.79951	0.0054436	0.0190696	SLC4A5
ENSG00000170122	95.411	84.6348	27.9328	50.4332	90.0229	39.183	1.21379	0.00545844	0.0191152	FOXD4
ENSG00000100276	9.63748	14.1058	35.3268	48.3318	11.8716	41.8293	-1.82356	0.00552505	0.0193288	RASL10A
ENSG00000111846	47.2236	54.0722	13.9664	19.9632	50.6479	16.9648	1.58648	0.00552841	0.0193373	GCNT2
ENSG00000266651	112.758	102.267	53.4009	52.5346	107.513	52.9678	1.02208	0.00553219	0.0193473	AC093484.4
ENSG00000273100	63.6073	65.827	28.7544	21.0138	64.7172	24.8841	1.37054	0.00557948	0.0195094	AL596442.2
ENSG00000260259	45.2961	28.2116	7.39398	11.5576	36.7539	9.4758	1.97408	0.00559831	0.0195686	LINC02166
ENSG00000258878	1.9275	0	19.7173	13.659	0.963748	16.6881	-4.0223	0.00562032	0.0196356	AL355076.3
ENSG00000113749	36.6224	23.5097	5.75087	7.35485	30.066	6.55286	2.21092	0.00565361	0.0197328	HRH2
ENSG00000232600	37.5862	49.3703	11.5017	14.7097	43.4782	13.1057	1.73453	0.00565385	0.0197328	TONSL-AS1
ENSG00000174899	26.9849	29.3871	61.6165	78.8019	28.186	70.2092	-1.3156	0.00569399	0.0198595	PQLC2L
ENSG00000229267	78.0636	96.3896	43.5423	33.6222	87.2266	38.5822	1.16858	0.00572952	0.0199565	AC016708.1
ENSG00000279089	24.0937	27.0361	68.1889	61.9908	25.5649	65.0899	-1.35212	0.00584091	0.0202899	AC005839.1
ENSG00000267472	17.3475	8.22838	43.5423	45.1798	12.7879	44.361	-1.77596	0.00584403	0.0202974	ARHGAP27P2
ENSG00000100038	72.2811	61.1251	27.9328	25.2166	66.7031	26.5747	1.32696	0.00584904	0.0203114	TOP3B
ENSG00000272196	63.6073	71.7045	23.825	30.4701	67.6559	27.1476	1.3223	0.0058568	0.0203349	HIST2H2AA4
ENSG00000134007	42.4049	63.4761	14.788	21.0138	52.9405	17.9009	1.56963	0.0058936	0.0204387	ADAM20
ENSG00000156006	11.565	16.4568	0.821553	0	14.0109	0.410776	4.93169	0.00593216	0.0205518	NAT2
ENSG00000128276	45.2961	32.9135	97.7648	78.8019	39.1048	88.2834	-1.1709	0.00594471	0.0205821	RFPL3
ENSG00000120156	16.3837	16.4568	0.821553	2.10138	16.4202	1.46147	3.53737	0.0059637	0.0206404	TEK
ENSG00000284526	51.0786	52.8967	105.159	106.12	51.9877	105.639	-1.0235	0.00599393	0.0207242	AC015802.6
ENSG00000272189	89.6285	88.1612	41.0776	40.977	88.8949	41.0273	1.11565	0.00602245	0.0208159	AL024508.2
ENSG00000187908	27.9487	19.9832	4.10776	4.20277	23.9659	4.15527	2.53219	0.00603195	0.0208418	DMBT1
ENSG00000228878	34.6949	36.44	88.7277	73.5485	35.5674	81.1381	-1.1932	0.00606471	0.020927	SEPT7-AS1
ENSG00000224116	28.9124	23.5097	61.6165	71.4471	26.211	66.5318	-1.33737	0.00612785	0.0211133	INHBA-AS1
ENSG00000169067	43.3686	47.0193	17.2526	10.5069	45.194	13.8798	1.68832	0.00613086	0.0211179	ACTBL2
ENSG00000277662	8.67373	7.0529	32.0406	33.6222	7.86331	32.8314	-2.05517	0.00615687	0.0211921	AL354696.1
ENSG00000158525	45.2961	62.3006	19.7173	17.8618	53.7984	18.7895	1.51153	0.00616192	0.0212025	CPA5
ENSG00000185261	102.157	106.969	51.7578	51.4839	104.563	51.6209	1.01769	0.00623809	0.021439	KIAA0825
ENSG00000253210	52.0424	56.4232	125.698	94.5623	54.2328	110.13	-1.02692	0.00624504	0.0214513	AC040970.1
ENSG00000229256	24.0937	35.2645	5.75087	7.35485	29.6791	6.55286	2.18404	0.00627566	0.0215437	ST13P13
ENSG00000264268	30.8399	15.2813	4.10776	3.15208	23.0606	3.62992	2.66317	0.00629216	0.0215896	MIR4767
ENSG00000260944	26.0212	23.5097	59.9734	67.2443	24.7654	63.6088	-1.35713	0.0062988	0.0216088	FOXC2-AS1
ENSG00000244588	26.0212	19.9832	64.0811	57.7881	23.0022	60.9346	-1.40065	0.00633324	0.0217126	RAD21L1
ENSG00000248734	36.6224	31.738	8.21553	9.45623	34.1802	8.83588	1.95786	0.00634174	0.0217381	AC008906.1
ENSG00000153283	26.0212	21.1587	53.4009	71.4471	23.5899	62.424	-1.39577	0.00644532	0.022064	CD96
ENSG00000108417	12.5287	25.8606	2.46466	2.10138	19.1947	2.28302	3.05794	0.00647373	0.0221503	KRT37
ENSG00000143171	0	2.35097	11.5017	22.0645	1.17548	16.7831	-3.92833	0.00648013	0.0221649	RXRG
ENSG00000227359	75.1723	67.0025	20.5388	36.7742	71.0874	28.6565	1.32538	0.00648706	0.0221816	AC017074.1
ENSG00000266729	42.4049	34.089	9.03708	12.6083	38.247	10.8227	1.83384	0.0065075	0.0222401	DSG1-AS1
ENSG00000214814	3.85499	7.0529	40.2561	16.8111	5.45394	28.5336	-2.41337	0.00655292	0.0223758	FER1L6
ENSG00000233936	46.2599	58.7741	23.0035	11.5576	52.517	17.2805	1.58396	0.00655657	0.022382	AL390778.2
ENSG00000145428	8.67373	8.22838	23.825	46.2305	8.45105	35.0277	-2.04297	0.0065655	0.0224014	RNF175
ENSG00000283312	14.4562	8.22838	38.613	42.0277	11.3423	40.3203	-1.81425	0.00662306	0.0225755	AC017104.4
ENSG00000144583	99.266	98.7406	43.5423	52.5346	99.0033	48.0385	1.04761	0.00662799	0.0225774	MARCH4
ENSG00000234498	30.8399	29.3871	58.3303	89.3088	30.1135	73.8196	-1.2877	0.00664794	0.022625	RPL13AP20
ENSG00000187258	25.0574	17.6322	64.0811	52.5346	21.3448	58.3079	-1.44409	0.00664849	0.022625	NPSR1
ENSG00000225125	2.89124	5.87741	22.1819	27.318	4.38433	24.75	-2.51815	0.00665932	0.0226544	RANP4
ENSG00000249853	3.85499	4.70193	20.5388	28.3687	4.27846	24.4538	-2.5182	0.0066629	0.0226628	HS3ST5
ENSG00000102935	11.565	12.9303	41.0776	40.977	12.2476	41.0273	-1.74711	0.00671585	0.022813	ZNF423
ENSG00000185070	34.6949	35.2645	8.21553	10.5069	34.9797	9.36123	1.90952	0.00677024	0.0229751	FLRT2
ENSG00000228044	14.4562	11.7548	56.6872	31.5208	13.1055	44.104	-1.75177	0.00685367	0.0232134	AL160408.1
ENSG00000227606	10.6012	16.4568	0.821553	0	13.529	0.410776	4.88089	0.00687561	0.0232723	AC005392.1
ENSG00000182853	45.2961	11.7548	86.2631	73.5485	28.5255	79.9058	-1.46734	0.00687578	0.0232723	VMO1
ENSG00000273243	26.9849	15.2813	69.0104	49.3825	21.1331	59.1965	-1.47737	0.00687728	0.0232736	Z82243.1
ENSG00000269376	72.2811	55.2477	20.5388	29.4194	63.7644	24.9791	1.3638	0.00690368	0.0233401	AL356740.3
ENSG00000170681	99.266	94.0386	36.9699	54.636	96.6523	45.8029	1.08646	0.00691016	0.0233581	CAVIN4
ENSG00000235865	51.0786	51.7212	22.1819	12.6083	51.3999	17.3951	1.54822	0.00700575	0.0236504	GSN-AS1
ENSG00000204869	152.272	98.7406	50.1147	74.5992	125.506	62.3569	1.02035	0.00701506	0.0236739	IGFL4
ENSG00000160870	34.6949	39.9664	11.5017	9.45623	37.3307	10.479	1.82524	0.00704313	0.0237611	CYP3A7
ENSG00000255087	15.42	16.4568	0.821553	2.10138	15.9384	1.46147	3.49333	0.00704592	0.0237628	AP001993.1
ENSG00000127578	53.9699	70.529	19.7173	28.3687	62.2494	24.043	1.37872	0.00705443	0.0237876	WFIKKN1
ENSG00000258088	3.85499	3.52645	32.0406	14.7097	3.69072	23.3751	-2.66741	0.00706314	0.0238092	AC078820.1
ENSG00000273145	45.2961	48.1948	92.8355	100.866	46.7455	96.851	-1.05115	0.00707076	0.0238262	BX537318.1
ENSG00000138622	79.0273	109.32	41.8992	46.2305	94.1736	44.0648	1.09437	0.00709846	0.0238933	HCN4
ENSG00000184524	35.6587	31.738	8.21553	9.45623	33.6984	8.83588	1.93708	0.00712815	0.0239893	CEND1
ENSG00000258311	34.6949	39.9664	82.9768	81.954	37.3307	82.4654	-1.1466	0.00716934	0.0241162	BLOC1S1-RDH5
ENSG00000285103	96.3748	108.144	54.2225	46.2305	102.26	50.2265	1.02085	0.00720733	0.0242283	AL451123.1
ENSG00000223804	25.0574	41.1419	73.1182	81.954	33.0997	77.5361	-1.23683	0.00722179	0.0242651	AC244669.1
ENSG00000243629	11.565	2.35097	32.8621	32.5715	6.95797	32.7168	-2.19684	0.00728326	0.0244557	LINC00880
ENSG00000102001	35.6587	27.0361	94.4786	57.7881	31.3474	76.1333	-1.27992	0.00730945	0.0245318	CACNA1F
ENSG00000145002	58.7886	31.738	91.1924	108.221	45.2633	99.7068	-1.12667	0.00731664	0.0245519	FAM86B2
ENSG00000170703	21.2024	15.2813	62.438	43.0784	18.2419	52.7582	-1.52872	0.0073351	0.0246059	TTLL6
ENSG00000224713	5.78249	7.0529	39.4345	19.9632	6.41769	29.6988	-2.2231	0.00738206	0.0247434	AC025165.1
ENSG00000226853	23.1299	14.1058	55.044	51.4839	18.6179	53.264	-1.50582	0.00740753	0.0248167	AC010894.2
ENSG00000042832	26.9849	43.4929	11.5017	6.30415	35.2389	8.90295	1.96219	0.00742845	0.0248731	TG
ENSG00000226913	24.0937	31.738	83.7984	54.636	27.9159	69.2172	-1.32064	0.00748381	0.0250399	BSN-DT
ENSG00000084628	36.6224	47.0193	96.1217	83.0047	41.8209	89.5632	-1.10557	0.0075087	0.0251029	NKAIN1
ENSG00000231638	94.4473	63.4761	37.7914	30.4701	78.9617	34.1308	1.2093	0.00763578	0.0254702	LUARIS
ENSG00000279800	84.8098	86.9857	44.3639	34.6728	85.8978	39.5184	1.11412	0.00767587	0.0255998	BCLAF1P2
ENSG00000205436	106.012	76.4064	45.1854	39.9263	91.2093	42.5559	1.1006	0.00770361	0.0256659	EXOC3L4
ENSG00000248677	49.1511	30.5626	9.85864	13.659	39.8568	11.7588	1.77535	0.00780967	0.0259539	LINC02102
ENSG00000111181	34.6949	34.089	8.21553	10.5069	34.392	9.36123	1.88537	0.00781086	0.0259539	SLC6A12
ENSG00000258704	54.9336	39.9664	93.657	104.019	47.45	98.8378	-1.05119	0.00783005	0.0260135	SRP54-AS1
ENSG00000085741	30.8399	34.089	77.226	71.4471	32.4645	74.3365	-1.19838	0.0078449	0.0260572	WNT11
ENSG00000276317	42.4049	67.0025	17.2526	22.0645	54.7037	19.6586	1.47815	0.00784885	0.0260635	AL357033.3
ENSG00000259869	36.6224	43.4929	95.3001	77.7512	40.0576	86.5257	-1.11709	0.00787592	0.0261332	AL022344.2
ENSG00000230629	57.8249	32.9135	78.8691	123.982	45.3692	101.425	-1.14675	0.00788396	0.0261424	RPS23P8
ENSG00000205702	33.7312	29.3871	86.2631	61.9908	31.5591	74.127	-1.23294	0.00789411	0.026162	CYP2D7
ENSG00000258057	21.2024	23.5097	70.6536	47.2812	22.3561	58.9674	-1.40622	0.00801833	0.0265369	BCDIN3D-AS1
ENSG00000248367	34.6949	27.0361	59.1518	89.3088	30.8655	74.2303	-1.25621	0.00808097	0.0267246	AC008610.1
ENSG00000150048	25.0574	11.7548	2.46466	2.10138	18.4061	2.28302	3.01065	0.00812855	0.0268631	CLEC1A
ENSG00000232633	34.6949	24.6851	5.75087	8.40554	29.69	7.0782	2.0847	0.00824858	0.0271991	AC079465.1
ENSG00000204173	9.63748	0	28.7544	29.4194	4.81874	29.0869	-2.5375	0.00825346	0.0272094	LRRC37A5P
ENSG00000279744	5.78249	8.22838	34.5052	25.2166	7.00543	29.8609	-2.10569	0.00830088	0.0273497	AC132938.5
ENSG00000253366	50.1149	71.7045	30.3975	12.6083	60.9097	21.5029	1.47992	0.00835016	0.0274684	AC139272.1
ENSG00000167183	70.3536	59.9496	24.6466	29.4194	65.1516	27.033	1.27533	0.00847431	0.0278415	PRR15L
ENSG00000156689	48.1874	45.8438	14.788	17.8618	47.0156	16.3249	1.53193	0.00852187	0.0279755	GLYATL2
ENSG00000255181	35.6587	17.6322	5.75087	5.25346	26.6455	5.50217	2.27913	0.00856337	0.0280891	CCDC166
ENSG00000142973	28.9124	41.1419	4.10776	13.659	35.0272	8.88338	2.00851	0.00859023	0.0281464	CYP4B1
ENSG00000260860	23.1299	15.2813	3.28621	2.10138	19.2056	2.6938	2.81881	0.00864593	0.0283155	AC126773.3
ENSG00000268403	48.1874	45.8438	92.8355	98.7651	47.0156	95.8003	-1.02508	0.00865413	0.0283379	AC132192.2
ENSG00000116785	6.74623	5.87741	28.7544	27.318	6.31182	28.0362	-2.14751	0.00877678	0.028667	CFHR3
ENSG00000121075	1.9275	2.35097	14.788	21.0138	2.13923	17.9009	-3.06921	0.0088427	0.0288596	TBX4
ENSG00000227908	22.1662	16.4568	49.2932	56.7374	19.3115	53.0153	-1.44824	0.00884534	0.0288637	FLJ31104
ENSG00000240541	20.2387	9.40386	43.5423	49.3825	14.8213	46.4624	-1.62957	0.00889925	0.0290167	TM4SF1-AS1
[truncated: 126 more rows]
