# Supplementary material for: DUSP1 and SOX2 expression determine squamous cell carcinoma of the salivary gland progression
Source: Sci Rep. 2024 Jul 1;14:15007. doi: 10.1038/s41598-024-65945-x (PMC11217270; doi:10.1038/s41598-024-65945-x)
Supplement: Supplementary file 3 — Supplementary Information 2. [file 41598_2024_65945_MOESM3_ESM.xlsx]

## Sheet: Hoja1
Gene	baseMean	log2FoldChange	lfcSE	stat	pvalue	padj
IFI44L	1788.62	-4.12786	0.187193	-22.0513	9.2758e-108	1.61779e-103
TRIM22	475.266	-4.24147	0.271762	-15.6073	6.48995e-55	5.65956e-51
C3	4013.66	-3.77244	0.256969	-14.6805	8.59257e-49	4.99544e-45
XAF1	1017.82	-2.71992	0.200159	-13.5888	4.66658e-42	2.03474e-38
RSAD2	998.654	-3.46534	0.260571	-13.299	2.34537e-40	8.18113e-37
KLHDC7B	1607.1	-2.55478	0.213383	-11.9728	4.93612e-33	1.43485e-29
PARP14	4914.17	-1.86183	0.157319	-11.8347	2.58136e-32	6.43164e-29
SAMD9L	2653.37	-2.25106	0.190709	-11.8037	3.73713e-32	8.14742e-29
KRT6C	248.253	3.14766	0.281466	11.1831	4.93313e-29	9.55987e-26
CMPK2	1172.29	-3.03585	0.276153	-10.9934	4.11216e-28	7.17203e-25
LAMP3	3417.5	-1.80681	0.166791	-10.8328	2.40761e-27	3.81738e-24
LTB	201.386	-5.92186	0.548763	-10.7913	3.78426e-27	5.5001e-24
IFI27	3622.91	-2.6148	0.24344	-10.7411	6.52892e-27	8.7593e-24
BIRC3	732.551	-3.2186	0.303282	-10.6126	2.6044e-26	3.24453e-23
MX1	5311.78	-2.33654	0.221811	-10.5339	6.0266e-26	7.00733e-23
IFI6	18734.7	-2.18127	0.220983	-9.87077	5.57361e-23	6.07558e-20
DDX60	3721.57	-1.59942	0.164811	-9.70455	2.88336e-22	2.95816e-19
GBP1	293.949	-3.175	0.328269	-9.67195	3.96736e-22	3.84416e-19
IFIT1	4971.1	-1.58838	0.165438	-9.60105	7.91368e-22	7.26434e-19
RELB	1475.82	-2.4706	0.259478	-9.52145	1.70771e-21	1.48921e-18
HSH2D	641.274	-2.62664	0.278648	-9.42637	4.2453e-21	3.335e-18
UBA7	290.401	-2.29251	0.243297	-9.42266	4.39797e-21	3.335e-18
IFI44	1885.39	-1.63349	0.174571	-9.35716	8.19053e-21	5.95213e-18
NEURL3	384.877	-2.56462	0.274781	-9.33332	1.02603e-20	7.158e-18
FBXO39	154.452	-2.89486	0.319664	-9.05597	1.35364e-19	9.08031e-17
GLIPR1	591.429	-1.87604	0.207965	-9.02093	1.86496e-19	1.2047e-16
ADAM19	314.051	-2.33459	0.258932	-9.01621	1.947e-19	1.21277e-16
JUN	3455.43	-1.90379	0.216747	-8.7835	1.5846e-18	9.53002e-16
EPSTI1	1393.57	-1.58576	0.181785	-8.72328	2.70248e-18	1.57113e-15
LGALS9	1117.15	-1.91309	0.219971	-8.69699	3.40809e-18	1.91744e-15
IFIH1	2783.39	-1.51975	0.176496	-8.61068	7.26261e-18	3.95835e-15
GULP1	2028.96	-1.51371	0.177391	-8.53317	1.42387e-17	7.52538e-15
SAMD9	13616.3	-1.43055	0.168214	-8.50435	1.82611e-17	9.36742e-15
NT5E	6777.97	-1.72063	0.20263	-8.49148	2.04019e-17	1.01666e-14
LIF	313.361	-2.67432	0.317617	-8.41993	3.76694e-17	1.82498e-14
DDX60L	1379.68	-1.94379	0.231638	-8.39151	4.79927e-17	2.26227e-14
DAPP1	318.827	-2.66354	0.320456	-8.31171	9.43313e-17	4.32956e-14
CREB5	179.491	-2.75018	0.331523	-8.29559	1.0805e-16	4.83207e-14
TRAV8-1	511.215	-2.32105	0.280715	-8.26833	1.35847e-16	5.92328e-14
BATF2	139.916	-3.18896	0.38826	-8.21347	2.14895e-16	9.14141e-14
TXNIP	911.869	-1.80354	0.219732	-8.20789	2.25105e-16	9.34774e-14
OAS1	5062.25	-1.39545	0.170557	-8.18172	2.79818e-16	1.13495e-13
OLR1	1617.58	-2.06213	0.254577	-8.10023	5.48557e-16	2.17441e-13
STAT1	17480.4	-1.19432	0.148573	-8.03862	9.08531e-16	3.52127e-13
CDH11	546.964	-2.1959	0.273679	-8.02364	1.02655e-15	3.89219e-13
IL1A	239.704	-3.16416	0.3981	-7.94814	1.89338e-15	7.02604e-13
CSGALNACT1	485.803	-1.70242	0.216134	-7.87669	3.36176e-15	1.22151e-12
HDAC9	423.347	-2.5405	0.322963	-7.86624	3.65455e-15	1.3008e-12
FENDRR	406.504	-2.11087	0.269427	-7.83467	4.70076e-15	1.63972e-12
IRAK2	682.268	-1.98396	0.253545	-7.82491	5.08029e-15	1.73736e-12
C1S	143.792	-2.46805	0.315975	-7.81091	5.67778e-15	1.90435e-12
GBP3	549.395	-1.51174	0.19447	-7.77361	7.62811e-15	2.51022e-12
TNFRSF9	85.0854	-4.9628	0.644133	-7.70461	1.31239e-14	4.23877e-12
PLSCR1	11715.9	-1.2333	0.160659	-7.67654	1.63444e-14	5.18295e-12
FOXF1	256.816	-1.84944	0.242954	-7.61231	2.69245e-14	8.38555e-12
PKP1	6617.04	1.64524	0.218087	7.54395	4.55951e-14	1.39513e-11
KRT6A	47250.1	1.71185	0.229712	7.45214	9.18389e-14	2.76166e-11
CPEB2	843.126	-1.31296	0.176615	-7.43402	1.05344e-13	3.11409e-11
CXCL3	123.42	-2.92718	0.397028	-7.37273	1.67173e-13	4.85943e-11
KRT16	1884.28	1.97865	0.268479	7.36985	1.7082e-13	4.88406e-11
FOS	433.996	1.90751	0.259269	7.35727	1.87715e-13	5.28055e-11
IL1B	406.765	-2.38039	0.324048	-7.34577	2.04574e-13	5.66346e-11
UACA	3289.13	-1.26532	0.174208	-7.26327	3.77829e-13	1.02964e-10
DDX58	7734.41	-1.30654	0.183596	-7.11637	1.10807e-12	2.9732e-10
MAN1A1	2357.44	-1.2484	0.175539	-7.1118	1.14541e-12	3.02683e-10
SGK1	8973.29	1.26092	0.179884	7.00962	2.38972e-12	6.22076e-10
PLA2G4C	320.436	-1.74123	0.248893	-6.99588	2.63595e-12	6.76083e-10
RPS2P5	19155.5	1.10724	0.159169	6.95637	3.49142e-12	8.82521e-10
SORBS1	536.488	-1.82874	0.263187	-6.94843	3.69364e-12	9.20298e-10
SDR16C5	565.809	-1.48328	0.214219	-6.92415	4.38589e-12	1.06242e-09
TRAF1	426.71	-2.17202	0.313631	-6.92539	4.34772e-12	1.06242e-09
MMP19	203.586	-2.35706	0.341292	-6.9063	4.97474e-12	1.18855e-09
NEFL	3696.34	1.79237	0.259704	6.90158	5.14285e-12	1.21211e-09
AC078993.1	254.193	-1.95567	0.284556	-6.87271	6.29925e-12	1.46487e-09
DNAH5	344.517	-1.69751	0.247154	-6.86822	6.50069e-12	1.49182e-09
PSG4	435.124	-1.48257	0.216083	-6.86109	6.83353e-12	1.54784e-09
SAMD4A	2927.06	-1.38866	0.202607	-6.85394	7.18452e-12	1.60648e-09
TYMP	5066.77	-1.08367	0.158455	-6.83896	7.97682e-12	1.76106e-09
FBN1	312.041	-2.19881	0.325614	-6.7528	1.45014e-11	3.16149e-09
OAS2	14340.6	-1.26475	0.188015	-6.72684	1.73382e-11	3.73328e-09
MYBL1	2195.82	-1.38376	0.205875	-6.72134	1.80056e-11	3.82971e-09
IFIT5	1529.07	-1.18647	0.176817	-6.71017	1.94391e-11	4.0848e-09
IFIT3	7079.85	-1.38962	0.208037	-6.67967	2.39484e-11	4.97242e-09
RTP4	414.653	-1.4428	0.21794	-6.62017	3.58789e-11	7.36194e-09
ARL14	120.818	-2.77216	0.422307	-6.56431	5.2275e-11	1.06015e-08
TNFSF15	232.078	-2.00504	0.306204	-6.54808	5.82825e-11	1.1684e-08
OAS3	23992.7	-1.3939	0.213308	-6.53467	6.3748e-11	1.26344e-08
MAGEB17	266.473	-1.90308	0.291745	-6.52308	6.88777e-11	1.34977e-08
TGM1	251.285	1.82473	0.281942	6.47199	9.67182e-11	1.87429e-08
ARHGAP29	17597.4	-1.16993	0.18176	-6.43669	1.22107e-10	2.34029e-08
BLZF1	721.739	-1.18919	0.185154	-6.42268	1.33893e-10	2.53828e-08
LINC00942	128.467	-2.54303	0.396995	-6.40569	1.49689e-10	2.80723e-08
HERC6	3676.8	-1.37239	0.214696	-6.39227	1.63445e-10	3.03261e-08
ZBED6CL	1452.51	-1.62522	0.254796	-6.37853	1.78801e-10	3.28261e-08
DYNLT3	959.828	-1.09443	0.171689	-6.37447	1.83595e-10	3.33549e-08
DCBLD2	3198.36	-1.3283	0.208786	-6.36201	1.99136e-10	3.58055e-08
AOAH	91.1027	-2.50602	0.394632	-6.35027	2.14931e-10	3.78647e-08
RPSA	37111.5	0.956052	0.150551	6.35035	2.14827e-10	3.78647e-08
FDXR	1903.31	1.08369	0.17142	6.32183	2.58479e-10	4.50814e-08
ADAM12	3182.24	-1.36741	0.216626	-6.3123	2.74925e-10	4.70096e-08
HELZ2	17145.7	-1.01494	0.160765	-6.3132	2.73319e-10	4.70096e-08
NEFM	3046.08	1.5704	0.249139	6.30331	2.91351e-10	4.88601e-08
SLC12A7	3400.68	-1.55413	0.246526	-6.30412	2.89829e-10	4.88601e-08
ABAT	609.87	-1.21057	0.192426	-6.29112	3.15183e-10	5.23534e-08
BMP7	3981.68	1.108	0.176339	6.28334	3.31377e-10	5.4524e-08
TFPI	64.2053	-3.26498	0.522876	-6.24428	4.25744e-10	6.93963e-08
PMAIP1	1076.14	-1.35858	0.217876	-6.23555	4.50206e-10	7.27041e-08
RPLP0	59938.2	0.899055	0.144599	6.21759	5.04845e-10	8.07798e-08
RPL13AP5	3117.83	0.934492	0.150421	6.21251	5.21435e-10	8.2676e-08
ZEB1	100.406	-2.67378	0.430913	-6.20493	5.4722e-10	8.59825e-08
IL32	640.563	-4.43437	0.714919	-6.20262	5.55319e-10	8.6476e-08
SLC1A1	571.41	-1.20769	0.194922	-6.19577	5.80014e-10	8.95223e-08
TNFSF9	1845.81	-1.08604	0.176414	-6.15622	7.45007e-10	1.1398e-07
FGFR3	1364.86	1.54801	0.251869	6.14609	7.9417e-10	1.20445e-07
RASGRF2	1019.85	-1.11434	0.181969	-6.1238	9.1371e-10	1.37379e-07
STRA6	1580.52	-1.15588	0.188823	-6.12149	9.27054e-10	1.38194e-07
SAMHD1	6615.4	-1.00012	0.165329	-6.04931	1.45472e-09	2.15015e-07
DUSP8	340.42	-1.48327	0.245546	-6.0407	1.53452e-09	2.24903e-07
SP100	2799.68	-0.994418	0.1647	-6.03777	1.56261e-09	2.27113e-07
SLC25A6	19458.6	0.856709	0.142061	6.03056	1.63394e-09	2.35516e-07
AC090774.2	304.944	-1.40811	0.233686	-6.02563	1.68455e-09	2.40822e-07
KRT7	3134.3	-1.21282	0.20165	-6.01449	1.80459e-09	2.54854e-07
PPM1K	458.095	-1.21016	0.201229	-6.01383	1.81193e-09	2.54854e-07
IRF7	3826.9	-1.12551	0.187312	-6.00874	1.86974e-09	2.60881e-07
IL6ST	5814.26	-1.168	0.194566	-6.00308	1.93612e-09	2.67999e-07
RPS2	88955.7	0.93788	0.15647	5.99399	2.04753e-09	2.81189e-07
SEL1L	33455.3	-0.863023	0.144142	-5.98731	2.13336e-09	2.90686e-07
MKX	100.719	-2.22925	0.372596	-5.98302	2.19044e-09	2.9615e-07
RPS2P46	6420.76	0.954169	0.159773	5.97204	2.34304e-09	3.14345e-07
PNPT1	2397.67	-1.06963	0.179205	-5.96876	2.39062e-09	3.18281e-07
SEMA3B	297.202	-1.41318	0.237147	-5.95911	2.53621e-09	3.35107e-07
B2M	23306.9	-1.03539	0.173916	-5.9534	2.62636e-09	3.44409e-07
ITGAV	2638.24	-0.916334	0.154162	-5.94397	2.78202e-09	3.62099e-07
NOP53	11980.7	0.88495	0.148945	5.94147	2.82479e-09	3.63092e-07
SYT14	118.801	-2.57451	0.433339	-5.94109	2.83129e-09	3.63092e-07
MYH15	209.335	-1.74964	0.295299	-5.92497	3.12351e-09	3.94762e-07
SEMA3D	3809.34	-0.875838	0.148201	-5.90981	3.42508e-09	4.29762e-07
IL18R1	177.492	-1.69309	0.287152	-5.89613	3.7212e-09	4.63581e-07
RPL7A	67347.5	0.897206	0.152412	5.88672	3.9394e-09	4.87284e-07
NNMT	751.049	-1.56977	0.267048	-5.87824	4.14656e-09	5.09297e-07
APOBEC3G	65.0974	-3.24598	0.553083	-5.86889	4.38723e-09	5.35088e-07
SMO	1158.71	1.21956	0.207869	5.86696	4.43871e-09	5.37608e-07
AC002480.1	170.294	-2.29901	0.392235	-5.86132	4.59202e-09	5.5234e-07
TMED5	2391.98	-0.949554	0.16206	-5.85926	4.64938e-09	5.5541e-07
HLA-B	16140.2	-0.953466	0.163559	-5.82948	5.56002e-09	6.59676e-07
GLP2R	48.4481	-3.66067	0.632349	-5.78901	7.08041e-09	8.34388e-07
YBX1	39543.7	0.816359	0.141076	5.78665	7.18032e-09	8.40483e-07
TRIML2	185.7	-1.73055	0.299141	-5.78508	7.24776e-09	8.42721e-07
SLC41A2	275.804	-1.40791	0.243834	-5.77405	7.73879e-09	8.93856e-07
IGFBP2	1520.86	1.27869	0.221622	5.76966	7.94307e-09	9.11415e-07
S100A14	8373.81	1.15621	0.200699	5.7609	8.36687e-09	9.53768e-07
SCCPDH	1095.35	-1.00667	0.174843	-5.75755	8.53412e-09	9.66517e-07
MMD	500.547	-1.45295	0.252991	-5.74307	9.29726e-09	1.04615e-06
EEF2	185302	0.824251	0.143572	5.74102	9.41091e-09	1.05215e-06
HLA-F	1633.37	-1.04552	0.18223	-5.73737	9.61572e-09	1.0682e-06
HLA-A	3817.06	-0.893008	0.155693	-5.73571	9.71061e-09	1.07192e-06
RPL13A	72900.6	0.825717	0.144228	5.72507	1.03393e-08	1.13414e-06
NXNL2	193.306	-1.48822	0.260517	-5.71254	1.113e-08	1.21324e-06
EBI3	42.738	-4.69036	0.824294	-5.69015	1.26926e-08	1.37498e-06
VPS51	10121.6	0.860527	0.15177	5.66994	1.4285e-08	1.53793e-06
SYT16	151.662	-1.83967	0.324923	-5.66185	1.49747e-08	1.6023e-06
NFKBIA	2087.11	-0.910309	0.16103	-5.65305	1.57623e-08	1.67628e-06
HCP5	1745.64	-0.980192	0.173904	-5.6364	1.73643e-08	1.83546e-06
GLS	6936.92	-0.936736	0.166353	-5.631	1.79164e-08	1.88241e-06
RFTN1	102.9	-2.78251	0.496659	-5.60245	2.11346e-08	2.20724e-06
NFKB2	3987.18	-1.35944	0.243119	-5.59164	2.24933e-08	2.33515e-06
NEXN	249.563	-1.90014	0.3402	-5.58537	2.33201e-08	2.40666e-06
QARS	7519.37	0.829005	0.148644	5.57712	2.44529e-08	2.50873e-06
CXCL8	460.933	-3.50701	0.629485	-5.57123	2.52949e-08	2.56493e-06
UBE2L6	6097.34	-0.964573	0.173126	-5.5715	2.52556e-08	2.56493e-06
NAMPT	6726.39	-0.971423	0.174587	-5.56413	2.63458e-08	2.65605e-06
FAM111B	1274.58	-1.06786	0.192586	-5.54487	2.94177e-08	2.9487e-06
CLMP	677.677	-1.14178	0.206224	-5.53658	3.0844e-08	3.074e-06
MEGF10	55.5149	-2.72147	0.491937	-5.53215	3.16332e-08	3.13474e-06
NGEF	1474.3	1.13081	0.204779	5.52213	3.34924e-08	3.30023e-06
ZC3H12C	528.965	-1.34502	0.243737	-5.51831	3.42276e-08	3.35372e-06
EEA1	1785.61	-1.05547	0.191823	-5.50233	3.74807e-08	3.65196e-06
TRIM5	635.776	-1.03178	0.187578	-5.50053	3.78657e-08	3.66897e-06
HDAC2-AS2	75.9536	-2.79941	0.509182	-5.49784	3.84461e-08	3.70463e-06
LAMA4	251.422	-1.841	0.33495	-5.49633	3.87769e-08	3.71598e-06
EGR1	2863.1	3.6	0.657697	5.47364	4.40884e-08	4.20189e-06
HHIPL2	466.758	-1.409	0.257489	-5.47209	4.44762e-08	4.21581e-06
PHGDH	11922.4	0.889248	0.162557	5.47038	4.49074e-08	4.23367e-06
FOXO3	4470.22	-0.864978	0.158156	-5.46916	4.5218e-08	4.24004e-06
TGFB2	560.776	-1.69816	0.310928	-5.46159	4.71883e-08	4.40113e-06
KRT80	13057.8	-1.26966	0.232657	-5.45723	4.83606e-08	4.48565e-06
NTRK2	1296.22	-1.11179	0.203797	-5.45539	4.8866e-08	4.48565e-06
SYCP2	700.774	-1.31675	0.241352	-5.45571	4.87773e-08	4.48565e-06
COL5A1	13060.3	-0.836982	0.153504	-5.45251	4.96627e-08	4.5349e-06
FN1	545.599	-1.39297	0.256177	-5.43752	5.4027e-08	4.90774e-06
AL357060.1	271.378	-1.98312	0.365917	-5.41958	5.97408e-08	5.39865e-06
RPS3A	18092	0.803345	0.148587	5.40657	6.42414e-08	5.77543e-06
AC008517.1	208.115	-1.53608	0.284303	-5.40297	6.55481e-08	5.86269e-06
BRCA2	1066.54	-1.12025	0.20871	-5.36751	7.98307e-08	7.06765e-06
ZNF608	480.247	1.70253	0.317165	5.36798	7.96226e-08	7.06765e-06
RPS2P55	523.573	1.29388	0.241228	5.36373	8.15218e-08	7.18092e-06
BDNF	318.266	-1.17214	0.219238	-5.34646	8.96922e-08	7.86033e-06
DDB2	1441.32	0.952242	0.178137	5.34556	9.01362e-08	7.86033e-06
CLK1	1020.14	-0.948749	0.177686	-5.33946	9.32257e-08	8.0096e-06
ROCK1P1	98.8655	-2.42027	0.453233	-5.34001	9.29401e-08	8.0096e-06
TP73	2218.36	1.34052	0.250982	5.34111	9.23802e-08	8.0096e-06
AC034236.1	395.869	1.17008	0.219726	5.3252	1.00843e-07	8.62155e-06
AC007743.1	463.456	-1.32071	0.248123	-5.32281	1.02178e-07	8.69312e-06
RPLP0P6	2233.06	0.900465	0.169324	5.31801	1.04908e-07	8.88204e-06
DNER	1658.61	-0.902784	0.169986	-5.31093	1.09067e-07	9.10878e-06
RPS5	33261.5	0.797841	0.150203	5.31176	1.08572e-07	9.10878e-06
ZNF703	2825.73	0.847365	0.159555	5.31079	1.09153e-07	9.10878e-06
HES2	450.307	1.17898	0.222325	5.30294	1.13952e-07	9.46396e-06
SLC7A7	171.404	-1.81653	0.342843	-5.29842	1.16808e-07	9.65524e-06
MEIOC	473.647	-1.61585	0.305026	-5.29743	1.17446e-07	9.66215e-06
ALPK2	375.261	-1.19166	0.225255	-5.29024	1.22153e-07	9.95547e-06
ZNF644	1724.97	-0.93249	0.176265	-5.29026	1.22144e-07	9.95547e-06
OPTN	2822.94	-0.903554	0.170836	-5.28901	1.22983e-07	9.97652e-06
ITGA2	6519.38	-0.985438	0.186426	-5.28596	1.25047e-07	1.0097e-05
BCL11A	254.558	1.86901	0.354977	5.26516	1.40066e-07	1.12485e-05
DTX3L	6002.55	-0.919651	0.17469	-5.26446	1.40599e-07	1.12485e-05
FUT8	4591.02	-0.870993	0.165496	-5.26292	1.41788e-07	1.12919e-05
RPS3	29879.1	0.781659	0.148781	5.25374	1.49038e-07	1.18154e-05
IFIT2	1883.24	-0.99775	0.190395	-5.24042	1.60211e-07	1.26436e-05
SSBP3	4940.54	0.988622	0.189172	5.22603	1.73186e-07	1.36061e-05
FGF2	872.8	-1.21182	0.232026	-5.22278	1.76255e-07	1.3785e-05
IL1RN	490.627	-1.1082	0.21242	-5.21701	1.81831e-07	1.41576e-05
NFKBIZ	389.951	-1.67327	0.320863	-5.21491	1.83904e-07	1.42554e-05
PARP8	861.753	-0.977486	0.187526	-5.21255	1.86264e-07	1.43745e-05
ADRA1B	262.647	-1.50898	0.290375	-5.19666	2.02906e-07	1.55898e-05
H19	99.6385	2.08494	0.402588	5.17884	2.23271e-07	1.70047e-05
LAD1	4361.08	0.869556	0.167882	5.17957	2.22397e-07	1.70047e-05
ANPEP	257.688	-1.50693	0.291187	-5.17511	2.27778e-07	1.72725e-05
AC026316.3	83.3578	-1.98708	0.384267	-5.17109	2.3273e-07	1.75716e-05
OXTR	1520.04	-1.02275	0.198253	-5.15883	2.48503e-07	1.86816e-05
NT5C2	2042.23	-0.990414	0.192388	-5.14799	2.63292e-07	1.97085e-05
GBP4	92.3119	-1.9911	0.386999	-5.14496	2.67574e-07	1.99434e-05
RIF1	3756	-0.995894	0.193674	-5.14211	2.71667e-07	2.01623e-05
RASEF	1141.13	-0.929699	0.181182	-5.13129	2.87757e-07	2.1266e-05
AP005233.2	494.943	-1.23549	0.241059	-5.12526	2.97132e-07	2.17698e-05
CRYBG2	599.786	1.00746	0.196596	5.12451	2.98319e-07	2.17698e-05
CYP1A1	277.13	-1.30408	0.254434	-5.12542	2.96882e-07	2.17698e-05
MARK4	1507.11	0.903137	0.176415	5.11941	3.06501e-07	2.22737e-05
KRT87P	85.8408	-2.10833	0.41239	-5.11246	3.17983e-07	2.30122e-05
CHD1	1634.36	-0.87775	0.171759	-5.11036	3.21538e-07	2.31733e-05
KRT1	26.3568	3.37265	0.660654	5.10502	3.3076e-07	2.37399e-05
MT-TC	1701.21	0.959042	0.188137	5.09756	3.4406e-07	2.45933e-05
NAMPTP1	654.724	-0.965019	0.189792	-5.0846	3.68397e-07	2.61187e-05
SPOPL	1348.04	-0.899516	0.176909	-5.08462	3.68355e-07	2.61187e-05
SNTA1	2947.38	0.779821	0.153607	5.07672	3.84015e-07	2.71158e-05
LRP4	88.4562	2.08291	0.410612	5.0727	3.92202e-07	2.75822e-05
APCDD1	207.617	1.69963	0.335538	5.06537	4.07603e-07	2.8436e-05
SLFN12	449.938	-1.22954	0.242719	-5.06568	4.06948e-07	2.8436e-05
GATA6	809.37	-1.02905	0.203228	-5.06354	4.11538e-07	2.85962e-05
UQCRC1	8854.43	0.797538	0.157689	5.05766	4.24432e-07	2.93751e-05
RPS16	30719.3	0.779055	0.15415	5.05388	4.32917e-07	2.98439e-05
CERK	2070.99	0.788745	0.156599	5.0367	4.73617e-07	3.25211e-05
ANKH	1953.09	1.09666	0.217832	5.03445	4.79222e-07	3.27769e-05
SLC39A8	909.808	-0.940063	0.187061	-5.02542	5.02325e-07	3.42229e-05
GFPT2	472.586	-1.0294	0.204953	-5.02262	5.09725e-07	3.43248e-05
JMJD1C	1548.88	-0.934222	0.18598	-5.02324	5.08061e-07	3.43248e-05
PSG5	85.2603	-2.01043	0.400167	-5.02399	5.06101e-07	3.43248e-05
OLFML3	990.211	-1.04889	0.209185	-5.01417	5.3263e-07	3.57292e-05
AC004264.1	52.1392	-2.53094	0.505055	-5.01122	5.40868e-07	3.61428e-05
KRT6B	118.877	1.84154	0.367708	5.00815	5.4956e-07	3.65835e-05
ISG15	25812.4	-0.957631	0.191907	-4.99009	6.03503e-07	3.99322e-05
SP110	1904.5	-0.940755	0.188536	-4.98979	6.04443e-07	3.99322e-05
IDO1	31.747	-3.68696	0.740049	-4.98205	6.29133e-07	4.14065e-05
GAPDH	168701	0.740783	0.148731	4.98068	6.33619e-07	4.15449e-05
PARP9	3446.23	-0.776346	0.155998	-4.97664	6.46961e-07	4.22609e-05
CALB2	326.499	-1.47706	0.296917	-4.97464	6.53691e-07	4.25411e-05
KCNK3	109.511	-1.87374	0.376774	-4.97312	6.58838e-07	4.27079e-05
PLIN2	1730.79	-1.24956	0.251297	-4.97244	6.61151e-07	4.27079e-05
H1FX	11229.4	0.742932	0.149538	4.96818	6.75836e-07	4.34954e-05
REV3L	1963.59	-0.834566	0.168037	-4.96654	6.81565e-07	4.36153e-05
TRAF7	8974.68	0.72364	0.145712	4.96622	6.827e-07	4.36153e-05
FAM83F	4906.95	0.832675	0.167847	4.96092	7.01609e-07	4.46597e-05
LPAR1	1519.93	-0.884485	0.178494	-4.95527	7.22308e-07	4.58101e-05
NMI	1278.89	-0.875809	0.17691	-4.95059	7.39902e-07	4.67559e-05
POLD2	11824.9	0.754579	0.152642	4.94345	7.67522e-07	4.83262e-05
TNFAIP8L1	1813.17	0.799706	0.161841	4.94131	7.76e-07	4.86842e-05
CCP110	2478.19	-0.761332	0.154237	-4.93611	7.96944e-07	4.9819e-05
AMIGO2	824.711	-1.04374	0.211646	-4.93152	8.15926e-07	5.08234e-05
ARHGAP26	1802.59	-0.866479	0.175787	-4.92913	8.25957e-07	5.12652e-05
CSF2	40.2668	-5.89023	1.19523	-4.92811	8.30299e-07	5.13519e-05
CLDN1	1597.18	-1.11926	0.227257	-4.92509	8.43203e-07	5.19658e-05
Z82186.1	103.207	-2.22644	0.45228	-4.92271	8.53533e-07	5.24171e-05
CCDC144NL	1559.53	-0.878188	0.178622	-4.91645	8.81299e-07	5.39324e-05
C11orf86	62.2493	-2.77094	0.563815	-4.91462	8.89528e-07	5.42456e-05
TDRD7	2009.06	-0.818489	0.16662	-4.9123	9.00157e-07	5.47026e-05
ATP11C	1143.23	-0.848069	0.172971	-4.90297	9.43983e-07	5.71667e-05
IFITM1	12255.9	-0.787578	0.160677	-4.90163	9.50436e-07	5.73476e-05
SOD2	3639.16	-0.761349	0.155346	-4.90099	9.53546e-07	5.73476e-05
DKK3	1127.28	0.861819	0.176201	4.89112	1.00263e-06	5.98353e-05
EIF2AK2	7950.75	-0.767778	0.15699	-4.89062	1.0052e-06	5.98353e-05
NCOA7	3263.52	-0.793686	0.162259	-4.89148	1.00082e-06	5.98353e-05
GLI1	269.987	1.62207	0.332054	4.88496	1.03449e-06	6.13693e-05
LONRF3	238.693	-1.42175	0.291238	-4.88175	1.05146e-06	6.21644e-05
GPRC5B	2917.57	-1.163	0.238513	-4.87602	1.08246e-06	6.35661e-05
SMG1P5	148.63	-1.41247	0.289637	-4.87668	1.07888e-06	6.35661e-05
AC008038.1	7910.98	0.724398	0.148657	4.87295	1.09946e-06	6.4348e-05
NHS	1173.38	-0.878552	0.180374	-4.87073	1.11187e-06	6.48568e-05
PLEKHF1	806.358	-1.12913	0.232106	-4.8647	1.14632e-06	6.66435e-05
APOL6	5097.08	-1.05839	0.217611	-4.86366	1.15235e-06	6.67713e-05
CAVIN2	260.471	-1.18983	0.244799	-4.86044	1.17122e-06	6.7507e-05
TRIM69	1063.45	-0.860337	0.177017	-4.86018	1.17279e-06	6.7507e-05
DRAM1	458.91	-1.05042	0.216931	-4.84217	1.28431e-06	7.35555e-05
PARD6G	316.541	1.2758	0.263494	4.84186	1.2863e-06	7.35555e-05
LRRC37A4P	908.68	-0.858871	0.177455	-4.83994	1.29878e-06	7.40264e-05
INHBE	160.866	-1.72454	0.357076	-4.82962	1.36796e-06	7.74629e-05
MGAT4A	450.738	-1.10813	0.229434	-4.82984	1.36646e-06	7.74629e-05
CCNYL1	3182.92	0.926831	0.192766	4.80806	1.52399e-06	8.6019e-05
MT-RNR1	45772.3	0.947994	0.19787	4.79099	1.65962e-06	9.33723e-05
SPAG1	1510.97	-0.780892	0.163319	-4.78139	1.74084e-06	9.76271e-05
LCK	596.338	-1.12817	0.236052	-4.77933	1.75879e-06	9.83174e-05
CLIP1	2831.7	-0.82844	0.173462	-4.77591	1.78893e-06	9.9683e-05
GLI2	883.205	0.881683	0.185005	4.76572	1.88183e-06	0.000104525
ZC3H12A	1454.39	-1.01561	0.213446	-4.75815	1.95376e-06	0.000108176
PARP12	1984.2	-0.826015	0.173753	-4.75397	1.99459e-06	0.000110087
RPS9	29573.7	0.76993	0.162053	4.75111	2.02301e-06	0.000111304
FAM167A	354.301	-1.4588	0.307726	-4.74058	2.13103e-06	0.000116878
ABCA1	3414.35	-1.15896	0.244519	-4.73977	2.1396e-06	0.00011698
KLK6	1763.44	-0.904631	0.191044	-4.7352	2.18835e-06	0.000119272
INHBB	226.473	-1.34523	0.284187	-4.73363	2.20536e-06	0.000119824
FITM2	1163.4	0.873455	0.184702	4.729	2.2563e-06	0.000122212
SPOCD1	139.926	-1.77805	0.376147	-4.72701	2.27854e-06	0.000123034
KRT19	89786.5	1.06077	0.224612	4.72268	2.32761e-06	0.00012491
TGM2	50.6223	-3.48411	0.737674	-4.7231	2.32281e-06	0.00012491
INPP4B	1458.53	-0.868897	0.184009	-4.72204	2.33491e-06	0.000124918
CLDN23	243.47	-1.5837	0.335945	-4.71418	2.4269e-06	0.000129442
AC241952.1	221.139	-1.3956	0.296089	-4.71346	2.4355e-06	0.000129505
DAB2	167.97	-1.45733	0.309882	-4.70286	2.56544e-06	0.000135999
GLIS3	395.018	-1.21543	0.258479	-4.70223	2.5734e-06	0.000136008
CPA4	333.982	-1.27126	0.270463	-4.70031	2.59763e-06	0.000136874
RPSAP15	1671.4	0.863911	0.183825	4.69965	2.6061e-06	0.000136906
BDP1	2221.29	-0.78119	0.166312	-4.69713	2.63844e-06	0.000137776
CYP2S1	2544.09	0.990258	0.210814	4.69731	2.63615e-06	0.000137776
ELOVL6	2414.62	-0.738558	0.157355	-4.69357	2.68472e-06	0.000139774
ADAMTS2	111.022	-1.59328	0.339832	-4.68843	2.75315e-06	0.000142486
DSC3	5161.34	1.11038	0.236814	4.68885	2.74749e-06	0.000142486
USP43	2450.94	-0.976868	0.208484	-4.68557	2.79185e-06	0.000144061
NT5C3A	1511.77	-0.745878	0.159216	-4.6847	2.80365e-06	0.000144243
ACHE	1198.05	-0.902977	0.192827	-4.68285	2.8292e-06	0.00014513
ESPN	490.132	0.980153	0.209503	4.67847	2.89026e-06	0.000147395
LIG4	400.811	-1.07844	0.230756	-4.6735	2.96104e-06	0.000150564
KIAA1586	584.716	-0.899771	0.192692	-4.66949	3.01951e-06	0.000152647
RND3	3008.39	-1.20633	0.258324	-4.66985	3.01423e-06	0.000152647
C10orf99	39.9813	3.39741	0.727818	4.66794	3.04233e-06	0.000153356
MYCL	312.963	1.04673	0.224387	4.66482	3.08886e-06	0.000154816
TSPAN2	310.864	-1.51249	0.324234	-4.66481	3.08905e-06	0.000154816
BTBD2	11816.5	0.703217	0.150862	4.66133	3.14176e-06	0.000157007
SLC22A23	639.628	0.912391	0.195787	4.66013	3.16015e-06	0.000157475
KRT86	132.891	-1.4755	0.316755	-4.65818	3.19014e-06	0.000158516
CROCC	1158.63	0.965212	0.207364	4.65466	3.2451e-06	0.000160039
DYSF	97.8398	-1.92134	0.412795	-4.65446	3.24832e-06	0.000160039
WASHC4	1754.29	-0.766046	0.164563	-4.65504	3.23912e-06	0.000160039
NKD2	172.846	-1.71469	0.36849	-4.65328	3.26693e-06	0.000160503
PTPRR	599.841	-1.18231	0.254177	-4.65153	3.29488e-06	0.000161421
CLOCK	1210.54	-0.877869	0.188855	-4.64837	3.34572e-06	0.000163453
ZNF219	1098.93	0.784337	0.168855	4.64503	3.40019e-06	0.00016565
MET	18056.9	-0.792045	0.170567	-4.64359	3.42405e-06	0.000166348
OSBP2	1294.28	-0.940602	0.202784	-4.63843	3.5106e-06	0.000170079
BARX2	1086.14	0.915378	0.197651	4.63128	3.63409e-06	0.000175523
EDN1	116.928	-2.28791	0.494067	-4.63077	3.6431e-06	0.000175523
GPI	21205.3	0.733616	0.158595	4.62573	3.73284e-06	0.000179351
VEGFC	3088.28	-0.840032	0.181966	-4.61642	3.90412e-06	0.000187065
CTSS	30.8335	-4.50817	0.976936	-4.6146	3.93845e-06	0.000188193
PDK2	1048.23	0.776012	0.16833	4.61007	4.02525e-06	0.000191815
PLCD3	11889.9	0.730901	0.15861	4.60817	4.06228e-06	0.000193052
IMPDH2	12045.7	0.708224	0.153935	4.60079	4.20898e-06	0.00019948
CAPN1	41037.4	0.817111	0.177954	4.59169	4.3968e-06	0.000207256
KRT17	18643.1	0.76116	0.165766	4.59176	4.39513e-06	0.000207256
GSTP1	35587.2	0.757928	0.16558	4.5774	4.70787e-06	0.000220725
PTDSS1	4124.46	0.805204	0.175949	4.57635	4.7316e-06	0.000221243
GNB4	832.184	-1.042	0.227806	-4.57406	4.78372e-06	0.000223082
PFKM	2353.35	0.698133	0.15272	4.57133	4.84645e-06	0.000224204
QKI	5735.28	-0.756387	0.165483	-4.57078	4.85919e-06	0.000224204
RPL14	15538.1	0.656608	0.143623	4.57175	4.83676e-06	0.000224204
FSTL1	3642.81	-0.789436	0.172894	-4.566	4.97114e-06	0.000228764
CLK4	485.713	-1.03908	0.227696	-4.56343	5.03246e-06	0.000230428
MOSPD1	696.556	-0.995401	0.218128	-4.56338	5.03372e-06	0.000230428
NFKBIE	564.624	-1.41178	0.309463	-4.56203	5.0661e-06	0.000231303
RNF223	189.164	-1.25968	0.276204	-4.56068	5.09888e-06	0.000232192
BEND6	282.478	-1.02086	0.223908	-4.55926	5.13336e-06	0.000233153
TNIK	1878.85	-0.944209	0.207379	-4.55306	5.28703e-06	0.000239509
AP1M2	3792.65	0.764421	0.167964	4.5511	5.33665e-06	0.000241131
DBP	657.952	1.36461	0.299917	4.54994	5.36604e-06	0.000241832
BTC	94.543	-1.60684	0.353351	-4.54742	5.43067e-06	0.000244114
ANKRD33B	1339.38	-1.21882	0.268094	-4.54624	5.46123e-06	0.000244857
CA2	8541.14	1.09456	0.240964	4.54243	5.56094e-06	0.000248688
NUCB2	1263.21	-0.914401	0.201384	-4.54058	5.60992e-06	0.000250237
PRODH	62.6146	2.43275	0.535996	4.53876	5.65873e-06	0.000251632
TEKT1	24.4199	-4.20871	0.92737	-4.53833	5.67006e-06	0.000251632
FBXO32	1284.19	-0.862186	0.190139	-4.53451	5.77375e-06	0.000255584
ACO1	3844.18	0.682995	0.150724	4.53142	5.8588e-06	0.000258692
S1PR3	1143.65	-0.883767	0.195198	-4.52753	5.96771e-06	0.000262835
SASH1	535.501	0.956723	0.211598	4.52141	6.14285e-06	0.000269868
MSN	55703.8	0.697857	0.154449	4.51836	6.23202e-06	0.000273097
LAP3	4249.76	-0.755221	0.167197	-4.51696	6.27343e-06	0.000274223
CCDC9B	1712.7	-0.850558	0.188474	-4.51287	6.39559e-06	0.000278168
ZNF107	407.065	-0.952153	0.210968	-4.51326	6.38394e-06	0.000278168
DLK2	1211.19	0.893042	0.198068	4.50876	6.52072e-06	0.000282659
NDUFV1	8322.8	0.70577	0.156545	4.50842	6.53125e-06	0.000282659
GPX2	7919.34	1.16778	0.259087	4.50729	6.56598e-06	0.000283459
AC024293.1	796.514	0.834968	0.185413	4.5033	6.69058e-06	0.000288124
MXRA7	2554.18	0.727935	0.16168	4.50231	6.72192e-06	0.000288761
UBXN6	4722.76	0.708832	0.157523	4.49987	6.79946e-06	0.000291374
STS	414.549	-1.18939	0.264464	-4.49738	6.87956e-06	0.000294084
PNPLA4	684.407	0.941283	0.209371	4.49578	6.93169e-06	0.000294867
RPL12	32007.3	0.665802	0.148091	4.49589	6.92811e-06	0.000294867
ATP2B1	1710.8	-0.75231	0.167376	-4.49472	6.96623e-06	0.000295615
KIF3C	2588.62	-0.803693	0.178897	-4.49248	7.03969e-06	0.000296714
MANCR	58.1105	-2.34552	0.522031	-4.49307	7.02046e-06	0.000296714
NEDD4	2141.72	-0.776771	0.173012	-4.48969	7.13253e-06	0.000299458
NKX2-1	148.551	1.46178	0.325607	4.48939	7.14264e-06	0.000299458
CASP8AP2	1010.33	-0.831651	0.18552	-4.48281	7.36653e-06	0.000308105
FAS	246.81	-1.09341	0.243959	-4.48195	7.39637e-06	0.000308613
JUP	45148.6	0.678493	0.151427	4.48065	7.44156e-06	0.000309757
GSTO1	3057.78	0.674323	0.150517	4.48005	7.4625e-06	0.000309889
HIST1H4H	488.823	-1.00296	0.223975	-4.47801	7.53433e-06	0.000311953
SIX4	2097.26	-0.82053	0.183251	-4.47762	7.54797e-06	0.000311953
VGLL3	686.653	-0.848395	0.189593	-4.47482	7.64749e-06	0.000315319
L1CAM	2554.24	-1.10714	0.247552	-4.47235	7.73664e-06	0.000318242
TKT	31057.6	0.728286	0.16297	4.46883	7.86496e-06	0.00032276
LMNA	63104.3	0.694541	0.155545	4.46521	7.99919e-06	0.000327497
DMRT2	354.304	1.06281	0.238236	4.46117	8.15141e-06	0.000332948
FAM84B	5134.36	-0.684459	0.153494	-4.4592	8.22665e-06	0.000335236
SLC43A3	326.137	-1.48871	0.334062	-4.45637	8.33584e-06	0.000338894
GLUD1	5751.07	0.705033	0.158413	4.45061	8.56279e-06	0.000347311
SF3B5	4759.34	0.729977	0.164104	4.44825	8.6573e-06	0.00035033
ABCC3	2375.51	-0.923627	0.207785	-4.4451	8.78519e-06	0.000354682
IFI35	4281.54	-0.794943	0.179078	-4.43908	9.03436e-06	0.000363899
ARL14EP	1420.49	-0.838898	0.189102	-4.43622	9.15528e-06	0.000367864
TRPC6	99.2262	1.92695	0.434413	4.43576	9.17498e-06	0.000367864
FAR2	96.8239	-1.66558	0.375707	-4.4332	9.28439e-06	0.000371397
PADI3	32540.5	0.936056	0.211229	4.43148	9.35906e-06	0.000373527
ADAM9	8117.24	-0.725477	0.163811	-4.42876	9.47769e-06	0.000377398
TRHDE-AS1	41.6114	-2.57185	0.582065	-4.4185	9.93892e-06	0.000394863
MIS18BP1	1530.34	-0.803487	0.181925	-4.41659	1.00268e-05	0.00039745
GALNT15	46.2748	-2.20703	0.499947	-4.41453	1.01229e-05	0.000400348
RPL8	98451.3	0.71667	0.162373	4.41373	1.01604e-05	0.00040092
PRAL	43.635	-2.39711	0.543517	-4.41036	1.03198e-05	0.000406292
TFDP2	3224.56	0.917256	0.208204	4.40557	1.05505e-05	0.000413509
ZNF518A	927.34	-0.774026	0.175687	-4.40571	1.05437e-05	0.000413509
KRT14	86212.4	2.1721	0.493145	4.40458	1.05988e-05	0.000414469
KRT16P1	182.718	1.63773	0.371874	4.40398	1.06282e-05	0.00041469
PHIP	2850.79	-0.765866	0.173959	-4.40255	1.06984e-05	0.000416496
NCAPD2	21806.3	0.711024	0.161592	4.40012	1.08191e-05	0.000420258
ZNF879	124.202	-1.33508	0.303733	-4.39558	1.10476e-05	0.000428181
C12orf29	442.813	-0.905335	0.2061	-4.3927	1.1195e-05	0.000432933
RPL15P3	1984.7	0.756058	0.172222	4.39001	1.13344e-05	0.000437351
CRISPLD2	967.503	-0.902881	0.205751	-4.38821	1.14286e-05	0.000440013
MITF	1015.84	-0.78954	0.180012	-4.38603	1.15438e-05	0.000443469
C19orf66	1378.87	-0.744358	0.169885	-4.38153	1.17846e-05	0.000450736
ARRDC3	1451.32	-0.872711	0.199311	-4.37863	1.19426e-05	0.000455778
ATF3	974.142	-2.46784	0.563716	-4.37781	1.19877e-05	0.000456502
KREMEN1	3110.79	0.799787	0.182758	4.37622	1.20757e-05	0.00045885
RPLP1	25470.5	0.669093	0.15312	4.36973	1.24401e-05	0.000471668
TAP1	5650.55	-0.837905	0.191784	-4.36901	1.2481e-05	0.000472193
EVA1A	723.002	-1.2888	0.295364	-4.36345	1.28028e-05	0.000481238
PHF11	427.118	-0.972377	0.222798	-4.36439	1.27479e-05	0.000481238
ROR1	772.529	-1.07334	0.245975	-4.36362	1.27926e-05	0.000481238
GPR180	747.316	-0.780672	0.178936	-4.36287	1.28369e-05	0.000481481
TMEM56	1070.71	-0.827034	0.189589	-4.36226	1.28728e-05	0.000481792
GSTZ1	2623.94	0.670957	0.153891	4.35995	1.30091e-05	0.000485851
AL079303.1	212.913	1.10727	0.25417	4.35643	1.32202e-05	0.000491627
EIF3L	8839.12	0.637985	0.146433	4.35683	1.3196e-05	0.000491627
AC005077.4	190.037	-1.39529	0.320652	-4.35143	1.35251e-05	0.000501896
RPS14	26333.2	0.658386	0.151353	4.34999	1.36142e-05	0.000504129
RASGRP3	40.353	-2.62647	0.604255	-4.34662	1.38248e-05	0.000510846
BNC2	31.1148	-2.95986	0.681229	-4.34488	1.39354e-05	0.000513841
ATP5F1B	34043.6	0.648573	0.149324	4.3434	1.40292e-05	0.000516209
CCND1	56129.7	-1.04908	0.241689	-4.34063	1.42076e-05	0.000520575
PTK7	6696.62	0.899478	0.207206	4.34098	1.4185e-05	0.000520575
NBN	1261.05	-0.792186	0.182611	-4.3381	1.43722e-05	0.000523763
RPL9	8110.78	0.717793	0.16547	4.33791	1.43846e-05	0.000523763
TRANK1	4232.31	-0.722202	0.166454	-4.33875	1.43295e-05	0.000523763
KIAA1551	1027.94	-0.85209	0.196575	-4.33469	1.45966e-05	0.000530375
ADAMTS6	180.117	-1.5265	0.35231	-4.33281	1.47216e-05	0.000532697
RPL7AP6	964.074	0.874233	0.201764	4.33295	1.47122e-05	0.000532697
USP18	1994.64	-1.00337	0.231669	-4.33106	1.48393e-05	0.000535842
ESCO1	968.225	-0.828629	0.191383	-4.32969	1.49316e-05	0.000538063
RPSAP47	398.595	1.36188	0.314787	4.32634	1.51607e-05	0.000545191
RPL18	29978.3	0.711081	0.164423	4.32471	1.5273e-05	0.0005481
SLFN5	6485.73	-0.699596	0.161873	-4.32189	1.54701e-05	0.000554032
ESF1	615.748	-0.938692	0.217308	-4.31964	1.56283e-05	0.000558553
CCDC88A	1608.74	-0.855092	0.198217	-4.31392	1.60388e-05	0.00057205
GRAMD2B	940.1	-0.828321	0.192083	-4.31231	1.61555e-05	0.000575037
SMC5	1829.23	-0.810215	0.188002	-4.3096	1.63547e-05	0.000580942
NXPH4	519.957	0.935727	0.217356	4.30504	1.66955e-05	0.000591843
GDA	9365.97	-0.806323	0.187423	-4.30216	1.69144e-05	0.000598384
FANCE	829.718	0.781539	0.181707	4.30109	1.69959e-05	0.000600053
AC007325.2	174.506	1.7687	0.411321	4.30004	1.70764e-05	0.000600464
SUSD2	222.103	-1.41783	0.329718	-4.30013	1.70695e-05	0.000600464
LINC01145	143.914	-1.23235	0.286944	-4.29473	1.74902e-05	0.000613777
ARAP1	3573.3	0.712232	0.165927	4.29243	1.76727e-05	0.000618936
OSTM1	1129.04	-0.760927	0.177309	-4.29154	1.77436e-05	0.000620173
RPL4	47358.5	0.615429	0.143439	4.29053	1.78246e-05	0.000621756
LACC1	108.534	-1.71107	0.399124	-4.28706	1.81052e-05	0.000629028
AL391056.1	36.0479	-2.77293	0.647305	-4.28381	1.83722e-05	0.000637036
TMEM160	1237.54	0.777334	0.181483	4.28322	1.84207e-05	0.000637452
RPSAP19	153.884	1.27384	0.29825	4.27106	1.94545e-05	0.000671894
SEMA3C	1633.82	-1.0727	0.251201	-4.2703	1.95214e-05	0.000672872
ZNF114	5705.35	-0.740629	0.173496	-4.26885	1.96482e-05	0.000675907
GCLM	1351.25	-0.726398	0.170244	-4.2668	1.98299e-05	0.000680815
EIF4B	12824	0.618742	0.145043	4.26591	1.99086e-05	0.000680917
U62317.1	44.4052	-2.28719	0.536159	-4.26589	1.9911e-05	0.000680917
CLIC3	628.084	-0.92625	0.217225	-4.26402	2.00782e-05	0.000682992
ROS1	51.5898	-1.98725	0.466065	-4.2639	2.00892e-05	0.000682992
TLE2	1175.35	0.875693	0.205338	4.26464	2.00221e-05	0.000682992
CEP83	334.425	-0.908917	0.213208	-4.26304	2.01661e-05	0.000684274
DDAH1	1994.26	-0.817572	0.191875	-4.26096	2.03552e-05	0.000689349
SLC9A3R1	10687.5	0.721207	0.169315	4.25957	2.04823e-05	0.000692309
ETS1	3390.74	-0.885903	0.208033	-4.25847	2.05827e-05	0.000694356
PARD3B	202.215	-1.33617	0.313833	-4.25757	2.06665e-05	0.00069584
RBM24	332.416	-1.2138	0.285171	-4.2564	2.07749e-05	0.00069814
CEACAM19	247.753	-1.07321	0.252219	-4.25506	2.08994e-05	0.000700975
PDCD1LG2	28.3031	-3.50368	0.823747	-4.25334	2.10603e-05	0.000705016
SLC7A1	8789.93	0.630377	0.1483	4.25069	2.13116e-05	0.000712061
CPEB1	27.2278	-3.1162	0.733697	-4.24725	2.16406e-05	0.000720295
SLC25A3	16211	0.644975	0.151842	4.24768	2.15996e-05	0.000720295
GLTP	1841.89	0.850219	0.200249	4.24581	2.17803e-05	0.000722187
MT-TN	3337.25	1.00905	0.237657	4.24585	2.1777e-05	0.000722187
AP1AR	713.207	-0.768432	0.181043	-4.24448	2.191e-05	0.00072511
SCYL2	1915.63	-0.694284	0.163674	-4.24188	2.2166e-05	0.00073219
CEP170	1454.29	-0.745461	0.175873	-4.23864	2.2488e-05	0.000736022
LFNG	1502.8	0.939624	0.221705	4.23817	2.25352e-05	0.000736022
LINC00525	123.074	-1.37085	0.323394	-4.23894	2.24575e-05	0.000736022
PNPLA8	1309.71	-0.745725	0.175941	-4.2385	2.25019e-05	0.000736022
PUS7L	628.145	-0.777114	0.18336	-4.23819	2.25329e-05	0.000736022
SPOCK1	8587.1	-0.633084	0.149316	-4.23988	2.23635e-05	0.000736022
EIF3F	6226.98	0.622567	0.147095	4.23241	2.31198e-05	0.000753704
WLS	3352.28	0.843208	0.199426	4.22818	2.3559e-05	0.000766589
FGD6	1989.48	-0.704865	0.166786	-4.22616	2.37713e-05	0.000771952
LPAR5	638.001	0.806406	0.19083	4.22577	2.38123e-05	0.000771952
C6orf62	6424.85	-0.647338	0.153242	-4.22429	2.3969e-05	0.000775591
PTMA	45440.8	0.626278	0.148275	4.22375	2.40273e-05	0.000776038
MAP2K2	13801.4	0.639189	0.151389	4.22217	2.41962e-05	0.000778871
RTP3	32.505	-3.19976	0.757862	-4.22209	2.42043e-05	0.000778871
RPL13	58196.5	0.619273	0.146748	4.21997	2.4434e-05	0.000784812
WDR89	837.237	-0.775583	0.184123	-4.2123	2.52779e-05	0.000810425
ANKRD12	1154.01	-0.786396	0.186709	-4.21189	2.53244e-05	0.000810426
FANCM	521.098	-0.813133	0.193129	-4.2103	2.55029e-05	0.000814646
MYLK	4203.71	-0.65267	0.155087	-4.2084	2.57188e-05	0.00082004
AC097059.1	65.0248	-2.14531	0.510027	-4.20627	2.5962e-05	0.000826284
CHORDC1	2486	-0.660836	0.157173	-4.20452	2.61641e-05	0.0008312
N4BP2	644.918	-0.791644	0.188421	-4.20146	2.65196e-05	0.000840961
NHSL2	224.879	-1.54469	0.367842	-4.19934	2.67698e-05	0.000846669
SEMA7A	169.709	-1.64273	0.391237	-4.19882	2.68313e-05	0.000846669
SNAPC1	1048.12	-0.843214	0.200827	-4.1987	2.68453e-05	0.000846669
KRT5	134936	2.51604	0.599467	4.19712	2.70327e-05	0.000849509
LRRC61	3418.41	-0.858223	0.204476	-4.19718	2.70263e-05	0.000849509
SPATS2L	8336.2	-0.710767	0.169459	-4.19433	2.73681e-05	0.000858501
INSYN1	98.5277	1.54987	0.369651	4.19279	2.7554e-05	0.000862782
ARHGAP31	105.442	-1.43161	0.341587	-4.19106	2.77658e-05	0.000866304
THUMPD2	290.899	-1.07287	0.255987	-4.19112	2.7758e-05	0.000866304
PLCH2	1339.72	0.715712	0.170824	4.18977	2.79241e-05	0.000869416
RNF187	7602.96	0.657601	0.156967	4.18943	2.79653e-05	0.000869416
CNTNAP1	726.145	-0.935692	0.22365	-4.18373	2.86762e-05	0.000889931
EPN3	1916.95	1.05696	0.252756	4.18174	2.89286e-05	0.00089617
CEP128	1862.15	-0.682696	0.163449	-4.17681	2.9563e-05	0.0009142
SDCBP	8461.27	-0.611427	0.146445	-4.17514	2.97802e-05	0.000919287
KLRG2	862.027	0.777884	0.186396	4.1733	3.00224e-05	0.000925124
EYA2	1034.87	1.03876	0.248949	4.17258	3.01164e-05	0.000926386
EIF3K	7169.74	0.623348	0.149552	4.16811	3.07137e-05	0.000943093
THRA	1053.02	0.98862	0.237235	4.16726	3.0828e-05	0.000944941
PHB2	13663.6	0.71048	0.170528	4.16636	3.095e-05	0.000947016
FAM133B	698.789	-0.813553	0.195363	-4.16432	3.12286e-05	0.000952198
RAB25	1298.16	0.749276	0.179927	4.16434	3.12256e-05	0.000952198
B3GLCT	345.68	-0.948959	0.227976	-4.16254	3.14723e-05	0.000956287
BMP4	1681.58	-0.990045	0.237825	-4.16292	3.14203e-05	0.000956287
RPL24	10565.1	0.608028	0.146359	4.15437	3.26186e-05	0.000989394
PLD2	2076.95	0.696276	0.167823	4.14886	3.34131e-05	0.00101173
MRPL23	601.572	0.910788	0.219552	4.1484	3.3481e-05	0.00101203
FCHO1	291.995	1.1624	0.280277	4.14733	3.3637e-05	0.00101323
FOXN2	985.053	-0.73906	0.1782	-4.14736	3.36331e-05	0.00101323
RPL18A	42427.5	0.657105	0.158594	4.14331	3.42326e-05	0.0010294
IRF1	2192.93	-0.912837	0.22047	-4.14042	3.4667e-05	0.00104067
ZNF33A	1081.5	-0.707021	0.170854	-4.13816	3.50103e-05	0.00104737
MAP1B	5380.74	-0.73127	0.176879	-4.13429	3.56055e-05	0.00105791
RASSF5	469.673	0.988377	0.239047	4.13466	3.55477e-05	0.00105791
TGM4	47.0509	-2.35843	0.570405	-4.13467	3.55473e-05	0.00105791
ZBTB7C	133.148	1.65969	0.401385	4.13492	3.55082e-05	0.00105791
NDRG1	8570.25	0.864867	0.209216	4.13384	3.56752e-05	0.00105818
IFNL1	92.8027	-1.87674	0.454396	-4.13019	3.62466e-05	0.00107331
BZW2	3300.22	0.628423	0.152189	4.12923	3.63982e-05	0.00107597
C1GALT1	944.431	-0.77667	0.188252	-4.12569	3.6963e-05	0.00108967
IL24	267.494	-3.10418	0.752431	-4.12554	3.69866e-05	0.00108967
KRT24	17.1619	3.33769	0.809783	4.12171	3.76071e-05	0.00110608
IFNB1	13.1707	-6.76308	1.64131	-4.12053	3.78002e-05	0.00110989
AC073861.1	617.657	0.759127	0.184277	4.11948	3.79723e-05	0.00111307
DCAF11	2876.22	0.621534	0.150991	4.11637	3.84886e-05	0.00112631
LTB4R	2312.54	0.699043	0.169932	4.11366	3.89433e-05	0.00113771
PEX6	2222.15	0.629193	0.153015	4.11196	3.92309e-05	0.00114419
DSE	1815.42	-0.907668	0.2209	-4.10894	3.97472e-05	0.00115731
ATP5MC3	8078.7	0.709628	0.172835	4.10581	4.02893e-05	0.00117114
CALB1	7344.63	-0.732751	0.178646	-4.1017	4.10129e-05	0.00119019
SLC15A3	194.929	-3.21259	0.783563	-4.09997	4.13204e-05	0.00119713
FAM107B	1143.6	-0.706186	0.17232	-4.09812	4.16522e-05	0.00120274
GJB7	169.114	-1.10954	0.270727	-4.09839	4.1604e-05	0.00120274
RASSF8	809.528	-0.808501	0.19732	-4.0974	4.17815e-05	0.00120448
SUCO	1292.42	-0.814607	0.198876	-4.09606	4.20234e-05	0.00120945
LIMCH1	481.279	-0.915908	0.223771	-4.09306	4.25718e-05	0.00122322
BCAM	10132.2	0.853059	0.208533	4.09077	4.29941e-05	0.00123332
FAM53B	2717.4	0.684782	0.167447	4.08954	4.3223e-05	0.00123504
MAOA	185.357	1.56388	0.382432	4.08931	4.32663e-05	0.00123504
ZNF721	327.469	-0.898745	0.219751	-4.08983	4.31682e-05	0.00123504
TP53	787.579	-0.822053	0.201073	-4.08833	4.3449e-05	0.00123823
FNDC3B	4704.51	-0.633978	0.155101	-4.08751	4.36034e-05	0.0012406
PTAFR	805.632	0.975287	0.238642	4.08683	4.3731e-05	0.0012422
ARID4B	1007.04	-0.812135	0.198774	-4.08572	4.39405e-05	0.00124612
DDIT3	408.532	-1.17086	0.286838	-4.08195	4.46593e-05	0.00126445
AL157829.1	262.065	-1.50452	0.368726	-4.08031	4.49756e-05	0.00126929
FUT8-AS1	217.613	-1.08195	0.265143	-4.08064	4.49115e-05	0.00126929
NKX2-8	201.448	1.49082	0.365487	4.079	4.52295e-05	0.00127439
MPHOSPH10	875.824	-0.737799	0.181312	-4.06922	4.71715e-05	0.00132696
BCAT2	2380.68	0.646852	0.158981	4.06873	4.72691e-05	0.00132757
RP1	27.9878	-3.1223	0.767564	-4.0678	4.74597e-05	0.00133078
CAMKK1	751.809	0.940495	0.23134	4.06542	4.79465e-05	0.00134227
FASN	84618.5	0.673106	0.165616	4.06427	4.81832e-05	0.00134674
IMPDH1	4008.56	0.673108	0.165756	4.06083	4.88975e-05	0.00136452
CEACAM1	961.084	-1.00613	0.247803	-4.06019	4.90321e-05	0.00136609
KMO	189.77	-1.19605	0.294653	-4.05916	4.9249e-05	0.00136994
HEPHL1	111.597	-1.79592	0.442728	-4.05648	4.98177e-05	0.00138355
AC044787.1	307.177	1.19846	0.295484	4.05593	4.99345e-05	0.00138459
KCNH3	398.41	0.883209	0.217825	4.05467	5.02047e-05	0.00138987
RPL3	50505.1	0.59252	0.146303	4.04996	5.12265e-05	0.00141591
RASSF10	349.541	0.978624	0.241736	4.04831	5.15882e-05	0.00142366
AF117829.1	71.9027	-1.63055	0.402872	-4.04732	5.18083e-05	0.00142374
PIH1D1	2845.76	0.612201	0.151266	4.04719	5.18362e-05	0.00142374
SPACA9	394.541	0.860135	0.212506	4.04758	5.17507e-05	0.00142374
RPL10A	16600.5	0.61254	0.151396	4.04595	5.21121e-05	0.00142907
RARG	2601.43	0.877731	0.216981	4.04519	5.22802e-05	0.00142918
ZNF10	98.0254	-1.42549	0.352372	-4.04542	5.22297e-05	0.00142918
AC068896.1	50.3971	2.05165	0.507277	4.04444	5.2448e-05	0.00143127
GJB2	511.12	0.887014	0.219334	4.04412	5.25208e-05	0.00143127
UFM1	1814.26	-0.681791	0.168623	-4.04328	5.2709e-05	0.00143416
PPP1CA	14406.1	0.639527	0.158291	4.04019	5.34079e-05	0.00144641
TLR3	448.293	-0.881779	0.218244	-4.04034	5.33743e-05	0.00144641
CSF1	649.967	-0.917179	0.227072	-4.03915	5.36447e-05	0.00144832
SMC4	8235.11	-0.710794	0.175963	-4.03946	5.35738e-05	0.00144832
PRPF39	737.177	-0.749231	0.185529	-4.03835	5.38281e-05	0.00145103
SPARC	62435.6	-0.641605	0.158897	-4.03788	5.39368e-05	0.00145171
PLOD2	3245.89	-0.710753	0.176045	-4.03733	5.40637e-05	0.00145289
AKR1A1	2703.88	0.768481	0.190403	4.03607	5.43541e-05	0.00145397
CD2AP	1835.31	-0.705328	0.174742	-4.03641	5.42759e-05	0.00145397
KRCC1	871.552	-0.765062	0.189534	-4.03653	5.42469e-05	0.00145397
DNAH17	202.263	-1.28982	0.319731	-4.0341	5.48127e-05	0.00145828
PADI1	664.998	-0.801753	0.19872	-4.03458	5.47006e-05	0.00145828
SUOX	742.123	0.750776	0.186078	4.03473	5.46651e-05	0.00145828
TNFAIP3	4502.1	-2.57359	0.637986	-4.03394	5.48495e-05	0.00145828
OCLN	747.268	-0.800139	0.198407	-4.03281	5.51142e-05	0.00146309
MRPS24	35.7452	-2.5056	0.621463	-4.03178	5.53568e-05	0.00146729
C20orf141	19.0132	-4.20369	1.04309	-4.03002	5.57715e-05	0.00147604
MRPL37	7686.6	0.640765	0.159045	4.02882	5.60568e-05	0.00148134
CIP2A	1314.12	-0.754825	0.187504	-4.02564	5.68216e-05	0.00149928
KRT81	686.003	-3.34106	0.830246	-4.02417	5.71755e-05	0.00150634
ROCK2	2503.04	-0.704516	0.175388	-4.0169	5.89691e-05	0.00155125
KLHDC3	2444.63	0.708054	0.176327	4.01556	5.93041e-05	0.00155771
KCNMA1	472.535	-1.07922	0.269205	-4.00891	6.0999e-05	0.00159982
TPI1	54136.9	0.626664	0.156576	4.00231	6.27269e-05	0.00164267
ZNF267	447.104	-0.920298	0.230059	-4.00027	6.32699e-05	0.00165441
DNAJC2	1731.24	-0.797581	0.199419	-3.99951	6.34729e-05	0.00165476
MN1	2670.53	0.78307	0.195777	3.9998	6.33954e-05	0.00165476
HOMER2	1348.46	0.706437	0.176653	3.99901	6.36074e-05	0.00165579
TRIM14	5753.86	-0.667093	0.167072	-3.99285	6.52831e-05	0.00169435
CCDC8	1884.66	0.848838	0.212611	3.99244	6.53972e-05	0.00169479
CDK6	8132.58	-0.671289	0.168264	-3.9895	6.62116e-05	0.00171081
UGGT2	564.871	-0.793188	0.198809	-3.9897	6.61562e-05	0.00171081
SLC9A2	140.912	-1.34505	0.337391	-3.98664	6.70161e-05	0.00172904
LUCAT1	98.606	-1.65791	0.416624	-3.9794	6.90888e-05	0.00177725
TACC2	3263.71	0.827174	0.207848	3.9797	6.90025e-05	0.00177725
SKIL	2195.67	-0.81915	0.20593	-3.97781	6.95536e-05	0.00178658
GIMAP2	115.433	-1.28595	0.323315	-3.9774	6.96742e-05	0.00178704
NDUFB10	3458.67	0.681562	0.171597	3.97188	7.13067e-05	0.00182088
NEMF	805.865	-0.751131	0.18908	-3.97255	7.11082e-05	0.00182088
SERPINE2	4487.21	-0.59285	0.149252	-3.97215	7.12271e-05	0.00182088
RIPK2	704.3	-0.928721	0.234242	-3.96479	7.34608e-05	0.00187314
KIAA0930	5877.96	0.589974	0.148937	3.96124	7.4563e-05	0.00189295
MALT1	1494.47	-0.687944	0.173639	-3.96191	7.43518e-05	0.00189295
MAP7D3	1199.93	-0.796472	0.201067	-3.96123	7.45633e-05	0.00189295
ZBTB10	665.551	-0.898963	0.226967	-3.96077	7.47081e-05	0.00189387
DDB1	21146.3	0.63975	0.161548	3.96011	7.49138e-05	0.00189633
KLHDC8B	1352.89	0.876874	0.221447	3.95975	7.50282e-05	0.00189647
FGFR2	1289.86	0.927369	0.234238	3.95909	7.52371e-05	0.00189815
HERC5	1913.23	-0.713914	0.180334	-3.95885	7.5312e-05	0.00189815
CEBPZ	1516.56	-0.766128	0.193585	-3.95757	7.5716e-05	0.00190283
GBP5	269.963	-2.88973	0.73014	-3.95777	7.56523e-05	0.00190283
RAI14	1266.94	-0.714342	0.180555	-3.95636	7.61009e-05	0.00190304
ROCK1	2726.28	-0.688654	0.174026	-3.95719	7.58352e-05	0.00190304
TMEM62	101.897	-1.39401	0.352362	-3.95617	7.61609e-05	0.00190304
WNT5B	942.322	-1.07316	0.271241	-3.95648	7.60607e-05	0.00190304
GOLM1	6535	-0.663711	0.16785	-3.95419	7.67934e-05	0.0019161
DSEL	64.8635	-1.65634	0.41898	-3.95327	7.70896e-05	0.00192074
ZNF395	1405.46	0.677968	0.171564	3.95168	7.76033e-05	0.00193078
GBP6	45.0604	2.21838	0.561926	3.94782	7.88652e-05	0.00195938
BICD2	6168.21	0.660533	0.16733	3.94748	7.89793e-05	0.00195943
ATP5F1D	11857.7	0.626211	0.158689	3.94616	7.94133e-05	0.0019674
MDH2	13066.4	0.591659	0.14995	3.94572	7.95613e-05	0.00196827
TRIP11	1321.52	-0.713519	0.180962	-3.94292	8.04964e-05	0.00198858
SDHB	2897.82	0.603129	0.152986	3.94238	8.06768e-05	0.00199022
RPL15	26497.4	0.586876	0.148887	3.94176	8.08874e-05	0.00199259
CDKN2AIPNL	1647.03	0.619543	0.157311	3.93833	8.20511e-05	0.00201841
FRMPD4	20.7728	-3.91742	0.995097	-3.93672	8.26015e-05	0.00202623
TNS4	7904.34	0.674515	0.171332	3.93688	8.25464e-05	0.00202623
JADE2	17942.6	0.70633	0.179616	3.93244	8.40895e-05	0.00205984
SNRPD2	5941.35	0.629912	0.160311	3.92932	8.5186e-05	0.00208377
AC021218.1	21.668	-3.13587	0.798754	-3.92595	8.63879e-05	0.00210726
TEC	81.2832	-1.44505	0.368066	-3.92605	8.63533e-05	0.00210726
OSBPL8	2538.03	-0.726964	0.185266	-3.9239	8.71282e-05	0.00212235
ZSCAN12P1	103.676	-1.47572	0.376169	-3.92301	8.74487e-05	0.00212719
LMO1	27.0486	3.01625	0.768928	3.92267	8.75748e-05	0.00212729
PPIG	1971.54	-0.723692	0.184618	-3.91994	8.85727e-05	0.00214854
COL4A1	1893.79	-0.922562	0.235426	-3.9187	8.90274e-05	0.00215657
RPS6KB2	3136.82	0.599045	0.152978	3.91588	9.00762e-05	0.00217895
VCPIP1	3290.88	-0.679408	0.173584	-3.914	9.0779e-05	0.0021929
PACSIN3	1835.93	0.681272	0.174095	3.91322	9.10729e-05	0.00219696
BCAP29	1704.91	-0.702513	0.179568	-3.91223	9.1447e-05	0.00220294
HDAC5	1580.85	1.06471	0.272645	3.90512	9.41768e-05	0.00226557
GMFB	5986.95	-0.690785	0.176976	-3.90327	9.49011e-05	0.00227985
PCM1	4890.34	-0.675885	0.173204	-3.90224	9.53056e-05	0.00228581
XDH	938.956	-0.767594	0.196719	-3.90197	9.54114e-05	0.00228581
AL450405.1	2436.56	1.01773	0.260878	3.90117	9.57286e-05	0.00229027
MKNK2	10932.1	0.597748	0.153241	3.90071	9.5911e-05	0.00229148
MACC1	119.644	-1.505	0.386152	-3.89743	9.72182e-05	0.00231954
AC107959.3	182.116	-1.28763	0.330454	-3.89656	9.75669e-05	0.00232468
ALDOC	3269.85	0.716969	0.184025	3.89604	9.77786e-05	0.00232654
GOLGA4	3432.48	-0.735749	0.188897	-3.89498	9.82088e-05	0.0023336
NOP58	3411.05	-0.667831	0.171485	-3.8944	9.84414e-05	0.00233594
RPL27A	19650.1	0.592972	0.152292	3.89365	9.87458e-05	0.00233998
LRG1	56.6924	-2.01809	0.518503	-3.89215	9.93594e-05	0.00235133
ANKRD1	254.854	-3.75118	0.964055	-3.89104	9.98153e-05	0.00235581
CD22	38.3567	-2.13709	0.54928	-3.8907	9.99542e-05	0.00235581
ECI1	3057.27	0.638764	0.164177	3.89072	9.99489e-05	0.00235581
CDCA7L	1876.54	0.683891	0.175857	3.8889	0.000100698	0.00235834
FSTL3	2387.23	-0.789833	0.203107	-3.88874	0.000100764	0.00235834
KLC3	1005.59	0.650565	0.167244	3.88993	0.000100274	0.00235834
NABP1	2121.55	-0.731461	0.188057	-3.88956	0.000100425	0.00235834
PHLDB2	4040.39	-0.698528	0.17964	-3.88848	0.000100873	0.00235834
TCEAL1	542.776	-0.752714	0.193536	-3.88927	0.000100545	0.00235834
RPL32	22403.2	0.587276	0.151059	3.88773	0.000101185	0.00236247
ATAD5	697.822	-0.745357	0.191739	-3.88734	0.000101349	0.00236313
CD274	121.987	-1.46922	0.378186	-3.88492	0.000102362	0.00238358
SLCO1B3	451.975	-0.796152	0.20496	-3.88442	0.000102574	0.00238533
GSR	10338.9	0.802503	0.206616	3.88404	0.000102736	0.0023859
ZNRF2	2073.65	0.80727	0.207956	3.88192	0.000103633	0.00240355
EEF2K	2515.78	0.706336	0.182011	3.88073	0.000104144	0.00241219
SLTM	2656.74	-0.608919	0.156988	-3.87877	0.000104986	0.00242845
CDHR1	26.2869	3.01624	0.777979	3.87702	0.000105744	0.00243592
FSCN1	54191	0.661177	0.17055	3.87674	0.000105867	0.00243592
MPND	318.515	0.884257	0.22807	3.87713	0.000105695	0.00243592
RPS15	45112.4	0.614348	0.158464	3.87689	0.000105799	0.00243592
ARSI	1213.91	0.776247	0.200299	3.87544	0.000106431	0.00244566
DAGLA	159.501	-1.11644	0.288312	-3.87232	0.000107803	0.00247393
APEH	5748.8	0.592525	0.153099	3.8702	0.000108747	0.00248369
MAPK13	828.564	0.79379	0.205109	3.87009	0.000108793	0.00248369
RTN4IP1	707.224	0.694441	0.179404	3.87082	0.000108472	0.00248369
UCP2	1304.06	-0.668173	0.172651	-3.87008	0.000108797	0.00248369
GPR176	730.263	-0.784092	0.202634	-3.86949	0.000109064	0.00248383
HAS3	15926.3	1.00552	0.259883	3.86912	0.000109231	0.00248383
HMCES	1820.08	0.6057	0.156538	3.86934	0.000109128	0.00248383
LINC00601	80.0657	-1.56294	0.404395	-3.86487	0.000111149	0.00252414
TMPRSS3	186.981	-1.11716	0.289128	-3.86389	0.000111594	0.00253096
BACE1	1538.43	0.689962	0.178879	3.85715	0.000114717	0.0025955
SLF2	2284.29	-0.640627	0.166104	-3.85679	0.000114886	0.0025955
TRIO	16328.2	-0.6594	0.170968	-3.85687	0.00011485	0.0025955
SPDL1	4679.19	-0.697193	0.180788	-3.85641	0.000115066	0.00259621
TOP1MT	2056.28	0.610742	0.158418	3.85525	0.00011561	0.00260511
RPS6KA1	4775.29	0.610021	0.158271	3.85429	0.000116067	0.00261202
BTBD1	1640.59	-0.643748	0.167068	-3.8532	0.000116583	0.00262026
THAP9-AS1	564.145	-0.89243	0.231752	-3.8508	0.000117734	0.00264272
LRIF1	735.301	-0.726332	0.188739	-3.84833	0.000118925	0.00266602
FAM76B	332.178	-0.860978	0.223939	-3.84471	0.000120698	0.00270229
FAU	16810.1	0.651936	0.169597	3.84402	0.000121034	0.00270635
PRPF38B	2051.57	-0.625913	0.16286	-3.84326	0.000121408	0.00271125
FBL	6034.25	0.651128	0.169468	3.84218	0.000121946	0.00271629
RLF	1594.06	-0.633751	0.164938	-3.84235	0.000121862	0.00271629
MATN3	101.22	-1.33829	0.348455	-3.84065	0.000122708	0.0027263
SMTNL1	75.7042	-1.47049	0.382874	-3.84066	0.000122705	0.0027263
NRIP1	1910.45	-0.629594	0.163957	-3.84001	0.000123031	0.00273
AHCY	17359.6	0.687483	0.179061	3.83938	0.000123345	0.00273349
RPS20	28829.9	0.582675	0.151837	3.8375	0.000124295	0.00275106
MPPED1	107.985	1.39717	0.364192	3.83636	0.000124872	0.00276031
ENO1	87613.6	0.608454	0.158643	3.83537	0.000125375	0.00276095
PCSK6	3101.47	-0.688263	0.179451	-3.83538	0.000125369	0.00276095
SUCLG1	3644.83	0.58329	0.15206	3.83591	0.000125099	0.00276095
CASP10	732.077	-0.780241	0.203483	-3.83442	0.000125861	0.00276814
ITGBL1	173.504	-1.14363	0.298308	-3.83374	0.000126208	0.00277228
KIF18A	808.896	-0.785373	0.204882	-3.83329	0.000126439	0.00277386
UPF2	1152.24	-0.718916	0.1876	-3.83217	0.000127017	0.00278305
PSMD2	30070	0.61311	0.160061	3.83048	0.000127895	0.00279878
ZNF292	1642.06	-0.68304	0.178335	-3.83009	0.000128095	0.00279963
KIF20B	1181.13	-0.746982	0.195117	-3.82838	0.000128988	0.00281561
TEAD1	4075.41	-0.672037	0.175563	-3.82791	0.000129237	0.00281752
GNB1L	1115.74	0.711158	0.18584	3.82673	0.000129857	0.00282398
SLC7A11	1424.69	-0.71536	0.186925	-3.82699	0.000129722	0.00282398
AC245041.2	846.452	-0.713712	0.186563	-3.82557	0.000130469	0.0028261
ETNK2	810.24	0.689779	0.180319	3.82532	0.000130602	0.0028261
JCAD	3896.53	-1.86062	0.486368	-3.82553	0.000130489	0.0028261
PRPF40A	5088.34	-0.650354	0.169995	-3.82573	0.000130383	0.0028261
ECSIT	2202.41	0.726203	0.18988	3.82454	0.000131018	0.00282808
NUDT1	1383.33	0.665411	0.173977	3.82471	0.000130925	0.00282808
TOGARAM1	1008.58	-0.679344	0.177733	-3.82227	0.00013223	0.00285072
GPBP1	2091.5	-0.68111	0.178374	-3.81844	0.000134297	0.00288457
RPS13	10495.3	0.616109	0.161334	3.81883	0.000134084	0.00288457
USP16	1357.05	-0.707961	0.185393	-3.81871	0.000134154	0.00288457
AC026316.4	261.257	-0.981806	0.257143	-3.81814	0.000134463	0.00288459
BIRC2	1680.55	-0.753557	0.197484	-3.81579	0.000135747	0.0029055
TUFM	15391.4	0.597349	0.156548	3.81575	0.000135771	0.0029055
CEP290	597.364	-0.832992	0.218407	-3.81395	0.000136761	0.00291947
IL1RL2	152.931	-1.10037	0.288533	-3.81366	0.000136926	0.00291947
IBTK	2573.7	-0.66064	0.173285	-3.81244	0.000137601	0.00293028
ERO1A	3704.46	-0.658688	0.172838	-3.81101	0.000138399	0.00293651
TMEM183A	2197.34	0.599268	0.157237	3.81123	0.000138278	0.00293651
UPF3B	647.778	-0.775449	0.203459	-3.81133	0.000138223	0.00293651
FRMD3	50.5014	-1.74615	0.458273	-3.81028	0.000138807	0.0029416
TP53INP1	457.594	1.14935	0.301691	3.80969	0.00013914	0.00294507
GBE1	2037.2	-0.612341	0.160752	-3.80923	0.000139401	0.00294626
LYPD1	646.56	-0.79925	0.209832	-3.80899	0.000139534	0.00294626
RPS28	14373.4	0.795115	0.208787	3.80827	0.000139944	0.00295134
DOCK2	387.554	-1.00709	0.264555	-3.80676	0.000140802	0.00295554
EXOC5	6989.54	-0.60856	0.15986	-3.80683	0.000140758	0.00295554
TMEM161A	2211.5	0.616504	0.16195	3.80676	0.0001408	0.00295554
ZNF286A	624.175	-0.820815	0.215622	-3.80672	0.000140821	0.00295554
VASP	4547.8	0.579837	0.152474	3.80286	0.000143033	0.00299836
TMEM246	1091.25	0.644297	0.169449	3.80231	0.000143355	0.0030015
RPSAP12	190.261	1.06125	0.279192	3.80113	0.000144037	0.00301217
SHISAL1	251.7	-1.21505	0.319824	-3.79913	0.000145203	0.00303292
RPS3AP6	721.41	0.732338	0.192899	3.79649	0.000146761	0.0030618
CELSR2	5668.88	0.672852	0.177256	3.79592	0.000147094	0.00306508
JAG2	5228.38	0.639232	0.168473	3.79426	0.000148082	0.00308199
PTP4A3	642.2	0.705755	0.186152	3.79129	0.000149869	0.00311545
KLF13	5859.49	0.615459	0.162358	3.79075	0.000150192	0.00311846
SLC25A5	17644.9	0.622576	0.164277	3.7898	0.000150771	0.00312676
Z98257.1	68.4447	-1.48184	0.391069	-3.78921	0.000151126	0.00313038
ERCC1	2732.69	0.632273	0.166881	3.78878	0.00015139	0.00313214
GDF11	1342.39	0.662232	0.174852	3.78739	0.000152238	0.00314595
S100A2	16000	0.863083	0.227949	3.7863	0.000152906	0.00315601
DSP	22997.8	0.672278	0.177631	3.78469	0.000153903	0.00317283
CD83	163.415	-1.24364	0.328955	-3.78056	0.000156474	0.00322204
TIMP2	2206.95	-0.604908	0.160045	-3.77961	0.000157071	0.00323052
BVES	325.722	-0.953292	0.252308	-3.77828	0.000157913	0.00324401
TPR	3542.8	-0.685872	0.181565	-3.77756	0.000158374	0.00324965
GEN1	990.427	-0.666857	0.176576	-3.7766	0.000158983	0.0032583
MXD4	1964.18	0.837776	0.2219	3.77547	0.000159703	0.00326923
PPIAP11	164.126	1.20342	0.318781	3.77507	0.000159965	0.00327075
PBX4	295.781	-0.935533	0.247911	-3.77367	0.000160867	0.00328533
PEAR1	74.6991	-1.99973	0.530075	-3.77254	0.000161591	0.00329627
ERI3	3036.6	0.593887	0.157509	3.77051	0.000162915	0.00331552
ACSL5	29.4784	-2.39661	0.635683	-3.77013	0.00016316	0.00331663
NECTIN1	12816.7	0.891659	0.236582	3.76892	0.000163954	0.0033289
HR	11895.4	0.760143	0.201746	3.76781	0.000164684	0.00333982
RACK1	59326.7	0.537001	0.142536	3.76747	0.000164912	0.00334057
F3	24624.4	-0.625979	0.166205	-3.76632	0.000165675	0.00335212
LRRC49	244.554	-1.05485	0.280181	-3.76488	0.000166632	0.00336759
AHCYL1	7703.5	0.567044	0.150656	3.76383	0.000167329	0.00337775
CEP295	423.758	-0.818008	0.217401	-3.76266	0.000168112	0.00338965
EEF1B2	12941.6	0.575773	0.153081	3.76123	0.000169082	0.00340274
EPCAM	7312.67	-0.557651	0.148267	-3.76112	0.000169152	0.00340274
RPL10P16	4437.12	0.614709	0.16348	3.76015	0.000169814	0.00341213
ABHD3	2402.77	-0.591043	0.157471	-3.75335	0.000174485	0.00350195
ANTXR2	297.466	-1.24247	0.331161	-3.75185	0.000175536	0.00351495
CWC22	774.458	-0.750787	0.200106	-3.75195	0.000175467	0.00351495
CLSPN	1083.61	-0.869	0.231762	-3.74953	0.000177165	0.00354351
RNPEP	3789.21	0.620408	0.165562	3.74728	0.000178766	0.00357142
SNX17	7512.34	0.60249	0.160829	3.74615	0.000179573	0.00358344
IL15	102.743	-1.21567	0.324601	-3.74513	0.000180297	0.00359379
MLST8	3294.71	0.600195	0.160274	3.7448	0.000180541	0.00359454
ABCA5	796.293	-0.80694	0.215516	-3.74422	0.000180955	0.00359868
CAB39	9133.31	-0.621513	0.16609	-3.74202	0.000182546	0.00362617
CERNA2	25.058	2.86442	0.765765	3.74061	0.000183578	0.00363489
HAP1	477.081	0.915158	0.244653	3.74063	0.000183559	0.00363489
THEM5	89.6989	1.64205	0.438986	3.74056	0.00018361	0.00363489
PPP2R5D	1695.2	0.651288	0.174282	3.73698	0.000186243	0.00368284
GJB6	83.0634	1.62858	0.436474	3.73122	0.000190555	0.00376348
PRKAR2A	3738.44	0.577034	0.154661	3.73096	0.000190753	0.00376348
KRT32	211.927	1.17818	0.316044	3.72791	0.000193074	0.00380497
HAUS6	1770.14	-0.620318	0.166413	-3.72758	0.000193324	0.00380559
SLC30A1	1823.27	-0.933237	0.25047	-3.72594	0.000194585	0.00382612
ENO3	285.194	-0.948519	0.254605	-3.72546	0.000194961	0.00382919
AIFM1	3369.64	0.580066	0.155766	3.72395	0.000196133	0.00384788
RPS3AP26	296.289	0.886964	0.23828	3.72237	0.000197365	0.00386769
RPL19	40165.5	0.551158	0.148082	3.72197	0.000197671	0.00386935
STK3	779.968	-0.697379	0.187632	-3.71673	0.000201819	0.00394611
AL390728.4	245.581	-0.925743	0.249185	-3.71508	0.000203136	0.0039674
BBS10	735.986	-0.736308	0.198263	-3.71381	0.000204166	0.00398238
TRIM29	15732	0.919623	0.247639	3.71357	0.00020436	0.00398238
C9orf84	168.2	-1.10337	0.297241	-3.71202	0.00020561	0.00400228
SSBP4	2444.42	0.627932	0.169221	3.71072	0.000206667	0.00401389
B3GALNT1	217.67	-1.00647	0.271319	-3.70954	0.000207635	0.00402821
ZNF165	242.146	-1.17053	0.315601	-3.7089	0.000208159	0.0040339
COX6B1	3773.68	0.637659	0.171962	3.70813	0.000208791	0.00404069
DLX5	371.309	1.15149	0.31055	3.70791	0.000208973	0.00404069
SREBF1	33013.3	0.57912	0.15623	3.70684	0.000209862	0.00405338
GNG7	327.475	0.821439	0.221755	3.70427	0.000212004	0.00408571
SMG1P2	186.039	-1.20296	0.324739	-3.70439	0.0002119	0.00408571
CTSO	108.732	-1.21717	0.329116	-3.69829	0.000217055	0.00417843
ALOX12	1183.62	0.652908	0.176584	3.69743	0.000217794	0.00418804
ABL2	2435.59	-0.91622	0.247833	-3.69692	0.000218227	0.00419174
NAXE	3542.57	0.608919	0.164737	3.69631	0.000218755	0.00419726
ARID4A	1518.59	-0.663433	0.17953	-3.6954	0.000219542	0.00420773
CEL	173.888	1.45698	0.394303	3.69507	0.00021983	0.00420861
AC004704.1	73.663	-1.4698	0.397842	-3.69442	0.000220389	0.00421008
SLC39A10	1222.74	-0.750054	0.203009	-3.69467	0.000220168	0.00421008
SH3KBP1	3557.76	-0.603695	0.163504	-3.69224	0.000222291	0.00424176
RPL41	27969.6	0.576933	0.156356	3.68985	0.000224382	0.004277
YWHAQ	25083.7	0.535918	0.145258	3.68943	0.000224757	0.00427946
TRIM33	2763.72	-0.562667	0.152617	-3.68679	0.000227104	0.00431944
LIMK2	3548.64	0.586436	0.159097	3.68603	0.00022778	0.00432757
WFDC3	96.7142	-1.30293	0.353522	-3.68556	0.000228198	0.0043308
AL158839.1	198.006	-1.35167	0.366798	-3.68505	0.000228662	0.00433488
SPRR1B	787.2	0.992975	0.26955	3.68382	0.000229764	0.00435106
RCN1	5870.5	-0.561366	0.152583	-3.67909	0.000234069	0.00442776
CXCL10	17.6688	-3.64139	0.989894	-3.67857	0.000234549	0.00443203
CASTOR2	295.159	1.10714	0.30115	3.67636	0.000236586	0.00446569
DERA	1939	0.64011	0.174137	3.6759	0.000237015	0.00446895
IGSF9	2263.93	0.888894	0.2419	3.67463	0.000238197	0.00447671
PAX7	1040.21	0.928307	0.252621	3.6747	0.000238134	0.00447671
PPARGC1B	534.653	0.738712	0.201084	3.67365	0.000239106	0.00448897
NOC3L	798.349	-0.734908	0.200126	-3.67222	0.000240452	0.00450454
RSRC2	1457.18	-0.651489	0.17741	-3.67223	0.000240442	0.00450454
FNDC3A	2580.01	-0.59004	0.160877	-3.66764	0.000244803	0.00457131
SCGN	15.0222	3.99708	1.08975	3.66789	0.000244557	0.00457131
ZNF181	186.92	-0.943666	0.25726	-3.66815	0.000244316	0.00457131
RPL35	29767.8	0.644244	0.175773	3.6652	0.000247141	0.00461004
FAM172BP	32.6965	-2.47908	0.676446	-3.66486	0.00024747	0.00461124
ZNF750	46.9821	1.80902	0.494244	3.66017	0.000252052	0.00469161
RFX2	1063.54	0.645281	0.176426	3.65752	0.000254666	0.00473017
TRHDE	26.8855	-2.70803	0.740381	-3.65762	0.000254572	0.00473017
TRMT13	371.203	-0.781748	0.213857	-3.65548	0.000256702	0.00476291
TRIM36	267.781	-0.87518	0.239642	-3.65203	0.000260179	0.00482229
NDRG4	590.392	-0.770996	0.211133	-3.65171	0.000260499	0.0048231
IL6	689.81	-3.03246	0.830632	-3.65078	0.000261442	0.00483543
VEGFA	2886.42	-0.612381	0.167784	-3.64982	0.000262421	0.0048484
ALKBH7	1419.8	0.604195	0.165608	3.64835	0.000263931	0.00487113
RPL29	25179.6	0.542735	0.148784	3.6478	0.000264498	0.00487129
TBX1	2256.52	0.649485	0.178042	3.64794	0.000264354	0.00487129
XRCC2	647.495	-0.705297	0.193386	-3.6471	0.00026522	0.00487944
DUSP9	1190.3	0.658003	0.180511	3.64522	0.000267161	0.00489963
PUM3	1977.55	-0.628987	0.172539	-3.64548	0.000266888	0.00489963
SSRP1	13671.5	0.585	0.160472	3.64549	0.000266883	0.00489963
DNTTIP2	2216	-0.639816	0.175636	-3.64285	0.000269638	0.00493986
NOL8	1958.19	-0.606334	0.166544	-3.64069	0.000271911	0.00497628
ATP5F1A	7707.41	0.531133	0.145909	3.64017	0.000272462	0.00498113
STK16	1433.99	0.589741	0.162144	3.63714	0.000275682	0.00503473
LINC00944	17.4972	-3.32912	0.915734	-3.63547	0.000277473	0.00506215
AC116407.2	63.2656	-1.56263	0.429993	-3.63409	0.000278968	0.00507576
SMCHD1	3276.79	-0.610357	0.167957	-3.63401	0.00027905	0.00507576
SUZ12	2483.97	-0.626422	0.172379	-3.63397	0.000279092	0.00507576
ILVBL	4775.18	0.637021	0.175334	3.63319	0.000279938	0.00508584
RPS18	25275.1	0.574931	0.158264	3.63273	0.000280435	0.00508955
CASD1	438.812	-0.848276	0.233591	-3.63146	0.000281828	0.00510952
NT5DC2	2848.9	0.600404	0.165365	3.63077	0.00028258	0.00511352
SNHG12	502.808	-1.08849	0.299799	-3.63072	0.000282635	0.00511352
MIR205HG	2606.86	0.921692	0.254047	3.62803	0.000285587	0.00516158
CORO1B	7520.16	0.568463	0.156703	3.62765	0.000286015	0.00516396
ASNA1	5527.77	0.597236	0.164692	3.62638	0.000287423	0.00517332
BMP5	323.884	-1.00391	0.276828	-3.62649	0.000287301	0.00517332
KLF4	2966.17	-0.762443	0.210219	-3.6269	0.00028684	0.00517332
NR1D1	576.96	-0.81767	0.225663	-3.62342	0.000290738	0.00522759
CXCL1	2066.9	-0.708337	0.195532	-3.62262	0.000291633	0.00523672
OAZ2	1937.3	0.583682	0.16113	3.62243	0.000291846	0.00523672
AC008556.1	84.6388	1.28057	0.353554	3.622	0.000292331	0.00524002
IKBKE	972.22	-0.830864	0.229545	-3.61961	0.000295048	0.00528329
RPS26	8247.98	0.689945	0.190783	3.61638	0.000298747	0.00534405
ITSN2	1595.7	-0.652003	0.180337	-3.61547	0.000299798	0.00535736
MED27	3958.85	0.548962	0.151862	3.61487	0.000300493	0.00536428
GOT2	12735.7	0.606004	0.167682	3.61401	0.000301494	0.00537505
MIR137HG	195.694	-0.998898	0.27641	-3.61382	0.000301713	0.00537505
NDRG3	3940.41	0.566774	0.156869	3.61304	0.000302629	0.00538038
PXMP4	1056.57	0.612643	0.16956	3.61313	0.000302519	0.00538038
R3HCC1L	741.776	-0.645669	0.178749	-3.61216	0.000303658	0.00538769
ZNF195	365.054	-0.773765	0.214199	-3.61237	0.000303413	0.00538769
LACTB	766.764	-0.773843	0.214298	-3.61105	0.000304957	0.00540524
NCS1	1527.22	0.584847	0.161987	3.61045	0.000305661	0.00541222
STOX1	119.843	1.19559	0.331352	3.60823	0.000308289	0.00545322
DNAJB9	726.772	-0.691626	0.191723	-3.60742	0.000309254	0.00545369
RPL36	16979.8	0.651278	0.180529	3.60762	0.00030902	0.00545369
AASS	161.564	-1.18785	0.329448	-3.60557	0.000311463	0.0054871
LYSMD3	1023.84	-0.63954	0.177433	-3.6044	0.000312879	0.00550647
ZNF594	554.877	-0.701573	0.194709	-3.6032	0.000314329	0.00552643
RAB11FIP2	496.745	-0.709923	0.197041	-3.60291	0.00031467	0.00552684
MIR1244-2	292.402	0.888285	0.246758	3.59982	0.000318437	0.00558739
LCA5	259.064	-1.09897	0.305365	-3.59886	0.000319614	0.0056024
B4GALT6	234.258	-1.07107	0.29786	-3.59587	0.000323315	0.00566158
TINAGL1	6066.81	-0.701797	0.195205	-3.59518	0.000324171	0.00567087
SLC1A3	3387.78	-0.789462	0.219752	-3.59251	0.000327507	0.00572349
ZNF37A	736.181	-0.698508	0.194477	-3.59172	0.000328502	0.00573515
GAB2	257.506	-1.13525	0.316209	-3.59019	0.000330439	0.00576318
C15orf48	130.871	-1.24521	0.346881	-3.58973	0.000331022	0.0057676
MEGF9	422.865	1.00009	0.278647	3.58908	0.000331844	0.00577613
ARHGEF28	1157.99	-0.930348	0.259418	-3.58628	0.000335424	0.00583264
MRPS34	6136.84	0.591489	0.165063	3.58341	0.000339134	0.00589127
PLEKHO1	463.065	0.710957	0.198445	3.58265	0.000340128	0.00590265
RPS11	28658.6	0.588127	0.164186	3.58207	0.000340884	0.0059099
TRIM23	474.966	-0.72446	0.202354	-3.58017	0.000343374	0.00594716
LOXL2	23672.6	-0.73148	0.204363	-3.57932	0.000344487	0.00596051
AKR7A2	2239.47	0.554834	0.155073	3.5779	0.00034637	0.00598715
FAM19A3	91.6029	-1.21719	0.340379	-3.57597	0.000348926	0.00602536
RNF6	1165.78	-0.668095	0.186944	-3.57376	0.000351886	0.00607047
MSANTD3	1801.5	-0.764015	0.213861	-3.57248	0.000353616	0.00609429
ACSL4	2714.05	-0.63796	0.178608	-3.57185	0.00035447	0.00609695
ZNF800	538.172	-0.810569	0.22693	-3.57189	0.000354408	0.00609695
CLCF1	227.118	-1.02646	0.287444	-3.57099	0.000355638	0.00611102
ADA	893.035	0.664442	0.186162	3.56917	0.00035812	0.00614565
PGAM1	31157.3	0.566174	0.158637	3.56899	0.000358358	0.00614565
PTHLH	2686.21	0.661303	0.18531	3.56863	0.000358852	0.00614808
BOD1L1	2298.68	-0.639658	0.179302	-3.5675	0.000360408	0.00614816
NAA38	2895.71	0.645579	0.180969	3.56734	0.00036062	0.00614816
PARM1	248.826	-1.09479	0.306892	-3.56734	0.000360617	0.00614816
PLCB4	65.5473	-1.73667	0.486811	-3.56743	0.000360495	0.00614816
SRFBP1	473.657	-0.739951	0.207395	-3.56783	0.000359943	0.00614816
FAM198B	136.865	-1.07559	0.301572	-3.5666	0.000361637	0.00615947
ODF3B	428.521	-0.734434	0.205968	-3.56577	0.000362786	0.00617303
PIWIL2	73.1409	-1.39713	0.391877	-3.56522	0.000363556	0.0061801
PARP6	954.249	-0.611835	0.171638	-3.56468	0.000364299	0.00618669
PPP2R3A	769.462	-0.784188	0.220052	-3.56364	0.000365748	0.00620526
SEMA3A	6212.95	-0.581992	0.163332	-3.56325	0.000366289	0.0062084
CCBE1	471.914	-0.754511	0.211778	-3.56274	0.000367007	0.00621454
ARF5	4280.62	0.541415	0.15198	3.56242	0.000367458	0.00621613
MFN2	9220.81	0.579705	0.162752	3.56189	0.000368188	0.00621997
TMF1	1349.62	-0.673218	0.189013	-3.56175	0.000368398	0.00621997
RPL35A	17414.5	0.597722	0.167875	3.56052	0.000370126	0.0062431
BCAS4	1602.87	0.615251	0.172915	3.55811	0.000373531	0.00628837
FER	1078.3	-0.648221	0.182177	-3.55819	0.000373421	0.00628837
PSMB8-AS1	143.313	-1.23017	0.345784	-3.55762	0.000374226	0.006294
AC139718.1	29.2009	-2.2007	0.618874	-3.55598	0.000376573	0.00632689
IL1RL1	28.6063	-2.9582	0.832011	-3.55548	0.000377295	0.00632689
USP5	10332.2	0.61575	0.173195	3.55524	0.000377633	0.00632689
ZNF480	723.795	-0.685761	0.192875	-3.55547	0.00037731	0.00632689
ITGAM	109.998	-1.11898	0.314809	-3.55446	0.00037875	0.00633385
TBCD	3544.08	0.581762	0.163672	3.55445	0.000378774	0.00633385
LINC00702	50.3035	-1.78015	0.501325	-3.55088	0.000383942	0.00641411
RSRP1	547.719	-0.887215	0.249933	-3.54981	0.000385511	0.00643416
CENPE	1511.44	-0.753185	0.21222	-3.54909	0.00038657	0.00644567
ATP1B3	29650.4	0.840755	0.236923	3.54864	0.000387233	0.00645055
PNN	2044.49	-0.585026	0.164935	-3.54702	0.000389619	0.00647176
RPL39P3	3891.03	0.536842	0.151342	3.54722	0.000389326	0.00647176
ZNF354A	445.018	-0.869111	0.245022	-3.54707	0.000389534	0.00647176
TYW5	451.682	-0.716195	0.201972	-3.54602	0.000391099	0.00649017
MMS19	5396.06	0.529404	0.1494	3.54353	0.000394808	0.00654548
ATP5PB	7319.29	0.52085	0.147031	3.54245	0.000396436	0.00656623
UTRN	3902.75	-0.604774	0.170795	-3.54093	0.00039872	0.0065978
BCLAF1	5415.23	-0.577865	0.163308	-3.53849	0.000402423	0.00665276
IFT140	860.83	0.685419	0.193792	3.53688	0.000404884	0.00668445
RPL28	37310.4	0.577106	0.163175	3.53673	0.000405106	0.00668445
STAMBPL1	320.02	-1.16039	0.328146	-3.53621	0.000405904	0.00669128
ADGRB2	628.711	-0.670714	0.18971	-3.53548	0.000407037	0.00669729
BRAT1	2554.09	0.55186	0.156091	3.53551	0.000406991	0.00669729
ERBIN	4725.03	-0.679926	0.192349	-3.53486	0.000407988	0.00670661
AC026403.1	390.847	0.732476	0.207259	3.5341	0.00040916	0.00671454
RPLP2	13463.4	0.628756	0.177914	3.53405	0.00040924	0.00671454
NUDT18	1594.32	0.718076	0.203325	3.53167	0.000412947	0.00676234
TIMM8B	1296.61	0.683152	0.193436	3.53166	0.00041296	0.00676234
TTK	1749.58	-0.661573	0.187339	-3.53143	0.000413317	0.00676234
GLYATL1	19.3959	-3.19207	0.903994	-3.53108	0.000413873	0.0067651
NAV1	2089.08	0.654469	0.185542	3.52733	0.000419767	0.00685501
APOL3	588.719	-0.773051	0.21922	-3.52636	0.000421306	0.00687371
RPS8	31748.6	0.546494	0.155036	3.52495	0.000423567	0.00690414
CLUHP3	822.556	-0.69256	0.196597	-3.52274	0.000427104	0.0069553
MSX1	548.06	-0.75667	0.214845	-3.52193	0.000428415	0.00697014
CKAP2L	1430.47	-0.779917	0.221509	-3.52093	0.000430037	0.00699001
WFDC2	2452.99	-0.697825	0.198298	-3.51907	0.000433064	0.00703265
NFAT5	3659.1	-0.542585	0.154262	-3.51731	0.000435946	0.00707288
SLC25A24	2477.68	-0.608171	0.17297	-3.51604	0.00043803	0.00710007
CYTH4	383.753	-0.885307	0.25191	-3.51438	0.000440781	0.00713803
ADGRG6	4355.92	-0.619568	0.176369	-3.5129	0.000443251	0.00716974
ARL4A	1102.33	-0.702699	0.200045	-3.51271	0.000443561	0.00716974
DNAJC10	3681.23	-0.600523	0.171227	-3.50717	0.000452895	0.00731384
FERMT2	1566.25	-0.732078	0.20879	-3.5063	0.000454389	0.00733118
EHF	3990.39	-0.756505	0.215822	-3.50523	0.000456221	0.00735393
LIPH	97.3768	-1.26698	0.361542	-3.50439	0.000457662	0.00737034
AC233702.1	18.4329	-3.32107	0.947828	-3.50387	0.000458547	0.00737778
GMPR2	3252.15	0.536728	0.153198	3.5035	0.00045919	0.00738132
GCC2	1046.63	-0.748434	0.213681	-3.50259	0.000460766	0.0073966
PRPF4B	2300.9	-0.554826	0.158429	-3.50205	0.000461696	0.0073966
RCN1P2	513.064	-0.794446	0.226873	-3.50172	0.000462261	0.0073966
TNFRSF19	117.207	-1.67099	0.477174	-3.50185	0.000462044	0.0073966
TRAP1	4141.18	0.610157	0.174219	3.50224	0.000461367	0.0073966
FIBP	4646.12	0.5451	0.15574	3.50007	0.000465138	0.00742221
TRPC1	753.336	-0.763322	0.218079	-3.50021	0.000464887	0.00742221
RPS23	6097.01	0.556992	0.159184	3.49905	0.000466911	0.00744368
CARM1	6452.84	0.540841	0.154621	3.49784	0.000469039	0.00746701
PMEPA1	1426.59	-2.34021	0.669066	-3.49773	0.00046923	0.00746701
EIF3C	1520.95	0.57183	0.163532	3.49674	0.000470979	0.00747438
METTL27	227.703	-0.945335	0.270328	-3.49699	0.000470545	0.00747438
PKP3	11443.5	0.565028	0.161584	3.49679	0.000470885	0.00747438
SASS6	573.172	-0.785319	0.22483	-3.49294	0.000477728	0.0075746
ESR1	354.654	-0.734971	0.210432	-3.49268	0.000478201	0.0075752
KRT9	426.549	0.687483	0.196885	3.49179	0.000479788	0.00759345
CKB	5124.29	0.568474	0.162886	3.49002	0.000482988	0.00763717
NFE2L3	3756.93	-0.66711	0.191167	-3.48967	0.000483613	0.00764013
CPNE1	9744.59	0.507324	0.145441	3.48817	0.000486344	0.00766937
RBM3	3561.66	0.695071	0.199253	3.48839	0.000485934	0.00766937
SLC25A39	9541.98	0.530837	0.152193	3.48791	0.000486803	0.00766968
DCLRE1C	450.084	-0.756424	0.216899	-3.48745	0.000487649	0.00767607
PARP10	6494.77	-0.665334	0.190824	-3.48664	0.000489137	0.00769255
ZEB2	30.6329	-2.15315	0.617875	-3.48477	0.000492557	0.00773936
GABARAPL1	3534.58	-0.566601	0.162702	-3.48244	0.000496869	0.00780009
EIF4E3	309.492	0.966954	0.278079	3.47727	0.000506551	0.00794493
CCDC186	1559.3	-0.729381	0.209794	-3.47665	0.00050772	0.00794924
HECTD2	440.347	-0.759684	0.218541	-3.47616	0.000508649	0.00794924
NME4	1846.22	0.592928	0.170562	3.47632	0.000508339	0.00794924
RPS7	18550.4	0.533943	0.153585	3.47652	0.000507959	0.00794924
MED13	3987.75	-0.529758	0.152477	-3.47434	0.000512112	0.00799619
NSRP1	886.812	-0.631932	0.181931	-3.47346	0.000513789	0.0080152
KCNQ5	665.062	-0.721865	0.207846	-3.47308	0.000514531	0.0080196
ZDHHC21	237.418	-0.933511	0.268934	-3.47115	0.000518228	0.00806281
CHST4	16.686	-3.95927	1.14074	-3.47079	0.000518926	0.00806647
EMB	4396.39	-0.546872	0.157598	-3.47005	0.000520363	0.00807442
FBXW9	639.622	0.630156	0.181597	3.47007	0.000520315	0.00807442
CHAC1	439.029	-0.92822	0.267538	-3.46949	0.000521441	0.00808396
EVI5L	2975.37	0.580776	0.167409	3.46919	0.000522023	0.0080858
ALPL	82.0654	-3.97802	1.14683	-3.46871	0.000522954	0.00809303
CITED4	2630.27	0.583839	0.168397	3.46704	0.000526219	0.00811475
FAM241A	756.922	-0.618033	0.178246	-3.46731	0.000525705	0.00811475
LIFR	2494.78	-0.601096	0.173339	-3.46774	0.000524847	0.00811475
WDR18	7638.39	0.559513	0.161376	3.46713	0.00052604	0.00811475
ALDH3A2	8674.83	0.706794	0.203921	3.46602	0.000528226	0.0081385
FOXC2	309.634	-0.926473	0.267346	-3.46545	0.000529339	0.00814127
RUNX1	2776	-0.713395	0.205853	-3.46555	0.000529145	0.00814127
ARRDC4	182.768	-1.20957	0.349172	-3.46411	0.000531988	0.0081748
ATP5MC2	4259.73	0.583282	0.168448	3.46269	0.000534811	0.00821095
IDH2	7560.43	0.605473	0.174959	3.46065	0.000538877	0.00825888
SLC16A3	4166.44	-0.554949	0.16036	-3.46065	0.00053888	0.00825888
HADHA	11446.6	0.539735	0.156044	3.45886	0.000542465	0.00830652
NFATC1	301.993	0.78538	0.227189	3.45695	0.000546327	0.00835832
AC078923.1	21.6852	-2.74111	0.793204	-3.45574	0.000548776	0.00837504
CNGB1	16.6447	-5.6253	1.62783	-3.4557	0.00054886	0.00837504
RPS29	6716.88	0.919284	0.266004	3.4559	0.000548456	0.00837504
AC009093.4	61.8437	-1.74453	0.504964	-3.45477	0.000550766	0.00838945
AC016739.1	559.963	0.963356	0.278831	3.45498	0.000550337	0.00838945
RPAP3	1034.94	-0.690787	0.200039	-3.45326	0.000553845	0.00842898
ARHGAP22	373.172	0.90653	0.262629	3.45175	0.000556957	0.00846895
CHN1	131.751	-1.29206	0.374423	-3.45082	0.000558893	0.00849099
MPG	1583.91	0.573476	0.166214	3.45023	0.000560104	0.00849189
MRPL28	5341.39	0.580858	0.168361	3.45008	0.000560413	0.00849189
TCF7L1	954.845	0.633115	0.183483	3.45053	0.000559482	0.00849189
RPS6	23620.4	0.509848	0.147944	3.44621	0.000568502	0.00860698
HMGB2P1	52.3861	-1.65994	0.481769	-3.44552	0.000569959	0.00862156
DGAT2	189.188	-1.00713	0.292382	-3.44456	0.000571993	0.00864483
TAF1D	1509.91	-0.72155	0.209547	-3.44338	0.000574486	0.00867498
CORO1A	362.525	0.723156	0.210037	3.443	0.000575309	0.00867991
ANAPC5	5218.39	0.512817	0.148987	3.44204	0.000577351	0.00869639
ZNF131	1512.46	-0.582874	0.169341	-3.44201	0.000577399	0.00869639
NT5C3B	2573.31	0.556003	0.161658	3.43937	0.000583061	0.00876264
RPL21	7458.52	0.53046	0.154217	3.43971	0.000582344	0.00876264
TBL3	4224.37	0.56731	0.164951	3.43926	0.000583305	0.00876264
KRTAP5-AS1	16.1337	-3.23335	0.940832	-3.43669	0.000588867	0.00883676
SPC24	1064.05	0.573841	0.166983	3.43651	0.000589253	0.00883676
RBM7	682.224	-0.656687	0.191203	-3.43451	0.000593623	0.00889465
HCN2	3752.94	0.529531	0.154197	3.43412	0.000594477	0.00889981
ARID3B	282.755	-1.03633	0.301849	-3.43326	0.000596367	0.00892044
MANBA	1952.87	-0.700678	0.204281	-3.42997	0.000603648	0.00902162
ISOC2	2664.56	0.593316	0.173018	3.42921	0.000605336	0.0090391
HLA-V	609.543	-0.650621	0.189772	-3.42844	0.00060707	0.00905723
KDM5C	795.085	-0.631902	0.184333	-3.42804	0.000607957	0.00906272
MGLL	1814.03	-1.64628	0.4805	-3.42618	0.000612131	0.00911714
PRKAG2	659.067	-0.866993	0.253159	-3.4247	0.000615479	0.00915139
RPL30	5223.53	0.534549	0.156085	3.42473	0.000615402	0.00915139
MMP11	184.693	1.07721	0.314626	3.42379	0.000617539	0.0091696
TRMT10C	591.545	-0.721374	0.2107	-3.4237	0.000617756	0.0091696
ARL2BP	303.002	0.76447	0.223462	3.42103	0.000623855	0.00925226
ELAVL2	919.067	-0.689449	0.201607	-3.41977	0.000626744	0.0092872
MT-RNR2	289953	0.653872	0.191228	3.41934	0.000627725	0.00929385
MAN2A2	1106.31	-0.627147	0.183474	-3.41818	0.000630408	0.00932566
RXRA	17335.4	0.710972	0.208028	3.41767	0.0006316	0.00933538
KIFC3	2847.06	-0.855349	0.250413	-3.41575	0.000636066	0.00937812
LNCAROD	2252.42	-0.535799	0.156844	-3.41612	0.000635203	0.00937812
TWSG1	3985.81	-0.553972	0.162183	-3.41573	0.000636105	0.00937812
HCAR2	364.601	1.03916	0.304321	3.41467	0.000638594	0.00940686
CTDSP2	6760.29	0.591061	0.173154	3.41349	0.000641364	0.00943969
RPL38	7108.61	0.777655	0.227863	3.41282	0.000642946	0.00945499
WDR54	2442.99	0.56632	0.16595	3.41259	0.000643494	0.00945507
EDRF1	1275.45	-0.605678	0.1775	-3.41227	0.000644235	0.009458
HSPH1	7805.28	-0.530909	0.155633	-3.41129	0.000646552	0.00948403
ATP5F1C	3901.04	0.553804	0.162361	3.41094	0.0006474	0.00948849
AC016734.1	676.618	0.643535	0.188845	3.40775	0.000655009	0.00959195
SNRNP25	1654.37	0.683651	0.20068	3.40668	0.000657582	0.00962155
C16orf58	1875.85	0.582158	0.170924	3.40595	0.000659347	0.00963122
PPP4R2	1348.07	-0.623301	0.183	-3.40601	0.000659187	0.00963122
PRRX2	1300.17	0.628083	0.184488	3.40447	0.000662922	0.00967533
VWF	93.4231	1.73158	0.508734	3.4037	0.000664796	0.00969457
AK6	408.044	-0.740408	0.217611	-3.40244	0.000667878	0.00972325
ZNF503-AS2	78.8715	1.25047	0.367497	3.40266	0.000667331	0.00972325
ROBO3	399.401	-0.708586	0.208279	-3.4021	0.000668694	0.00972701
TRNT1	707.958	-0.683889	0.20105	-3.40159	0.00066994	0.00973702
MRPL24	1105.05	0.586396	0.172419	3.40099	0.000671415	0.00974517
TIMM50	3830.53	0.602459	0.177146	3.40091	0.000671618	0.00974517
B4GALT4	805.703	-0.66765	0.196545	-3.39694	0.000681448	0.00987958
RIN1	2438.07	0.569782	0.167746	3.39669	0.00068205	0.00988009
LINC01589	91.5784	-1.25074	0.36861	-3.39313	0.000690994	0.0100013
CHMP2B	1819.25	-0.535339	0.157846	-3.39152	0.000695061	0.0100269
LDB1	2937.45	0.54675	0.161203	3.39169	0.00069464	0.0100269
MSX2	1576.31	0.725868	0.214015	3.39167	0.000694675	0.0100269
TTLL7	205.196	-0.949319	0.279905	-3.39157	0.000694936	0.0100269
ATP13A3	5643.04	-0.620586	0.18303	-3.39063	0.00069733	0.0100431
FANCB	293.579	-0.778183	0.229508	-3.39066	0.000697238	0.0100431
SPRYD3	1816.77	0.658401	0.19422	3.38997	0.000698992	0.0100587
MFSD2A	695.572	0.721109	0.212778	3.38902	0.000701425	0.0100854
ASPH	5597.77	-0.518502	0.153005	-3.38879	0.000702017	0.0100856
ALG1L	529.246	0.751986	0.222069	3.38627	0.000708499	0.010162
CDK17	654.91	-0.660101	0.194929	-3.38637	0.000708234	0.010162
MAP2K6	32.7497	1.76466	0.521487	3.38389	0.000714657	0.0102418
ELK3	777.888	-0.767695	0.226987	-3.38211	0.000719312	0.0102917
EIF2D	1399.17	0.55171	0.163173	3.38114	0.000721866	0.0103197
STXBP3	834.895	-0.683802	0.202276	-3.38054	0.000723448	0.0103339
AC009283.1	20.8875	-2.54069	0.751629	-3.38025	0.000724199	0.0103361
HES4	978.415	-0.668525	0.198005	-3.37631	0.000734664	0.0104769
NUDT22	2785.15	0.550411	0.163035	3.37603	0.000735387	0.0104787
SBDSP1	674.194	-0.71013	0.210363	-3.37573	0.000736195	0.0104816
BAG2	1778.56	-0.559182	0.165772	-3.3732	0.000743002	0.0105613
DCXR	2685.78	0.561236	0.166374	3.37334	0.000742614	0.0105613
FAM171A2	694.292	0.687074	0.20373	3.37247	0.00074498	0.0105808
PSMB6	5716.05	0.561739	0.166589	3.37201	0.000746218	0.0105897
ACTBL2	32.5546	-2.05606	0.609795	-3.37172	0.000746992	0.0105921
AL513314.2	15.9641	-3.15982	0.93754	-3.37033	0.000750783	0.0106372
RPL10	51479.8	0.550551	0.163368	3.37001	0.000751651	0.0106409
LRRCC1	325.616	-0.719361	0.213492	-3.3695	0.00075304	0.0106519
CCNT2	1188.45	-0.591714	0.175796	-3.36591	0.000762929	0.010783
PPM1H	1365.11	-0.617931	0.183634	-3.36501	0.0007654	0.0107927
SUCLA2	2452.57	-0.538018	0.159873	-3.36528	0.000764661	0.0107927
VCAN	117.837	-1.13165	0.336301	-3.36499	0.000765473	0.0107927
CYC1	15566.5	0.57139	0.169843	3.36423	0.000767565	0.0108048
SLC27A1	930.143	0.751688	0.223427	3.36436	0.000767219	0.0108048
GPRC5C	2006.67	0.697687	0.207399	3.36399	0.000768246	0.0108056
COX4I1	10443.3	0.52222	0.15525	3.36374	0.00076895	0.0108068
FAM43B	628.907	-0.648936	0.192938	-3.36344	0.00076979	0.0108099
RPL9P7	254.796	0.806401	0.239771	3.36321	0.000770426	0.0108101
ST6GALNAC5	147.319	-1.13654	0.338206	-3.36051	0.000777993	0.0109075
GHDC	2432.91	0.66644	0.198345	3.36001	0.000779401	0.0109185
KIF21A	852.843	-0.620229	0.184653	-3.35888	0.000782579	0.0109542
HAUS3	388.468	-0.758049	0.225748	-3.35794	0.000785243	0.0109827
DNAAF3	745.138	0.655398	0.195203	3.35752	0.000786445	0.0109907
FANCG	3103.68	0.592709	0.176567	3.35685	0.00078837	0.011
ODR4	419.489	-0.730062	0.217483	-3.35686	0.000788321	0.011
RAB38	384.07	0.951638	0.283532	3.35636	0.000789743	0.0110103
POU2F3	60.4772	1.54058	0.45908	3.35579	0.00079138	0.0110189
STX1A	361.939	-0.710075	0.211602	-3.35571	0.00079162	0.0110189
NT5DC4	22.4018	-2.55571	0.761726	-3.35516	0.000793189	0.0110319
SLC25A37	2491.6	-0.535647	0.159676	-3.35458	0.000794863	0.0110464
ARL13B	440.766	-0.703479	0.209947	-3.35074	0.000805962	0.0111585
CDC42EP3	3153.45	-0.644635	0.192427	-3.35002	0.000808052	0.0111585
ETV7	189.564	-0.867996	0.259049	-3.35071	0.00080606	0.0111585
MT-ND3	28433.7	0.655116	0.195545	3.35021	0.000807513	0.0111585
OR7E91P	165.92	-0.926498	0.276505	-3.35075	0.000805944	0.0111585
RBBP8NL	516.136	0.741268	0.221239	3.35052	0.000806592	0.0111585
RBM25	5884.31	-0.511289	0.152553	-3.35156	0.000803588	0.0111585
TTC22	1749.85	0.634502	0.18939	3.35023	0.000807435	0.0111585
DLX4	553.989	0.817818	0.244184	3.34918	0.000810497	0.0111835
FRAS1	3866.65	-0.557257	0.166405	-3.34881	0.000811597	0.0111898
IL4I1	70.8731	-1.68815	0.504318	-3.34739	0.000815755	0.0112293
FAM131C	266.528	0.775423	0.231719	3.34639	0.000818716	0.0112612
LAMTOR4	3137.9	0.579632	0.173303	3.34462	0.000823962	0.0113244
ATP1A1	45616.3	0.66494	0.198887	3.34331	0.000827847	0.0113599
RPL3P4	2286.61	0.774828	0.23174	3.34352	0.000827226	0.0113599
RPL27	21571	0.544793	0.162995	3.3424	0.000830574	0.0113884
ZNF605	291.992	-0.803069	0.240457	-3.33976	0.000838502	0.0114791
GDI2	9091.82	0.501574	0.150295	3.33727	0.000846071	0.0115645
ZNF75A	511.185	-0.656137	0.196685	-3.33598	0.000849979	0.0116088
CD163L1	30.9456	-2.45185	0.735111	-3.33535	0.000851934	0.0116264
CLTRN	85.7517	-1.43464	0.430235	-3.33454	0.000854407	0.0116511
UNC45A	4883.57	0.538819	0.161643	3.33338	0.000857975	0.0116814
MRPL21	2711.68	0.572799	0.172072	3.32884	0.000872089	0.0118551
RPS21	13846.7	0.633839	0.190397	3.32904	0.000871448	0.0118551
EIF3I	8992.27	0.506365	0.152204	3.32689	0.000878206	0.0119108
HACL1	1396.87	0.591093	0.177683	3.32667	0.000878905	0.0119108
MECR	718.942	0.599908	0.18034	3.32654	0.000879304	0.0119108
PTTG1	5534.32	0.512052	0.153933	3.32645	0.000879597	0.0119108
HMMR	3042.73	-0.65303	0.196541	-3.32262	0.000891773	0.0120478
MACF1	14678.6	-0.534724	0.160926	-3.32279	0.000891209	0.0120478
RUSC2	1148.81	-0.773348	0.232753	-3.32261	0.000891793	0.0120478
CRIM1	11120.7	-0.652716	0.196531	-3.32119	0.000896342	0.0120999
RUVBL2	9610.8	0.601776	0.181265	3.31987	0.000900593	0.0121479
EPPK1	992.79	0.838712	0.252715	3.31881	0.000904006	0.0121751
EPN1	11767.7	0.537091	0.161908	3.31727	0.000909026	0.0122238
GLUL	6640.8	0.608333	0.183455	3.31599	0.000913207	0.0122706
RAB23	421.775	-0.724382	0.218727	-3.31181	0.000926946	0.0124456
ABCG2	571.005	-0.892429	0.269519	-3.31119	0.000929012	0.0124638
FOXO4	364.071	0.962787	0.290851	3.31024	0.000932156	0.0124963
TPD52L1	2567.33	0.673567	0.203535	3.30934	0.000935171	0.0125271
COX5A	3268.94	0.530623	0.160448	3.30714	0.000942548	0.0125985
MXD3	1108.83	0.590962	0.178693	3.30714	0.000942534	0.0125985
COMMD9	3673.6	0.523935	0.158466	3.30629	0.000945392	0.012606
COQ4	2886.68	0.502662	0.152024	3.30647	0.000944788	0.012606
PGD	7585.06	0.516471	0.156198	3.30651	0.000944661	0.012606
PRSS23	6035.19	-0.738956	0.223522	-3.30596	0.000946508	0.0126112
NDUFB7	3426.95	0.581094	0.176014	3.30141	0.000961995	0.0128077
CCDC85A	202.243	-1.0335	0.313087	-3.30098	0.000963477	0.0128079
RPL9P9	9728.68	0.556958	0.16872	3.30107	0.000963155	0.0128079
PPP1R3B	1367.91	-0.591405	0.179238	-3.29955	0.00096839	0.0128634
AMZ2	2595.26	0.507445	0.153831	3.29872	0.000971275	0.0128758
IL1R1	1092.57	-0.566826	0.171858	-3.29822	0.000973012	0.0128758
POLR3F	550.616	-0.685745	0.207871	-3.29889	0.000970686	0.0128758
SERPINB5	4454.11	0.764657	0.231818	3.29852	0.000971944	0.0128758
UNC5A	861.287	-0.620054	0.187991	-3.29832	0.000972646	0.0128758
RASGRF1	324.674	-0.992573	0.301006	-3.29752	0.000975441	0.0128982
CCAR1	2223.83	-0.535459	0.162423	-3.29668	0.000978336	0.0129266
SLC7A8	8171.73	1.59241	0.483094	3.29626	0.000979807	0.0129363
PPP2R1A	15269.1	0.530893	0.161086	3.29571	0.000981742	0.012952
SRPX2	49.9669	-1.70867	0.518536	-3.29518	0.000983604	0.0129668
CTDSPL	1666.3	0.568505	0.172613	3.29352	0.000989412	0.013004
INTS1	14369.6	0.538605	0.163519	3.29383	0.000988305	0.013004
LMBRD2	1295.07	-0.607079	0.184305	-3.29388	0.000988139	0.013004
RAI1	12321.3	0.529609	0.160802	3.29355	0.000989323	0.013004
NRXN2	133.203	1.00273	0.304497	3.29307	0.000990996	0.013015
SMC6	1651.36	-0.649929	0.197487	-3.29099	0.000998363	0.0131019
PTGES2	5004.58	0.531704	0.161688	3.28845	0.00100739	0.0132105
IL7R	3992.23	-0.607223	0.184686	-3.28786	0.00100953	0.0132285
GRPR	61.6243	-1.44161	0.438507	-3.28755	0.00101065	0.0132333
MIR1244-3	37.1864	1.60708	0.488872	3.28733	0.00101144	0.0132337
CHIC1	191.486	-0.840119	0.255619	-3.28661	0.00101403	0.0132576
GADD45B	659.861	-0.853859	0.259979	-3.28434	0.00102222	0.0133547
DNAJB14	1025.91	-0.60138	0.183143	-3.28367	0.00102463	0.0133762
HDGFL2	4777.66	0.51215	0.15601	3.2828	0.00102781	0.0133916
PRRG1	450.44	-0.668785	0.203729	-3.28272	0.00102811	0.0133916
SMARCAD1	997.258	-0.57518	0.175196	-3.28307	0.00102682	0.0133916
AP002761.4	429.053	0.879492	0.267971	3.28204	0.00103057	0.0134128
JAK2	876.621	-0.577236	0.175899	-3.28164	0.00103205	0.0134128
NUDCD1	1842.93	-0.626332	0.190856	-3.28169	0.00103187	0.0134128
AL355076.2	29.5615	-2.00935	0.612535	-3.28039	0.00103665	0.0134626
HSPB8	37.324	-1.81922	0.555031	-3.2777	0.00104657	0.0135712
TMOD1	191.504	-0.882758	0.269322	-3.2777	0.00104657	0.0135712
DGCR6L	2042.57	0.552853	0.168722	3.27671	0.00105025	0.0136087
HBEGF	189.834	-1.0246	0.31284	-3.27515	0.00105607	0.013674
EOGT	310.791	-0.753418	0.230061	-3.27486	0.00105716	0.0136779
RNF144A	281.837	-0.78637	0.240189	-3.27397	0.00106048	0.0137108
NKX6-1	273.266	-0.740783	0.226293	-3.27355	0.00106206	0.013721
MAP4K2	1845.06	0.540735	0.165208	3.27306	0.0010639	0.0137296
PPP1R14B	15064.3	0.569491	0.173999	3.27295	0.0010643	0.0137296
EFCAB5	52.691	-1.44259	0.441268	-3.26919	0.00107856	0.0139034
HSD17B10	1876.57	0.592088	0.181189	3.26778	0.00108393	0.0139375
KANK1	1893.49	0.577758	0.176795	3.26796	0.00108325	0.0139375
LDHD	317.556	1.09895	0.336265	3.26812	0.00108264	0.0139375
USP15	1589.35	-0.549619	0.1682	-3.26766	0.00108441	0.0139375
TOMM22	3188.24	0.52483	0.160638	3.26715	0.00108636	0.0139522
AL445490.1	43.0562	-1.66964	0.511295	-3.26551	0.00109268	0.0140231
ZNF367	1103.57	-0.774071	0.237113	-3.26457	0.0010963	0.0140593
CAVIN4	39.5633	-1.79507	0.550009	-3.26371	0.00109962	0.0140912
PRXL2A	3098.07	0.852453	0.261224	3.2633	0.00110121	0.0140912
MICB	2362.21	-0.631041	0.193621	-3.25916	0.00111742	0.014288
IRF2BPL	5524.72	0.674283	0.206967	3.25793	0.00112227	0.0143329
NUAK1	1917.79	-0.773501	0.237426	-3.25786	0.00112257	0.0143329
CIDECP	312.415	-0.801014	0.245896	-3.25753	0.00112386	0.0143389
EEF1B2P3	537.414	0.645886	0.198296	3.25718	0.00112524	0.0143417
MEX3B	99.7993	-1.24094	0.381	-3.25706	0.00112572	0.0143417
SLMAP	2258.81	-0.543673	0.166933	-3.25683	0.00112664	0.0143429
CSDC2	52.9508	-1.51374	0.464905	-3.25603	0.00112983	0.0143729
SORD	2444.97	0.602159	0.184992	3.25505	0.00113372	0.014412
MTCH2	2985.21	0.535507	0.164527	3.25482	0.00113465	0.0144133
TBK1	820.071	-0.634399	0.195012	-3.25313	0.00114141	0.0144885
MX2	116.538	-4.11318	1.26454	-3.25271	0.00114311	0.0144996
MFSD3	2086.26	0.654738	0.201416	3.25067	0.00115133	0.0145932
NUBP2	4127.17	0.558805	0.171925	3.25027	0.00115294	0.014603
COX7A2	2276.16	0.570373	0.175557	3.24893	0.00115838	0.0146589
P2RX6	219.115	-0.811534	0.249798	-3.24875	0.00115911	0.0146589
SHISA2	304.856	-2.15543	0.663503	-3.24857	0.00115987	0.0146589
BAZ2B	931.734	-0.670803	0.206561	-3.24748	0.0011643	0.0147042
JARID2	2476.8	0.678474	0.208977	3.24665	0.00116771	0.0147366
SMC2	3565.18	-0.560398	0.172667	-3.24555	0.00117224	0.0147831
SLC9A7	975.259	-0.553565	0.170617	-3.24448	0.00117665	0.014828
FRMD5	290.779	-0.762189	0.234944	-3.24412	0.00117812	0.0148359
ARC	95.9367	-1.38212	0.426081	-3.24379	0.00117952	0.0148427
UNC13A	30.547	-1.98384	0.611799	-3.24263	0.00118431	0.0148922
GYS1	10321.5	0.531611	0.16398	3.24193	0.00118723	0.0149182
OSBPL5	552.812	0.654247	0.201835	3.2415	0.00118902	0.01493
INTS6	873.237	-0.590342	0.182205	-3.23999	0.00119536	0.0149879
KLHL5	3256.54	-0.712641	0.219945	-3.24009	0.00119491	0.0149879
RPL39	10309.8	0.595855	0.183936	3.23947	0.00119751	0.0150041
FAM111A	2026.79	-0.579722	0.179021	-3.23829	0.00120247	0.0150447
MELTF	4707.43	-0.533194	0.164685	-3.23766	0.00120513	0.0150563
PKD1L2	61.4858	-1.36828	0.422606	-3.23772	0.0012049	0.0150563
SNAP25	29.7451	-1.95253	0.60313	-3.23732	0.00120658	0.0150636
CDRT1	39.8317	-1.79064	0.553318	-3.23619	0.00121138	0.015102
RPS7P11	591.496	0.63979	0.197689	3.23634	0.00121072	0.015102
EIF4E2	2429.6	0.507735	0.156918	3.23567	0.00121357	0.0151185
IFFO2	1504.43	-0.550867	0.170282	-3.23502	0.00121634	0.0151313
POLR2E	16028.2	0.52669	0.162804	3.23512	0.0012159	0.0151313
REPS2	319.455	-0.752015	0.23264	-3.23253	0.00122698	0.0152528
WFDC21P	41.8529	-1.58074	0.489097	-3.23196	0.00122946	0.0152728
FAM43A	1138.54	0.581893	0.180097	3.23099	0.0012336	0.0153098
IMPA2	3906.9	0.501493	0.15522	3.23086	0.00123419	0.0153098
UGP2	4223.95	-0.516916	0.160038	-3.22996	0.00123805	0.0153468
PEX5	2317.73	0.506859	0.156945	3.22954	0.00123991	0.0153537
PHLDA1	5185.81	-0.665367	0.206032	-3.22943	0.00124037	0.0153537
CDKN2AIP	1093.89	-0.65665	0.203396	-3.22843	0.0012447	0.0153946
PLA2G16	4117.62	-0.528224	0.163625	-3.22826	0.00124544	0.0153946
CX3CL1	79.5057	1.13271	0.350998	3.22712	0.00125044	0.0154212
FAM110D	55.7595	1.38314	0.428635	3.22685	0.00125162	0.0154212
ISG20	613.894	-0.690043	0.213864	-3.22656	0.0012529	0.0154212
PDE8A	1237.05	-0.523945	0.162376	-3.22673	0.00125213	0.0154212
TMEM63C	1464.78	0.636094	0.197118	3.22697	0.00125108	0.0154212
ZNF638	2173.57	-0.566427	0.17553	-3.22695	0.00125116	0.0154212
FLJ22447	81.6357	-1.20218	0.372647	-3.22605	0.00125511	0.0154375
TTLL12	8958.44	0.575753	0.178497	3.22557	0.00125724	0.0154528
PDGFB	1024.06	-0.686454	0.212841	-3.22519	0.0012589	0.0154622
EPHX2	212.821	0.816896	0.253492	3.22258	0.00127043	0.015571
SAMM50	3133.53	0.502203	0.155829	3.22278	0.00126953	0.015571
SLC6A3	30.9674	-1.98403	0.615638	-3.22273	0.00126975	0.015571
P2RY2	833.586	0.752351	0.233558	3.22126	0.00127627	0.0156206
ASPM	3199.71	-0.601058	0.186684	-3.21965	0.00128345	0.0156865
C12orf10	2005.27	0.552642	0.171682	3.21898	0.00128646	0.0157123
IPP	468.722	0.671033	0.208538	3.21779	0.00129181	0.0157666
CCDC93	1452.01	-0.524619	0.163144	-3.21568	0.00130138	0.0158612
SHMT2	9362.6	0.527674	0.16409	3.21576	0.001301	0.0158612
BMP2K	459.119	-0.718142	0.223426	-3.21423	0.00130793	0.0159299
VPS37D	156.292	1.03952	0.323463	3.21371	0.00131033	0.015948
SH2B2	809.952	0.587775	0.182923	3.21324	0.00131244	0.0159626
DPH3	1498.55	-0.528813	0.164627	-3.21219	0.00131727	0.0160101
UTP23	728.622	-0.603159	0.187815	-3.21146	0.00132063	0.0160397
KTN1	28654.3	-0.601649	0.187364	-3.21112	0.00132218	0.0160474
LINC00973	13.4264	-4.25187	1.32423	-3.21084	0.0013235	0.0160522
PLA2G4F	180.859	1.05526	0.328801	3.20943	0.00132999	0.0161198
ZNF33B	381.222	-0.703703	0.219281	-3.20913	0.00133136	0.0161251
TSTA3	3022.46	0.532678	0.166008	3.20875	0.00133312	0.0161353
GORAB	292.03	-0.846898	0.263958	-3.20846	0.00133447	0.0161404
PRMT7	1630.14	0.602275	0.187738	3.20806	0.00133636	0.0161521
APRT	4708	0.509557	0.15887	3.20739	0.00133943	0.016178
HIST1H2BN	108.872	-1.02342	0.319127	-3.20694	0.00134154	0.0161843
ZNF185	2011.43	0.523954	0.163384	3.20688	0.00134181	0.0161843
ARID5B	2656.23	0.689247	0.215003	3.20576	0.00134705	0.0162363
IKBIP	744.569	-0.580377	0.181177	-3.20336	0.00135832	0.0163609
CDC5L	1437.06	-0.582167	0.181756	-3.20301	0.00135997	0.0163694
EHMT2	2424.18	0.577951	0.180487	3.20218	0.00136391	0.0164055
DFFA	3023.46	0.511256	0.159766	3.20002	0.00137418	0.016503
NPAS2	400.367	-0.751108	0.23473	-3.19988	0.00137486	0.016503
RPAP2	822.241	-0.588407	0.183875	-3.20004	0.00137409	0.016503
CHML	1337.37	-0.697441	0.217981	-3.19954	0.00137646	0.0165109
ITGA1	281.491	-0.818455	0.255836	-3.19914	0.00137837	0.0165224
DAB2IP	9056.06	0.5601	0.175124	3.1983	0.00138242	0.0165596
METTL26	2049.35	0.534858	0.167259	3.19778	0.00138488	0.0165777
CEP162	291.163	-0.774622	0.242274	-3.1973	0.00138721	0.0165847
FOXD4L1	27.9317	-2.05044	0.64131	-3.19727	0.00138736	0.0165847
USP51	111.125	-1.04343	0.326458	-3.19622	0.00139243	0.0166338
LRP3	1761.64	0.522501	0.163521	3.19532	0.00139678	0.016663
NUDCD3	7144.37	0.500322	0.156648	3.19393	0.00140352	0.0167204
PLEKHA4	52.5511	-1.45454	0.455383	-3.19411	0.00140263	0.0167204
RPS28P7	803.065	0.79465	0.248986	3.19154	0.00141517	0.0168478
SUSD1	1029.01	-0.598484	0.187564	-3.19083	0.00141867	0.0168549
ZNF92	293.498	-0.789783	0.247504	-3.19099	0.00141787	0.0168549
TMEM187	483.945	0.69239	0.217026	3.19036	0.00142096	0.0168645
TRIM8	3353.72	-0.680303	0.213243	-3.19027	0.00142141	0.0168645
ITGA5	3772.16	-0.612847	0.19228	-3.18727	0.00143625	0.017029
CMBL	3753.19	0.578039	0.181379	3.1869	0.00143805	0.0170387
WDPCP	324.229	0.736771	0.231324	3.18502	0.00144744	0.0171383
EXTL3	5414.76	0.529344	0.166209	3.18481	0.00144847	0.0171389
CHRNA9	68.9242	1.73104	0.5437	3.18382	0.00145347	0.0171768
TMC5	349.858	-0.837011	0.262898	-3.18378	0.00145364	0.0171768
VIM-AS1	34.597	-2.15318	0.676404	-3.18328	0.00145618	0.0171952
CENPK	731.166	-0.63645	0.200075	-3.18105	0.00146741	0.0172912
JUND	9569.4	-0.505375	0.158879	-3.18088	0.00146828	0.0172912
SMOC1	17.5319	-2.60267	0.818407	-3.18016	0.00147191	0.0173223
NDUFB9	3425.42	0.563202	0.177153	3.17919	0.00147685	0.0173687
CHCHD2	20650.1	0.505793	0.159129	3.1785	0.00148038	0.0173945
ELMO3	3313.87	0.533168	0.167749	3.17837	0.00148104	0.0173945
AL513304.1	35.4098	-1.81959	0.572815	-3.17658	0.00149024	0.017479
ELOB	5721.51	0.533654	0.168045	3.17565	0.00149499	0.0175229
UEVLD	890.457	-0.577754	0.181948	-3.17537	0.00149645	0.0175283
RPL13AP25	214.757	1.03061	0.32462	3.17483	0.00149922	0.0175371
PFKL	8763.26	0.501028	0.157904	3.17299	0.0015088	0.0176017
TENT5C	107.839	-1.09329	0.344568	-3.17292	0.00150914	0.0176017
TRUB2	3391.25	0.55869	0.176061	3.17327	0.00150732	0.0176017
DALRD3	1100.78	0.582844	0.183724	3.1724	0.00151186	0.0176142
PTBP2	321.884	-0.720282	0.227163	-3.17077	0.00152035	0.0177012
GALNT6	517.053	-0.641458	0.2024	-3.16925	0.00152831	0.017782
VPS50	1334.96	-0.550211	0.173652	-3.16846	0.00153248	0.0178187
IER3	7352.65	-0.685435	0.216387	-3.16764	0.00153683	0.0178573
REEP3	2079.36	-0.523339	0.165276	-3.16645	0.00154311	0.0179184
MXD1	1592.44	-0.523297	0.165312	-3.16552	0.00154808	0.0179641
EDEM3	763.473	-0.589928	0.186398	-3.16488	0.00155147	0.0179915
AP001993.1	24.102	-2.5087	0.793017	-3.16349	0.00155892	0.0180539
ERI1	2500.69	-0.522755	0.165239	-3.16363	0.00155812	0.0180539
NTNG2	4684.05	0.71635	0.22653	3.16227	0.00156543	0.0180933
PTPN12	2988.46	-0.551283	0.174329	-3.16231	0.00156524	0.0180933
MAPK8IP2	318.033	-0.68797	0.217675	-3.16053	0.00157482	0.0181776
MPP5	6054.38	-0.580588	0.183694	-3.16063	0.00157431	0.0181776
CD55	1470.57	-0.544743	0.17237	-3.16031	0.001576	0.0181793
AC092171.3	207.537	0.824536	0.260929	3.16	0.00157772	0.018187
C1orf21	515.227	0.815353	0.258414	3.15522	0.00160379	0.0184509
RRP15	360.506	-0.7702	0.24412	-3.15501	0.00160492	0.0184518
DOK4	884.726	0.566729	0.179691	3.15391	0.00161101	0.0185096
LINC00707	265.055	-1.10106	0.349375	-3.1515	0.00162432	0.0186502
PRKAG1	2156.58	0.520306	0.165158	3.15034	0.00163079	0.0187123
MINDY2	1155.13	-0.51817	0.164546	-3.14909	0.00163781	0.0187804
AP2S1	5752.21	0.537926	0.170867	3.14821	0.00164276	0.0188214
HRAS	3047.83	0.588295	0.186875	3.14807	0.00164354	0.0188214
AC023024.2	88.0703	-1.18435	0.376299	-3.14737	0.00164744	0.0188413
ZNF140	243.7	-0.775044	0.246237	-3.14755	0.00164645	0.0188413
GPX3	62.1828	-1.30964	0.416214	-3.14655	0.00165208	0.0188697
HK1	14913.9	0.52992	0.168403	3.14674	0.00165102	0.0188697
SND1	13426.4	0.508433	0.161727	3.14377	0.00166784	0.0190247
AC005722.2	39.6448	1.74368	0.555045	3.14151	0.00168079	0.0191319
C7orf50	6064.68	0.55025	0.175163	3.14137	0.00168162	0.0191319
LINC01559	86.2697	-1.3011	0.414161	-3.14154	0.00168063	0.0191319
ZNF12	1138.66	-0.566464	0.18032	-3.14144	0.00168117	0.0191319
HIST2H4B	73.5464	1.19685	0.381276	3.13906	0.0016949	0.0192704
SDC1	17960.4	0.565237	0.180177	3.13712	0.00170615	0.0193857
PPP1R14BP3	1150.02	0.611879	0.19516	3.13526	0.00171701	0.0194963
NRTN	190.997	0.788579	0.251624	3.13396	0.00172462	0.0195701
CERS4	4125.78	0.781912	0.249646	3.13208	0.00173573	0.0196705
ARHGAP5	2626.14	-0.578781	0.184805	-3.13184	0.00173713	0.0196736
CDK14	570.144	-0.628844	0.200838	-3.1311	0.00174152	0.0197104
FILIP1L	66.5444	-1.48755	0.475174	-3.13053	0.0017449	0.0197231
TNFRSF1A	9601.93	0.513948	0.164276	3.12857	0.00175657	0.0198422
EVC	759.13	-0.609548	0.194979	-3.12622	0.0017707	0.0199759
PHOSPHO1	243.233	0.843338	0.269786	3.12596	0.00177228	0.0199808
GPS1	7001.51	0.518188	0.165806	3.12526	0.00177647	0.0200022
CBR1	1970.49	0.53372	0.170806	3.12472	0.00177973	0.0200259
SIRT3	671.519	0.56085	0.179532	3.12397	0.00178432	0.0200646
DNAJC25	655.559	-0.597332	0.191266	-3.12305	0.00178989	0.0201119
PRELID1	6942.16	0.595189	0.190589	3.12289	0.00179082	0.0201119
SYNGR1	853.534	0.737683	0.236282	3.12205	0.00179598	0.0201569
APPL2	1376.11	0.677859	0.217244	3.12027	0.00180685	0.020262
IMPDH1P5	34.9159	1.6384	0.525106	3.12014	0.00180768	0.020262
UAP1	2091.4	-0.642345	0.205883	-3.11995	0.00180884	0.020262
TMCC3	1029.77	-0.567655	0.181972	-3.11947	0.00181179	0.0202821
ARHGAP12	1465.7	-0.535503	0.171709	-3.11866	0.00181676	0.0202949
GAPDHP1	809.416	0.823774	0.264132	3.1188	0.0018159	0.0202949
SLC47A1	179.232	0.897125	0.287676	3.11852	0.00181759	0.0202949
USP1	3734.26	-0.548621	0.175981	-3.1175	0.00182392	0.0203525
AC138932.1	471.337	-0.722766	0.231863	-3.11721	0.00182573	0.0203597
MASTL	1375.71	-0.587466	0.188551	-3.11569	0.00183518	0.020452
LRRC8B	834.623	-0.615208	0.197519	-3.11468	0.00184144	0.0204955
AC005912.1	690.789	0.593395	0.19061	3.11314	0.00185108	0.0205701
EPS8	2687.6	-0.514599	0.165304	-3.11305	0.00185167	0.0205701
THAP9	108.485	-1.01127	0.324839	-3.11313	0.00185117	0.0205701
POR	7825.06	0.554475	0.178136	3.11266	0.0018541	0.0205839
PSMB9	2218.69	-0.566425	0.181999	-3.11223	0.00185677	0.0206005
GTF2F2	1811.49	-0.602816	0.19372	-3.11179	0.00185956	0.0206183
FBXO30	1026.33	-0.537043	0.172655	-3.11049	0.00186777	0.0206962
NDE1	2765.72	0.502373	0.161529	3.11011	0.00187018	0.0206966
SPTBN5	87.9333	-1.18894	0.382271	-3.1102	0.00186962	0.0206966
RPF2	1110.41	-0.604757	0.194503	-3.10924	0.0018757	0.0207445
RAB3IP	735.235	-0.623972	0.200718	-3.10869	0.00187916	0.0207696
N4BP3	940.944	-0.587078	0.188917	-3.1076	0.00188614	0.0208203
SYTL2	92.1524	-1.07089	0.344659	-3.1071	0.00188931	0.0208422
SIRT2	2218.38	0.557245	0.179379	3.10652	0.00189301	0.0208697
NYNRIN	2628.29	1.74247	0.561174	3.10505	0.0019025	0.0209611
PTBP1P	36.2314	-1.67971	0.541047	-3.10455	0.00190567	0.0209828
IDH3B	6018.82	0.50973	0.164317	3.10211	0.00192146	0.0211433
CMTM1	101.532	-1.05331	0.339798	-3.0998	0.00193653	0.0212915
CFLAR-AS1	15.2813	-2.81939	0.909706	-3.09924	0.0019402	0.0213092
ATPAF2	1580.62	0.527483	0.170293	3.0975	0.00195159	0.0214208
AC010761.1	158.408	0.934282	0.301748	3.09624	0.00195994	0.0214756
CCDC18	359.685	-0.707675	0.228551	-3.09635	0.00195918	0.0214756
PPL	17900.1	0.542821	0.175319	3.09619	0.00196027	0.0214756
G2E3	1332.64	-0.570464	0.184336	-3.0947	0.0019701	0.0215426
NEURL1B	3598.56	0.548835	0.177334	3.09492	0.00196868	0.0215426
SENP6	1725.2	-0.554125	0.179048	-3.09484	0.00196922	0.0215426
ABCA10	176.911	-0.839861	0.271441	-3.09408	0.00197423	0.0215743
CEMIP2	3296.56	-0.509084	0.164547	-3.09385	0.00197576	0.0215774
EFR3B	217.197	-0.905222	0.292676	-3.09291	0.00198201	0.0216322
CHD9	2618.02	-0.604239	0.195422	-3.09197	0.0019883	0.021686
EIF3FP3	564.624	0.677215	0.219035	3.09181	0.00198942	0.021686
ARL5B	1768.8	-0.571538	0.18498	-3.08974	0.00200334	0.0218057
HIF1A-AS2	29.1982	-2.15577	0.697726	-3.08971	0.00200353	0.0218057
LHFPL6	515.07	-0.611444	0.197903	-3.08962	0.00200416	0.0218057
WWC2	2140.53	-0.509299	0.164863	-3.08923	0.00200674	0.0218202
CAMK2N1	1308.63	-0.55275	0.179005	-3.0879	0.00201579	0.0219049
IGSF3	2946.09	0.524658	0.169927	3.08755	0.00201814	0.0219168
ZNF84	330.892	-0.691313	0.223961	-3.08675	0.00202357	0.0219484
ANLN	22732.3	-0.622114	0.201568	-3.08637	0.00202616	0.0219492
SERPINB1	1388.32	-0.576293	0.186716	-3.08647	0.00202548	0.0219492
CUZD1	53.3824	-1.37747	0.446627	-3.08416	0.00204128	0.0220724
SECISBP2L	995.602	-0.648992	0.210428	-3.08415	0.00204133	0.0220724
RALGDS	424.663	0.698402	0.226548	3.0828	0.00205064	0.0221593
MT-CO3	196210	0.596625	0.193552	3.08251	0.00205266	0.0221674
ATAD2	5535.02	-0.523455	0.169835	-3.08215	0.00205514	0.022169
LYRM1	568.564	-0.700725	0.227366	-3.08193	0.00205662	0.022169
USP38	1316.4	-0.558485	0.181209	-3.08199	0.00205618	0.022169
SH3BGRL2	316.255	-0.732941	0.237857	-3.08143	0.00206008	0.0221926
ZNF714	1145.72	-0.515015	0.167229	-3.07969	0.00207214	0.0223088
STX10	2228.15	0.522402	0.169842	3.0758	0.00209938	0.0225602
NT5M	258.043	0.693799	0.225638	3.07483	0.00210623	0.0225978
TEAD2	1603.53	0.545254	0.177327	3.07485	0.00210606	0.0225978
XRN1	2784.3	-0.533852	0.173624	-3.07475	0.00210676	0.0225978
FAM200A	430.954	-0.667628	0.21717	-3.07422	0.00211057	0.0226247
AC009948.1	346.928	-0.647475	0.210656	-3.07362	0.00211478	0.0226515
SUSD4	266.209	0.930147	0.302635	3.0735	0.00211567	0.0226515
NAV3	195.592	-2.84981	0.927741	-3.07177	0.00212792	0.0227688
HMGA2	2101.99	-0.658718	0.214501	-3.07094	0.00213389	0.0228047
MYPN	1120.77	-0.557647	0.181584	-3.07101	0.00213339	0.0228047
PGM2L1	1049.27	-0.69124	0.22517	-3.06986	0.00214159	0.0228729
ROBO4	324.22	-2.57753	0.839954	-3.06865	0.00215027	0.0229235
TGFBR1	2955.71	-0.51792	0.168839	-3.06755	0.00215824	0.0229944
TSPAN8	31.1857	-1.95656	0.637946	-3.06697	0.00216237	0.0230244
AC073592.2	421.836	0.651996	0.212637	3.06624	0.00216766	0.0230666
CRLF1	529.802	0.835592	0.272653	3.06467	0.0021791	0.0231617
LY6E	34432.3	-0.593122	0.193573	-3.06408	0.00218343	0.023192
ANXA9	274.843	0.867045	0.283327	3.06023	0.00221168	0.0234492
SGO2	1449.12	-0.61825	0.202116	-3.05889	0.00222161	0.0235401
FSTL4	943.714	0.677107	0.221388	3.05846	0.0022248	0.0235596
AC092171.5	78.8379	1.12125	0.366878	3.05619	0.00224167	0.0237239
UBE2G1	4324.34	0.502012	0.16432	3.05509	0.00224995	0.0237971
CAMSAP3	1485.66	0.501718	0.164246	3.05468	0.00225299	0.0238003
FKTN	1423.77	-0.532845	0.174508	-3.05341	0.00226258	0.0238728
METTL22	1283.47	0.517987	0.169641	3.05343	0.00226241	0.0238728
HOOK1	1153.66	-0.63653	0.208517	-3.05265	0.00226832	0.0239188
TLK2	1522.23	-0.515026	0.168735	-3.05229	0.00227106	0.0239333
C2orf69	912.842	-0.582601	0.190963	-3.05086	0.00228189	0.0240069
AP1S1	7506.54	0.518566	0.170033	3.0498	0.00228993	0.0240739
HS1BP3-IT1	44.5582	-1.49117	0.489041	-3.04916	0.00229481	0.0241107
MINDY1	535.093	0.762846	0.250218	3.04872	0.00229816	0.0241314
RAD50	151.357	-0.985017	0.323393	-3.04588	0.00232002	0.0243316
ZFAS1	870.83	-0.701294	0.230308	-3.04502	0.00232663	0.0243862
ALDH7A1	3869.8	0.501294	0.164659	3.04443	0.0023312	0.024416
C1QTNF1	570.45	-2.06785	0.679255	-3.04429	0.00233227	0.024416
AC144652.1	213.99	0.779226	0.256085	3.04284	0.00234356	0.0244754
DLL4	35.3427	-1.66611	0.547545	-3.04287	0.00234334	0.0244754
THAP10	229.12	-0.767672	0.252287	-3.04284	0.00234354	0.0244754
C16orf74	1134.77	0.51699	0.169947	3.04207	0.00234954	0.0245085
FAM161A	192.031	-0.795004	0.261402	-3.04131	0.00235554	0.0245565
COX5B	3749.39	0.513333	0.168805	3.04098	0.00235808	0.0245682
CPLANE1	611.628	-0.64872	0.213342	-3.04076	0.00235985	0.024572
HLX	22.026	-2.30848	0.759912	-3.03783	0.00238288	0.024738
NEDD1	1460.83	-0.577088	0.189965	-3.03786	0.00238262	0.024738
PPP2R3C	340.877	-0.732625	0.241143	-3.03814	0.00238046	0.024738
PLEKHH3	2177.6	0.634624	0.209085	3.03524	0.00240341	0.0249362
CCS	1269.3	0.521825	0.172008	3.03372	0.00241562	0.0250481
TMEM52B	1780.7	-0.556395	0.183425	-3.03337	0.00241837	0.0250617
NKILA	82.7816	-1.6156	0.532713	-3.03278	0.00242315	0.0250814
PSMB3	6101.06	0.501463	0.165346	3.03281	0.00242288	0.0250814
PHLDB1	1931.09	0.509095	0.167983	3.03064	0.00244034	0.0252444
AC073585.1	140.939	-0.960368	0.316945	-3.03008	0.00244492	0.0252468
CEP135	387.325	-0.820199	0.270665	-3.03031	0.00244301	0.0252468
GRK5	997.395	0.606847	0.200273	3.0301	0.00244473	0.0252468
CSGALNACT2	498.739	-0.658419	0.217342	-3.02942	0.00245028	0.0252872
SMIM15	1852.9	-0.518306	0.171126	-3.0288	0.00245527	0.0253237
CCNB2	3181.42	0.501571	0.165616	3.02852	0.00245754	0.0253321
INSYN2B	91.2931	-1.1107	0.366878	-3.02744	0.00246631	0.0253776
COL1A1	1217.85	0.528895	0.174783	3.026	0.00247808	0.0254836
KYNU	692.488	-0.560885	0.185386	-3.02549	0.0024823	0.0255119
GSAP	218.603	-0.872616	0.288485	-3.02482	0.00248781	0.0255385
ARHGEF39	1562.61	0.520056	0.171959	3.02429	0.00249215	0.025568
HS3ST5	21.3413	-2.62573	0.868381	-3.02371	0.00249695	0.025568
LINC01220	37.3633	1.59016	0.525921	3.02358	0.00249801	0.025568
POLQ	1254.1	-0.567667	0.187716	-3.02408	0.00249392	0.025568
KRT74	31.8441	2.17664	0.720176	3.02237	0.00250801	0.0256398
LUC7L3	2526.27	-0.508952	0.168404	-3.0222	0.00250944	0.0256398
YBX1P1	386.489	0.679891	0.225055	3.021	0.00251941	0.0257142
ECT2	6193.7	-0.557234	0.184584	-3.01886	0.00253727	0.0258096
PIGA	818.6	-0.562541	0.186347	-3.01879	0.0025379	0.0258096
ZNF581	1175.13	0.5403	0.178997	3.01848	0.00254048	0.0258208
MUC1	4788.3	-0.707097	0.234282	-3.01815	0.00254325	0.0258339
TBX3	859.604	-0.553882	0.183529	-3.01795	0.00254493	0.025836
GADD45G	34.7599	-1.63723	0.542665	-3.01701	0.00255279	0.0259006
FEZ1	159.022	-0.837096	0.277502	-3.01654	0.0025568	0.0259195
THSD4	1968.93	-0.508158	0.168463	-3.01644	0.00255762	0.0259195
GPR87	1648.84	-0.532379	0.176623	-3.01421	0.00257647	0.0260338
HADH	1107.83	0.534743	0.177426	3.0139	0.00257917	0.0260338
UNKL	759.569	-0.525377	0.174329	-3.01372	0.0025807	0.0260338
USP25	1259.43	-0.604743	0.200634	-3.01416	0.00257693	0.0260338
PSMD13	4517.92	0.539066	0.1789	3.01322	0.00258493	0.02606
COL7A1	4866.78	0.57235	0.190009	3.01222	0.00259341	0.0261304
AC078819.1	487.493	0.70336	0.233519	3.012	0.00259532	0.0261345
PISD	2907.17	-0.580482	0.192747	-3.01162	0.00259854	0.0261481
STAG1	922.036	-0.517589	0.171879	-3.01135	0.00260088	0.0261481
NEB	867.748	-0.593078	0.197068	-3.00951	0.00261667	0.0262598
TNIP1	7623.04	-0.589058	0.195726	-3.00961	0.00261585	0.0262598
TOPBP1	2118.95	-0.500968	0.166462	-3.0095	0.00261679	0.0262598
C1QBP	14309.6	0.519952	0.172898	3.00729	0.00263592	0.0263612
PALM2	27.2575	-1.87214	0.622535	-3.00728	0.00263597	0.0263612
RFLNA	1321.01	-0.679488	0.225943	-3.00735	0.0026354	0.0263612
SBDS	1812.51	-0.56357	0.187376	-3.00769	0.00263238	0.0263612
GCNT4	117.674	-0.91801	0.305322	-3.0067	0.00264103	0.0263816
PVT1	393.967	-0.862636	0.28695	-3.00623	0.00264509	0.026407
SLC4A10	22.2563	-2.05257	0.682825	-3.00599	0.00264718	0.0264127
FAM78A	116.768	1.15185	0.383325	3.00488	0.00265689	0.0264945
RPS20P14	483.511	0.762122	0.25369	3.00415	0.00266322	0.0265273
KIAA2026	943.424	-0.639274	0.212858	-3.00329	0.00267077	0.0265721
RFC5	1945.51	0.527537	0.175653	3.0033	0.0026707	0.0265721
ZMIZ2	10798.1	-0.601107	0.200196	-3.00259	0.0026769	0.0266179
RPUSD3	1711.63	0.508886	0.169529	3.00176	0.00268421	0.0266641
CCDC66	244.184	-0.782815	0.260892	-3.00054	0.00269502	0.0267524
CGB8	57.5697	-1.28268	0.42754	-3.00014	0.00269852	0.0267566
MYSM1	1370	-0.588059	0.195999	-3.00031	0.00269704	0.0267566
KNL1	1539.07	-0.571763	0.190601	-2.9998	0.0027016	0.026772
FAM129A	3123.98	0.502474	0.167537	2.99919	0.002707	0.026795
MREG	696.59	0.547607	0.182575	2.99936	0.00270547	0.026795
HECW2	172.679	-0.877323	0.292658	-2.99778	0.00271956	0.026904
YBX1P10	223.406	0.943424	0.31487	2.99623	0.00273336	0.02701
NPFFR1	40.7798	-1.62093	0.541099	-2.99563	0.00273881	0.0270484
EIF5AL1	1330.79	0.581691	0.194229	2.99487	0.00274565	0.0271007
SPRYD4	1169.6	0.53889	0.179962	2.99446	0.00274927	0.0271057
AC118549.1	1327.32	-0.529022	0.176697	-2.99395	0.00275394	0.0271136
LINC02582	86.8836	-1.07767	0.360098	-2.9927	0.00276521	0.0271856
S100A10	28351	0.595467	0.198984	2.99253	0.00276672	0.0271856
AC090227.2	18.433	-2.3611	0.789267	-2.99151	0.00277603	0.027242
ANK2	49.0802	-1.41233	0.472079	-2.99172	0.00277407	0.027242
NLRC5	1980.49	-0.559134	0.186915	-2.99139	0.00277715	0.027242
NUDT8	1210.19	0.555023	0.185566	2.99098	0.00278086	0.027263
OGFRL1	1124.77	-0.741154	0.24786	-2.99022	0.0027878	0.0273157
RB1CC1	2650.01	-0.630315	0.210861	-2.98925	0.00279666	0.0273871
ARHGAP18	1057.14	-0.647613	0.216686	-2.98872	0.00280151	0.0274039
SAA1	13.3946	-3.28753	1.10018	-2.98816	0.00280664	0.0274333
THOP1	4992.09	0.59164	0.198021	2.98776	0.00281028	0.0274435
HSPBP1	4037.45	0.56612	0.189498	2.98747	0.00281293	0.027454
CACHD1	562.67	0.68551	0.229535	2.98651	0.0028218	0.0275098
MT-ND6	19179.9	0.534543	0.179027	2.98582	0.00282818	0.0275105
ZFP42	1260.71	0.508256	0.170214	2.98598	0.00282675	0.0275105
ZNF767P	193.797	-0.874484	0.292836	-2.98626	0.00282413	0.0275105
SFN	51477.2	0.596855	0.200024	2.98392	0.00284583	0.0276513
GAMT	2504.67	0.552873	0.185379	2.98239	0.00286005	0.027774
TPST2	1425.09	0.52732	0.176882	2.98119	0.00287129	0.0278367
RAB27B	250.991	-0.747189	0.250791	-2.97933	0.00288883	0.0279911
SOCS5	1174.09	-0.510926	0.171538	-2.9785	0.00289659	0.0280508
PALMD	116.284	1.26887	0.426323	2.97631	0.00291741	0.0282367
RCOR2	361.134	0.656719	0.2207	2.97562	0.00292395	0.0282843
TMEM255B	411.766	-0.691414	0.232373	-2.97545	0.00292557	0.0282843
MORC3	1006.15	-0.579462	0.194804	-2.97459	0.0029338	0.0283325
ZWILCH	1323.01	-0.546226	0.183703	-2.97342	0.00294502	0.0284068
ARMT1	1792.5	-0.519361	0.174734	-2.97229	0.00295583	0.02842
GBP2	529.697	-0.876224	0.294772	-2.97255	0.00295336	0.02842
KRR1	672.888	-0.653952	0.220004	-2.97246	0.0029542	0.02842
AC027031.2	186.823	0.802937	0.270226	2.97136	0.00296486	0.0284872
ALDH3A1	1029.93	1.77306	0.59677	2.97109	0.00296741	0.0284872
FHL2	5662.38	-0.579038	0.194907	-2.97084	0.00296988	0.0284916
RIOK2	829.661	-0.5305	0.178771	-2.96748	0.00300255	0.0287417
TJP1	4736.34	-0.532052	0.179307	-2.96728	0.00300451	0.0287447
MFHAS1	3513.87	-0.567131	0.191158	-2.96682	0.00300898	0.0287606
PPP1R12A	1951.2	-0.517379	0.174391	-2.96677	0.00300946	0.0287606
ARHGEF2	2295.58	-0.629488	0.212199	-2.96649	0.00301215	0.0287705
CHD3	16826.7	0.512746	0.172882	2.96588	0.00301819	0.0287967
EMP2	4703.79	0.610548	0.205913	2.96507	0.00302612	0.0288555
RTL5	276.278	-0.746471	0.251768	-2.96492	0.00302766	0.0288555
ANXA3	2335.82	-1.49331	0.503841	-2.96385	0.00303816	0.0289334
PERP	25519.7	0.603943	0.203801	2.96339	0.0030427	0.0289513
WWC1	8784.41	-0.685901	0.231518	-2.96262	0.00305031	0.0290078
SMC3	3153.04	-0.526783	0.177919	-2.96081	0.0030683	0.0291471
LARP1B	686.207	-0.640247	0.216254	-2.96062	0.00307016	0.0291489
RPL4P4	231.766	0.711452	0.240372	2.9598	0.00307843	0.0292116
SYK	740.681	0.564175	0.190663	2.95901	0.00308625	0.0292699
IDS	1667.16	-0.527226	0.17822	-2.9583	0.00309344	0.0293139
OLFM2	772.961	0.854801	0.289036	2.95742	0.00310221	0.0293574
LTBP2	8815.46	-0.641115	0.217104	-2.95303	0.00314672	0.0297141
NTHL1	710.47	0.567027	0.192063	2.9523	0.00315415	0.0297387
RGPD5	56.0035	-1.9127	0.647864	-2.95231	0.00315406	0.0297387
WIPF1	330.582	-0.645797	0.218758	-2.95211	0.00315615	0.0297387
CAMK2N2	500.719	0.565842	0.191753	2.95089	0.00316862	0.0297955
NIPAL1	1017.39	-0.551812	0.18698	-2.95118	0.00316563	0.0297955
MIER3	1560.3	-0.509002	0.172538	-2.95008	0.00317687	0.0298534
AC060766.1	62.7367	-1.3828	0.46894	-2.94879	0.00319023	0.0299315
COMMD8	410.834	-0.624091	0.211648	-2.94873	0.00319084	0.0299315
CXCL2	95.8699	-2.88204	0.977569	-2.94817	0.00319662	0.0299582
MICAL2	2165.25	-0.613293	0.208142	-2.94651	0.0032138	0.030103
TFAM	1349.12	-0.51728	0.175568	-2.94632	0.0032158	0.0301056
CCDC74A	541.402	0.605942	0.205684	2.94599	0.00321922	0.0301215
ANKRD29	1165.61	0.649323	0.220444	2.94552	0.0032241	0.0301509
DHRS4L2	812.526	0.505732	0.171815	2.94346	0.00324564	0.0302094
LRRC37A6P	138.373	-0.843887	0.2867	-2.94345	0.0032458	0.0302094
PRPF8	27417.1	0.508196	0.172632	2.94381	0.00324198	0.0302094
ST6GALNAC2	926.747	0.756898	0.257033	2.94475	0.00323212	0.0302094
TXNDC9	1544.3	-0.524209	0.178094	-2.94343	0.00324594	0.0302094
ZNF180	347.876	-0.75972	0.258038	-2.94421	0.00323776	0.0302094
KRT4	16.1789	2.4417	0.829852	2.94234	0.00325747	0.0303006
SPART	565.337	-0.545101	0.185298	-2.94175	0.00326359	0.0303413
BRIP1	761.016	-0.571781	0.194413	-2.94107	0.00327082	0.0303762
HIST2H2BE	1559.02	-0.648323	0.220467	-2.94068	0.00327495	0.0303821
KIAA1109	2297.83	-0.628983	0.21389	-2.94068	0.00327488	0.0303821
AC010735.1	50.0708	-1.33367	0.453586	-2.94029	0.0032791	0.0304045
PTGER2	21.0353	-2.19532	0.746809	-2.9396	0.0032864	0.0304398
CACNA2D2	234.997	0.791555	0.26933	2.93898	0.00329297	0.0304813
AC009299.2	262.946	0.665542	0.226569	2.93748	0.00330895	0.0305999
ASPG	15.8548	2.20247	0.749843	2.93724	0.00331149	0.0306072
THAP4	3818.74	0.520245	0.177131	2.93706	0.00331336	0.0306082
AKR1B1	8507.19	-0.591397	0.201471	-2.93539	0.00333125	0.0307246
HSPB1	46039.8	0.509739	0.173729	2.9341	0.00334519	0.0308369
SLC8A3	31.7332	-1.69363	0.57727	-2.93386	0.00334776	0.0308443
TGFB2-AS1	26.6054	-1.98873	0.678042	-2.93305	0.00335648	0.0309083
FAM169A	665.925	-0.546484	0.186363	-2.93236	0.003364	0.0309612
OTX1	263.16	0.754553	0.257339	2.93214	0.00336637	0.0309667
SAMD12	503.925	-0.703337	0.239967	-2.93098	0.00337898	0.0310663
GXYLT2	312.33	0.658345	0.22464	2.93067	0.00338235	0.0310809
ACOX3	510.926	0.590805	0.201636	2.93006	0.00338899	0.0310927
WISP2	43.9105	-1.5965	0.545003	-2.92935	0.00339672	0.0311473
SYTL1	1964.2	0.753453	0.257246	2.92892	0.00340145	0.0311579
AC091729.3	545.341	0.573888	0.19609	2.92666	0.00342625	0.0312538
GLUD2	34.9898	1.48116	0.506017	2.9271	0.00342139	0.0312538
MOSPD3	1420.64	0.57014	0.194788	2.92698	0.00342275	0.0312538
RAB4A	387.998	0.625186	0.213567	2.92735	0.00341866	0.0312538
RPL24P4	106.903	0.988595	0.337782	2.92672	0.00342555	0.0312538
SIDT2	782.661	0.595502	0.203451	2.927	0.00342248	0.0312538
SMC1B	555.018	-0.64938	0.221976	-2.92546	0.00343952	0.031342
CFLAR	1918.82	-0.527566	0.18037	-2.92492	0.00344545	0.0313797
TRPT1	1339.91	0.518438	0.177337	2.92347	0.00346158	0.0315102
HMCN2	195.693	0.931085	0.318696	2.92155	0.00348299	0.0316884
MEMO1P1	89.4952	2.72322	0.932501	2.92034	0.00349651	0.0317949
PIK3CA	1347.02	-0.591758	0.202768	-2.91839	0.00351843	0.0319535
RGS17	137.62	-0.913178	0.312914	-2.9183	0.00351944	0.0319535
SORL1	4789.19	0.623538	0.213699	2.91784	0.00352466	0.0319841
AL512638.1	13.3955	-3.61197	1.23973	-2.91351	0.00357387	0.0323298
MYNN	870.696	-0.548568	0.188275	-2.91365	0.00357225	0.0323298
CCDC3	262.652	0.704417	0.241833	2.91282	0.00358176	0.0323844
PGAP2	860.28	0.51379	0.176497	2.91104	0.00360224	0.0325527
SSH3	4809.38	0.624977	0.21473	2.91053	0.00360819	0.0325896
ALOX12P2	789.115	-0.555967	0.191133	-2.9088	0.00362815	0.032719
LARP7	717.646	-0.621905	0.213847	-2.90818	0.00363537	0.0327502
NSG1	69.6424	1.1621	0.399633	2.90792	0.00363842	0.0327608
ADGRG2	323.628	-0.898347	0.309433	-2.90321	0.00369364	0.0331724
USP12	1398.85	-0.503476	0.173512	-2.90167	0.00371177	0.0333181
CPAMD8	137.841	1.2876	0.443777	2.90145	0.00371443	0.0333248
TK1	17225.3	0.513015	0.176836	2.90107	0.00371885	0.0333473
PRUNE1	1131.83	0.515626	0.177752	2.90082	0.00372184	0.033357
AC013652.1	107.219	-1.12535	0.388136	-2.89937	0.00373916	0.0334778
RAB26	198.068	1.10257	0.380264	2.89949	0.00373773	0.0334778
STN1	1159.78	0.586042	0.202199	2.89835	0.00375134	0.0335696
PLK4	698.257	-0.627997	0.216722	-2.8977	0.00375906	0.0335697
SH3RF3	901.145	-0.556591	0.19205	-2.89815	0.00375366	0.0335697
SLC25A15	570.667	0.545949	0.188393	2.89793	0.0037564	0.0335697
TMEM132A	5315.02	-0.528355	0.182335	-2.89772	0.00375884	0.0335697
AC080023.1	59.6398	-1.62042	0.559504	-2.89617	0.00377753	0.033683
TAF1A	166.493	-0.782378	0.270194	-2.89562	0.0037841	0.0337243
STC2	2767.06	-0.641445	0.22157	-2.89499	0.00379169	0.0337747
PRUNE2	43.2108	-1.47921	0.511113	-2.8941	0.00380246	0.0338533
RPGR	141.015	-0.898629	0.310698	-2.89229	0.00382444	0.0339981
BRCA1	2253.72	-0.56605	0.195795	-2.89103	0.00383979	0.034116
ITIH6	18.0895	-2.24629	0.777127	-2.89051	0.00384618	0.0341429
PTPN21	267.691	-0.791397	0.273796	-2.89046	0.00384673	0.0341429
ATP2A3	1680.87	0.561478	0.194288	2.88993	0.00385326	0.034156
TLR6	158.082	-0.843092	0.291713	-2.89014	0.00385069	0.034156
SEC62	4644.39	-0.549536	0.190174	-2.88965	0.00385676	0.0341624
KDF1	745.43	0.509005	0.176225	2.88839	0.00387221	0.0342637
EDAR	37.4163	1.67896	0.581512	2.88722	0.00388658	0.0343219
PAK1IP1	563.287	-0.560879	0.19429	-2.88681	0.00389172	0.0343477
TMEM134	1332.84	0.604261	0.209328	2.88667	0.00389343	0.0343477
AHNAK2	26047.7	0.530233	0.183731	2.88591	0.0039028	0.0344087
MIPEP	746.777	0.561871	0.194713	2.88563	0.00390627	0.0344087
ZHX2	874.738	-0.542352	0.187941	-2.88576	0.0039047	0.0344087
AC010327.3	55.3949	-1.24788	0.432488	-2.88535	0.00390983	0.0344227
AC022239.1	31.8475	-1.7437	0.604443	-2.8848	0.00391659	0.0344559
CEP95	760.388	-0.51952	0.180123	-2.88425	0.00392349	0.0344559
EBPL	994.9	0.531262	0.184177	2.88451	0.00392019	0.0344559
RETREG1	472.74	0.90495	0.313749	2.88431	0.00392274	0.0344559
LDHB	991.434	0.527825	0.183076	2.88309	0.00393798	0.0345485
AC093535.2	27.8977	-1.93848	0.672447	-2.88273	0.00394246	0.0345703
SGTB	741.197	-0.61265	0.212559	-2.88226	0.00394839	0.034605
GPRC5A	23175.3	-0.6524	0.226447	-2.88103	0.00396378	0.0347224
TPM1	2321.42	-0.631501	0.219213	-2.88077	0.00396708	0.0347339
DANCR	1770.49	0.589162	0.204529	2.88058	0.00396938	0.0347366
SLC2A1	45379.3	0.557585	0.1936	2.88009	0.00397555	0.0347731
CLIP4	2856.54	-0.515245	0.17894	-2.87943	0.00398396	0.0347809
CYP26A1	94.199	1.08079	0.375331	2.87956	0.00398235	0.0347809
WDHD1	3164.62	-0.5078	0.176548	-2.87628	0.00402392	0.0350555
ALMS1	1651.74	-0.512123	0.178067	-2.87602	0.00402727	0.0350626
RDH14	531.974	-0.555843	0.193276	-2.8759	0.00402876	0.0350626
ZNF146	1834.03	-0.504158	0.175372	-2.87479	0.00404299	0.0351689
PITPNM3	2027.75	0.512124	0.178254	2.873	0.00406592	0.0353508
AC100801.1	31.8767	2.12808	0.740864	2.87243	0.00407325	0.0353969
SRC	3787.06	0.540434	0.188254	2.87076	0.0040948	0.0355488
DCAKD	1631.19	0.519077	0.18084	2.87036	0.00410006	0.0355767
NOG	117.399	-1.12762	0.392972	-2.86946	0.00411179	0.035643
EPC2	703.636	-0.578967	0.201861	-2.86815	0.00412879	0.0357726
LINC01204	59.807	-1.45457	0.507289	-2.86734	0.00413944	0.035847
TRIM21	1004.51	-0.619694	0.216147	-2.867	0.00414386	0.0358582
PGM5P2	31.203	-1.8341	0.640436	-2.86382	0.0041856	0.0361749
AL160408.1	30.3143	-1.66934	0.58302	-2.86327	0.00419298	0.0362208
GAST	39.137	1.4505	0.50683	2.8619	0.00421108	0.0363591
MRPL11	3421.85	0.507891	0.177496	2.86142	0.00421744	0.036378
KRT16P6	204.378	1.12996	0.395139	2.85964	0.00424118	0.0365466
SFR1	403.345	-0.581799	0.20345	-2.85967	0.00424083	0.0365466
KLF6	4890.3	-0.68615	0.240044	-2.85843	0.00425741	0.0366323
SEMA6B	9209.34	0.57386	0.200743	2.85868	0.00425408	0.0366323
ACADS	739.319	0.535359	0.187355	2.85746	0.00427049	0.0367053
CBARP	554.658	-0.532417	0.186347	-2.85713	0.00427488	0.0367053
NOTCH1	4711.31	0.506353	0.177246	2.85678	0.0042796	0.0367053
PANX1	655.068	-0.636576	0.222848	-2.85655	0.00428274	0.0367053
RGPD1	58.3345	-1.40408	0.491382	-2.85741	0.00427109	0.0367053
TNFRSF1B	215.305	-1.09967	0.385016	-2.85616	0.00428801	0.0367324
APC	1459.52	-0.538718	0.188628	-2.85598	0.00429044	0.0367352
ASAP1	3245.78	-0.60241	0.211064	-2.85415	0.00431515	0.0369254
RPL18AP3	4849.09	0.537387	0.188291	2.85403	0.0043169	0.0369254
AC134682.1	100.139	0.902039	0.316136	2.85333	0.00432641	0.0369705
RPL41P1	567.987	0.752045	0.263556	2.85345	0.00432469	0.0369705
ECE1	5813.6	-0.513556	0.180036	-2.85252	0.00433743	0.0370391
MMP24	130.945	-1.00625	0.352769	-2.85243	0.00433868	0.0370391
ATRX	4308.51	-0.557399	0.195557	-2.85031	0.00436767	0.0372501
ANKLE1	129.727	-0.847747	0.297538	-2.8492	0.00438291	0.0373436
RASSF1	970.473	-0.606548	0.212935	-2.84851	0.00439246	0.0374066
TP53TG1	500.445	0.783147	0.274999	2.84782	0.00440199	0.0374512
CDH13	788.597	-0.507234	0.178204	-2.84637	0.00442208	0.0376038
MFAP3L	967.913	-0.673298	0.236646	-2.84517	0.00443877	0.0376912
RPS6KL1	164.204	-0.962255	0.338207	-2.84517	0.00443884	0.0376912
H6PD	2951.85	0.554439	0.194882	2.845	0.00444113	0.0376923
AL356740.3	37.6348	-1.75945	0.618573	-2.84437	0.00444994	0.0377211
HELQ	327.791	-0.64006	0.225058	-2.84398	0.00445533	0.0377211
PDLIM4	5142.92	0.500265	0.17589	2.84419	0.00445241	0.0377211
TNFRSF12A	5204.37	-0.668192	0.234944	-2.84405	0.00445441	0.0377211
ARHGEF37	790.875	0.665699	0.23409	2.84377	0.00445835	0.0377236
ICAM1	71.0068	-1.30924	0.460425	-2.84356	0.0044613	0.0377236
ZNF720	394.119	-0.619913	0.218011	-2.8435	0.00446211	0.0377236
TKFC	1728.74	0.516661	0.181754	2.84263	0.00447425	0.0377727
ZNF654	702	-0.514511	0.181009	-2.84247	0.00447659	0.0377727
PSMA3-AS1	1133.77	-0.51089	0.179797	-2.84147	0.00449054	0.0378721
ITGB3	14.5686	-2.50956	0.883385	-2.84084	0.00449947	0.0379172
WNT10A	1395.73	0.617791	0.217484	2.84063	0.00450241	0.0379172
PCGF5	1384.84	-0.59045	0.207947	-2.83943	0.00451939	0.0379924
PIK3C2B	1264.26	0.546413	0.192446	2.8393	0.00452127	0.0379924
RASAL1	67.2968	1.09833	0.386781	2.83968	0.00451587	0.0379924
RICTOR	2240.85	-0.551779	0.19431	-2.83968	0.00451589	0.0379924
STYX	1189.32	-0.509264	0.179452	-2.83789	0.00454128	0.0381173
CHMP2A	3493.46	0.513011	0.180839	2.83684	0.00455624	0.0381957
AC233723.2	223.527	0.785169	0.276868	2.8359	0.00456966	0.0382619
RNF146	704.142	-0.544272	0.191959	-2.83536	0.00457745	0.0382679
S100A11	29142	0.552308	0.194789	2.83541	0.00457663	0.0382679
AC087392.1	86.0999	-1.08266	0.381915	-2.83481	0.0045853	0.0382734
AGAP6	213.055	-0.702177	0.247771	-2.83398	0.00459729	0.0382734
EIF5A	41148.7	0.539558	0.190321	2.835	0.0045826	0.0382734
HLA-K	465.69	-0.662291	0.233674	-2.83425	0.00459331	0.0382734
SMPD2	470.25	0.549718	0.193954	2.83428	0.00459295	0.0382734
ZNF302	613.384	-0.545401	0.192471	-2.83367	0.00460162	0.0382905
MDFI	1400.57	0.532461	0.187998	2.83227	0.00462183	0.0384037
PRSS3	1634	0.505223	0.178412	2.83178	0.00462893	0.0384444
CCDC122	112.898	-0.985663	0.348209	-2.83067	0.00464511	0.0384977
ATP2B4	7758.23	0.597981	0.211289	2.83015	0.00465256	0.0384993
RGMB	357.931	-0.708035	0.25018	-2.83011	0.0046532	0.0384993
ROGDI	710.468	0.537497	0.189916	2.83019	0.00465204	0.0384993
ZNF322	220.179	-0.691916	0.244536	-2.82951	0.00466195	0.0385534
AP001107.9	79.7348	1.07208	0.37897	2.82894	0.00467023	0.0386035
CETP	19.2833	-2.09002	0.739093	-2.82782	0.00468664	0.0387209
EREG	1509.7	-0.550775	0.194948	-2.82524	0.00472459	0.0389291
PADI4	68.321	1.22792	0.434655	2.82504	0.00472747	0.0389291
RPRM	54.3587	1.38565	0.490432	2.82537	0.00472259	0.0389291
HIST2H2AC	97.755	0.958207	0.339227	2.82467	0.00473288	0.0389396
NFYB	479.116	-0.567899	0.20107	-2.82439	0.0047371	0.0389532
HS1BP3	1379.47	0.504073	0.178483	2.82421	0.00473971	0.0389563
AC026401.3	475.703	0.630305	0.223195	2.82401	0.00474263	0.0389619
ACTR3C	174.429	-0.758761	0.2687	-2.82382	0.00474546	0.0389643
LINC00941	126.109	-0.855868	0.303103	-2.82369	0.00474739	0.0389643
AC245100.3	44.5076	-1.38659	0.491166	-2.82305	0.00475695	0.0390224
NME7	693.492	-0.620644	0.219871	-2.82276	0.00476118	0.0390224
RAB7B	51.5636	1.48631	0.526541	2.82278	0.00476096	0.0390224
ACY1	60.1844	1.13264	0.401443	2.82143	0.00478104	0.0391668
PRX	435.212	0.592938	0.210278	2.81978	0.0048057	0.0393134
SSBP2	676.983	0.661144	0.234524	2.81909	0.00481595	0.0393788
PRSS22	1865.05	-0.513545	0.182187	-2.81878	0.0048207	0.0393992
BTN2A1	589.59	-0.616514	0.218748	-2.81838	0.00482674	0.03943
ERI2	634.783	-0.576543	0.204584	-2.81813	0.00483046	0.039442
ZNF678	196.422	-0.712499	0.252946	-2.8168	0.00485053	0.0395873
GSG1	31.7049	-1.91887	0.681483	-2.81573	0.00486667	0.0396354
WWTR1	5852.23	-0.507521	0.180215	-2.8162	0.00485957	0.0396354
RTL10	4491.62	0.589052	0.209363	2.81354	0.0048999	0.0398113
UTP14C	261.077	-0.650305	0.231123	-2.81368	0.00489785	0.0398113
RIMS2	1017.63	-0.502923	0.178777	-2.81313	0.00490621	0.0398367
GTF2IP4	1312.28	0.589755	0.209678	2.81267	0.00491322	0.0398565
HMOX1	483.32	-0.557785	0.198303	-2.81279	0.00491131	0.0398565
MFSD8	587.888	-0.538362	0.191443	-2.81212	0.00492156	0.0399056
HIST2H2BF	100.335	-1.03501	0.368115	-2.81165	0.00492881	0.0399458
BBC3	250.754	-0.761977	0.271055	-2.81116	0.00493635	0.0399705
BOC	123.395	0.899428	0.319959	2.81108	0.00493761	0.0399705
PCAT6	68.1674	1.12491	0.400227	2.81068	0.00494364	0.0399917
EFNB1	10531.3	0.519394	0.184871	2.80949	0.00496194	0.0401211
TOM1L2	14056	0.570902	0.203286	2.80837	0.00497935	0.0402245
CDK4	4503.46	0.513185	0.182819	2.80706	0.00499955	0.0403317
CCPG1	181.227	-0.85567	0.304908	-2.80632	0.00501105	0.0403926
GREB1L	366.771	-0.6205	0.221122	-2.80615	0.00501379	0.0403926
TM7SF2	2690.64	0.624453	0.222532	2.80613	0.00501405	0.0403926
ZBTB21	959.801	-0.517825	0.18459	-2.80527	0.00502737	0.0404625
FAM160A1-DT	40.3438	1.33492	0.475892	2.80509	0.00503019	0.0404666
AL158206.1	194.206	-0.899365	0.320675	-2.8046	0.00503789	0.0404828
NR2C1	510.813	-0.535788	0.191056	-2.80435	0.00504189	0.040486
ZNF431	861.159	-0.552265	0.196967	-2.80385	0.00504964	0.0405296
AL353150.1	18.2113	-2.34536	0.836642	-2.8033	0.00505824	0.0405612
PFDN5	2831.59	0.50964	0.181795	2.80337	0.00505712	0.0405612
SYNGR3	295.833	-0.694016	0.247631	-2.80262	0.00506893	0.0406283
SMPD3	53.9002	-1.32971	0.474514	-2.80225	0.00507468	0.040637
PRDM8	111.722	-1.03061	0.367814	-2.80199	0.00507883	0.0406502
MCUB	1354.96	0.517354	0.184755	2.80022	0.00510677	0.0407443
LINC00623	75.8616	-1.19222	0.425857	-2.79958	0.00511695	0.0407883
CABYR	724.28	-0.595936	0.212935	-2.79867	0.00513129	0.0408635
PLPP4	42.9301	-1.36661	0.48828	-2.79883	0.00512889	0.0408635
PTPRZ1	340.432	1.85785	0.66394	2.79822	0.00513844	0.0408848
HMBS	2501.01	0.5312	0.189944	2.79661	0.00516414	0.0410706
MAP3K1	965.562	-0.512617	0.183326	-2.79621	0.00517052	0.0411025
BCL7C	850.004	0.559596	0.200154	2.79583	0.00517662	0.0411323
SLF1	503.81	-0.611724	0.218837	-2.79534	0.00518452	0.0411763
ARPIN	1106.88	0.560395	0.200532	2.79454	0.00519741	0.0412224
ID3	9977.01	0.688461	0.2464	2.79408	0.00520481	0.0412623
AC018629.1	806.435	0.590198	0.211354	2.79246	0.00523085	0.0414499
PTER	698.842	-0.583465	0.209021	-2.79142	0.00524767	0.0415454
RAET1G	118.276	1.00423	0.35974	2.79155	0.00524559	0.0415454
ABCA13	673.624	-0.649486	0.23283	-2.78953	0.0052784	0.0417521
ADCY7	1336.53	-0.505603	0.181266	-2.78928	0.00528252	0.0417645
GUCY1A2	63.6179	-1.15102	0.412943	-2.78736	0.00531391	0.0419936
FOSB	68.6181	1.09377	0.392542	2.78638	0.00532997	0.0420653
PLXNA4	190.586	-0.962681	0.345475	-2.78654	0.0053274	0.0420653
C6orf48	736.144	-0.650953	0.233633	-2.78622	0.00533264	0.0420654
CCDC174	681.373	-0.570791	0.204924	-2.78539	0.00534641	0.0421476
LHX3	31.2649	1.55072	0.556752	2.7853	0.0053479	0.0421476
KCNJ15	2434.72	0.70586	0.253505	2.7844	0.0053627	0.0422452
VIT	56.4062	1.48499	0.533486	2.78356	0.00537664	0.0423168
EEF1A2	404.07	-0.599231	0.215464	-2.78112	0.00541711	0.042505
FAM13C	16.1358	2.1499	0.77311	2.78085	0.00542175	0.042505
LSM7	1880.04	0.535829	0.192663	2.78117	0.00541637	0.042505
VANGL2	246.233	0.816345	0.29354	2.78104	0.00541857	0.042505
TBX15	705.124	-0.537151	0.193248	-2.77959	0.00544274	0.0426446
BRIX1	1947.13	-0.531711	0.191566	-2.7756	0.00550992	0.0430742
CCDC15	132.991	-0.891778	0.321406	-2.77461	0.00552678	0.0431479
RDH12	48.4319	1.24825	0.449962	2.77413	0.00553503	0.0431738
COL13A1	68.4955	-1.15197	0.415568	-2.77203	0.00557087	0.0434339
AL139095.2	313.895	0.805078	0.290468	2.77166	0.00557712	0.0434631
SMAP2	1340.72	0.504677	0.182116	2.77118	0.00558529	0.043488
TRIM28	27138.7	0.522084	0.188487	2.76987	0.00560783	0.043644
GK	263.615	0.814837	0.294282	2.7689	0.0056246	0.0437176
RDM1	148.818	0.769343	0.277867	2.76874	0.00562732	0.0437176
[truncated: 879 more rows]
