# Supplementary material for: DUSP1 and SOX2 expression determine squamous cell carcinoma of the salivary gland progression
Source: Sci Rep. 2024 Jul 1;14:15007. doi: 10.1038/s41598-024-65945-x (PMC11217270; doi:10.1038/s41598-024-65945-x)
Supplement: Supplementary file 4 — Supplementary Information 3. [file 41598_2024_65945_MOESM4_ESM.xlsx]

## Sheet: Hoja1
Primer name	Sequence
sgHSOX2_1F	CACCGcggcggcaactccaccgcgg
sgHSOX2_1R	AAACccgcggtggagttgccgccgC
sgHSOX2_2F	CACCGATTATAAATACCGGCCCCGG
sgHSOX2_2R	AAACCCGGGGCCGGTATTTATAATC
sgHDUSP1_int1_F	CACCGCTGGAAGTTTACATCGGAA
sgHDUSP1_int1_R	AAACTTCCGATGTAAACTTCCAGC
sgHDUSP1_int2_F	CACCGGAACTAAGCCCATTTGCCT
sgHDUSP1_int2_R	AAACAGGCAAATGGGCTTAGTTCC
hs_VIM_F	CTCTGGCACGTCTTGACCTT
hs_VIM_R	GCAGCTCCTGGATTTCCTCT
hs_KRT13_F	TGAGATGGAGTGCCAGAACC
hs_KRT13_R	AAGGGAAACCAATCATCTTGGCG
hs_KRT14_F	CTGGACAAGGTGCGTGCTCTGG
hs_KRT14_R	GTCAGTTCGTCCAGCACCCTGC
hs_SOX2_F	CGGCGGCAACCAGAAAAACA
hs_SOX2_R	TGCCCGCGGGACCACAC
hs_TP63_F	CCTGGAAAACAATGCCCAGACT
hs_TP63_R	AGGAGCCCCAGGTTCGT
hs_KRT10_F	GTCCCAACTGGCCTTGAAAC
hs_KRT10_R	CTGCACACAGTAGCGACCTT
hs_KRT1_F	ACTCAACAACCAATTTGCCTCC
hs_KRT1_R	TCTTCAGTTGGTCCACTCTCC
hs_FLG_F	TCGGCAAATCCTGAAGAATCCA
hs_FLG_R	GCTTTCTGTGCTTGTGTCCTG
hs_IVL_F	AGGTCCCATCAAAGCAAGAGG
hs_IVL_R	TTCCTCATGCTGTTCCCAGT
hs_LOXL2_F	TACAAGCCAGAGCAACCCCT
hs_LOXL2_R	CTCGTTGAGGTGGATGGGTC
hs_DUSP1_F	TGCAGTACCCCACTCTACGAT
hs_DUSP1_R	TGATACGCACTGCCCAGGTA
hsRPLPO_F	GGGGGAATGTGGGCTTTGTGTT
hsRPLPO_R	GGTGCCCCTGGAGATTTTAGTGGT
